# Supplementary material for: Synthesis and crystal structures of 1-benzoyl-4-(4-nitro­phen­yl)piperazine and 1-(4-bromo­benzo­yl)-4-phenyl­piperazine at 90 K
Source: Acta Crystallogr E Crystallogr Commun. 2022 Sep 22;78(Pt 10):1028–33. doi: 10.1107/S2056989022009008 (PMC9535836; doi:10.1107/S2056989022009008)
Supplement: Supplementary file 1 [file e-78-01028-sup1.cif]

##############################################################################
#                                                                            #
# This CIF contains the data in a paper accepted for publication in          #
# Acta Crystallographica Section E. It conforms to the requirements of       #
# Notes for Authors for Acta Crystallographica Section E, and has been       #
# peer reviewed under the auspices of the IUCr Commission on Journals.       #
#                                                                            #
# Full details of the Crystallographic Information File format               #
# are given in the paper "The Crystallographic Information File (CIF):       #
# a New Standard Archive File for Crystallography" by S. R. Hall, F. H.      #
# Allen and I. D. Brown [Acta Cryst. (1991), A47, 655-685].                  #
#                                                                            #
# The current version of the core CIF dictionary is obtainable from          #
# ftp://ftp.iucr.org/pub/cif_core.dic.                                       #
#                                                                            #
# Software is freely available for graphical display of the structure(s)     #
# in this CIF. For information consult the CIF software page                 #
# http://www.iucr.org/resources/cif/software.                                #
#                                                                            #
# This file may be used for bona fide research purposes within the           #
# scientific community so long as proper attribution is given to the journal # 
# article from which it was obtained.                                        #
#                                                                            #
##############################################################################
data_I
_audit_creation_method     'SHELXL-2019/2 and CIFFIX'
_chemical_name_systematic
;
1-Benzoyl-4-(4-nitrophenyl)piperazine
;
_chemical_name_common     ?
_chemical_formula_moiety     'C17 H17 N3 O3'
_chemical_formula_sum     'C17 H17 N3 O3'
_chemical_formula_iupac     'C17 H17 N3 O3'
_chemical_formula_weight     311.33
_chemical_melting_point     ?
_chemical_absolute_configuration     ad
_space_group_crystal_system     orthorhombic
_space_group_name_H-M_alt     'P n a 21'
_space_group_name_Hall     'P 2c -2n'
loop_
    _space_group_symop_operation_xyz
    'x, y, z'
    '-x, -y, z+1/2'
    'x+1/2, -y+1/2, z'
    '-x+1/2, y+1/2, z+1/2'
_cell_length_a     18.7779(4)
_cell_length_b     10.0699(2)
_cell_length_c     15.7288(3)
_cell_angle_alpha     90
_cell_angle_beta     90
_cell_angle_gamma     90
_cell_volume     2974.18(10)
_cell_formula_units_Z     8
_cell_measurement_reflns_used     9920
_cell_measurement_theta_min     4.39
_cell_measurement_theta_max     74.30
_cell_measurement_temperature     90.0(2)
_exptl_crystal_description     'cut block'
_exptl_crystal_colour     orange
_exptl_crystal_size_max     0.240
_exptl_crystal_size_mid     0.180
_exptl_crystal_size_min     0.120
_exptl_crystal_density_diffrn     1.391
_exptl_crystal_density_meas     ?
_exptl_crystal_density_method     ?
_exptl_crystal_F_000     1312
_exptl_absorpt_coefficient_mu     0.799
_exptl_absorpt_correction_type     multi-scan
_exptl_absorpt_process_details
;
(<i>SADABS</i>; Krause et al., 2015)
;
_exptl_absorpt_correction_T_min     0.854
_exptl_absorpt_correction_T_max     0.942
_exptl_special_details
;
;
_diffrn_ambient_temperature     90.0(2)
_diffrn_source     'microsource'
_diffrn_radiation_type     CuK\a
_diffrn_radiation_wavelength     1.54178
_diffrn_measurement_device_type     'Bruker D8 Venture dual source'
_diffrn_measurement_method     '\f and \w scans'
_diffrn_detector_area_resol_mean     7.41
_diffrn_reflns_number     24139
_diffrn_reflns_av_R_equivalents     0.0271
_diffrn_reflns_av_unetI/netI     0.0256
_diffrn_reflns_theta_min     4.710
_diffrn_reflns_theta_max     74.456
_diffrn_reflns_theta_full     67.679
_diffrn_measured_fraction_theta_max     0.988
_diffrn_measured_fraction_theta_full     0.991
_diffrn_reflns_limit_h_min     -23
_diffrn_reflns_limit_h_max     23
_diffrn_reflns_limit_k_min     -12
_diffrn_reflns_limit_k_max     11
_diffrn_reflns_limit_l_min     -17
_diffrn_reflns_limit_l_max     19
_refine_special_details
;
Refinement progress was checked using <i>Platon</i> (Spek, 2020) and by
an <i>R</i>-tensor (Parkin, 2000). The final model was further checked
with the IUCr utility <i>checkCIF</i>.
;
_reflns_number_total     5684
_reflns_number_gt     5575
_reflns_threshold_expression     'I > 2\s(I)'
_refine_ls_structure_factor_coef     Fsqd
_refine_ls_matrix_type     full
_refine_ls_R_factor_all     0.0286
_refine_ls_R_factor_gt     0.0279
_refine_ls_wR_factor_gt     0.0742
_refine_ls_wR_factor_ref     0.0748
_refine_ls_goodness_of_fit_ref     1.042
_refine_ls_restrained_S_all     1.042
_refine_ls_number_reflns     5684
_refine_ls_number_parameters     416
_refine_ls_number_restraints     1
_refine_ls_hydrogen_treatment     constr
_refine_ls_weighting_scheme     calc
_refine_ls_weighting_details
              'w=1/[\s^2^(Fo^2^)+(0.0371P)^2^+0.6857P] where P=(Fo^2^+2Fc^2^)/3'
_atom_sites_solution_hydrogens     difmap
_atom_sites_solution_primary     direct
_atom_sites_solution_secondary     difmap
_refine_ls_shift/su_max     0.000
_refine_ls_shift/su_mean     0.000
_refine_diff_density_max     0.178
_refine_diff_density_min     -0.155
_refine_ls_extinction_method
;
SHELXL2019/2 (Sheldrick 2015b)
;
_refine_ls_extinction_coef     0.0022(4)
_refine_ls_extinction_expression
                                  'Fc^*^=kFc[1+0.001xFc^2^\l^3^/sin(2\q)]^-1/4^'
_refine_ls_abs_structure_details
;
Flack <i>x</i> determined using 2442 quotients
[(<i>I</i>^+^)-(<i>I</i>^-^)]/[(<i>I</i>^+^)+(<i>I</i>^-^)]
(Parsons <i>et al.</i>,  2013)
;
_refine_ls_abs_structure_Flack     0.01(5)
loop_
    _atom_type_symbol
    _atom_type_description
    _atom_type_scat_dispersion_real
    _atom_type_scat_dispersion_imag
    _atom_type_scat_source
    'C' 'C' 0.0181 0.0091
                         'International Tables Vol C Tables 4.2.6.8 and 6.1.1.4'
    'H' 'H' 0.0000 0.0000
                         'International Tables Vol C Tables 4.2.6.8 and 6.1.1.4'
    'N' 'N' 0.0311 0.0180
                         'International Tables Vol C Tables 4.2.6.8 and 6.1.1.4'
    'O' 'O' 0.0492 0.0322
                         'International Tables Vol C Tables 4.2.6.8 and 6.1.1.4'
_computing_data_collection
;
<i>APEX3</i> (Bruker, 2016)
;
_computing_cell_refinement
;
<i>APEX3</i> (Bruker, 2016)
;
_computing_data_reduction
;
<i>APEX3</i> (Bruker, 2016)
;
_computing_structure_solution
;
<i>SHELXT</i> (Sheldrick, 2015a)
;
_computing_structure_refinement
;
<i>SHELXL2019/2</i> (Sheldrick, 2015b)
;
_computing_molecular_graphics
;
<i>XP</i> in <i>SHELXTL</i> (Sheldrick, 2008)
;
_computing_publication_material
;
<i>SHELXTL</i> (Sheldrick, 2008) and <i>publCIF</i> (Westrip,
2010)
;
loop_
    _atom_site_type_symbol
    _atom_site_label
    _atom_site_fract_x
    _atom_site_fract_y
    _atom_site_fract_z
    _atom_site_U_iso_or_equiv
    _atom_site_adp_type
    _atom_site_calc_flag
    _atom_site_occupancy
    _atom_site_disorder_assembly
    _atom_site_disorder_group
    O O1A 0.49268(7) 0.25685(14) 0.56553(9) 0.0244(3) Uani d 1 . .
    O O2A 0.68624(9) 0.60163(17) 1.17477(10) 0.0361(4) Uani d 1 . .
    O O3A 0.76060(9) 0.73323(17) 1.11319(11) 0.0414(4) Uani d 1 . .
    N N1A 0.55858(8) 0.41895(16) 0.62597(10) 0.0210(3) Uani d 1 . .
    N N2A 0.61000(8) 0.49591(17) 0.78914(10) 0.0195(3) Uani d 1 . .
    N N3A 0.71215(9) 0.65057(17) 1.11034(11) 0.0261(4) Uani d 1 . .
    C C1A 0.62179(10) 0.5034(2) 0.63281(12) 0.0214(4) Uani d 1 . .
    H H1AA 0.607617 0.597868 0.628176 0.026 Uiso calc 1 . .
    H H1AB 0.654911 0.483266 0.585577 0.026 Uiso calc 1 . .
    C C2A 0.65919(10) 0.48038(19) 0.71744(12) 0.0207(4) Uani d 1 . .
    H H2AA 0.679576 0.389723 0.718316 0.025 Uiso calc 1 . .
    H H2AB 0.698868 0.544445 0.723448 0.025 Uiso calc 1 . .
    C C3A 0.55049(10) 0.4032(2) 0.78203(12) 0.0210(4) Uani d 1 . .
    H H3AA 0.517626 0.415436 0.830622 0.025 Uiso calc 1 . .
    H H3AB 0.568435 0.310825 0.783299 0.025 Uiso calc 1 . .
    C C4A 0.51124(10) 0.4282(2) 0.69932(12) 0.0226(4) Uani d 1 . .
    H H4AA 0.472393 0.362465 0.693253 0.027 Uiso calc 1 . .
    H H4AB 0.489499 0.517774 0.700923 0.027 Uiso calc 1 . .
    C C5A 0.63650(10)
                    0.52962(18) 0.86888(12) 0.0185(4) Uani d 1 . .
    C C6A 0.61095(10) 0.4696(2) 0.94373(13) 0.0212(4) Uani d 1 . .
    H H6A 0.576303 0.401156 0.939965 0.025 Uiso calc 1 . .
    C C7A 0.63554(10) 0.5089(2) 1.02259(13) 0.0224(4) Uani d 1 . .
    H H7A 0.618067 0.467679 1.072742 0.027 Uiso calc 1 . .
    C C8A 0.68595(10) 0.6092(2) 1.02784(13) 0.0210(4) Uani d 1 . .
    C C9A 0.71253(10) 0.67057(19) 0.95518(13) 0.0204(4) Uani d 1 . .
    H H9A 0.746997 0.739266 0.959720 0.025 Uiso calc 1 . .
    C C10A 0.68827(10) 0.63056(19) 0.87663(12) 0.0196(4) Uani d 1 . .
    H H10A 0.706667 0.671542 0.826856 0.024 Uiso calc 1 . .
    C C11A 0.54106(10) 0.33847(18) 0.55996(12) 0.0193(4) Uani d 1 . .
    C C12A 0.58053(10) 0.35251(18) 0.47737(12) 0.0192(4) Uani d 1 . .
    C C13A 0.59294(11) 0.47549(19) 0.43979(13) 0.0217(4) Uani d 1 . .
    H H13A 0.580037 0.554491 0.468986 0.026 Uiso calc 1 . .
    C C14A 0.62417(11) 0.4834(2) 0.35964(13) 0.0248(4) Uani d 1 . .
    H H14A 0.632511 0.567619 0.334269 0.030 Uiso calc 1 . .
    C C15A 0.64312(11) 0.3679(2) 0.31679(13) 0.0245(4) Uani d 1 . .
    H H15A 0.664928 0.373155 0.262397 0.029 Uiso calc 1 . .
    C C16A 0.63020(10)
                     0.24515(19) 0.35343(12) 0.0235(4) Uani d 1 . .
    H H16A 0.643110 0.166306 0.324057 0.028 Uiso calc 1 . .
    C C17A 0.59843(10) 0.23706(19) 0.43299(12) 0.0216(4) Uani d 1 . .
    H H17A 0.588821 0.152610 0.457348 0.026 Uiso calc 1 . .
    O O1B 0.51435(8) 0.27356(15) 0.05162(9) 0.0293(3) Uani d 1 . .
    O O2B 0.33405(8) -0.06911(15) 0.67739(9) 0.0282(3) Uani d 1 . .
    O O3B 0.26109(8) -0.20433(15) 0.61629(10) 0.0329(4) Uani d 1 . .
    N N1B 0.45677(9) 0.11868(16) 0.12905(11) 0.0228(4) Uani d 1 . .
    N N2B 0.40172(9) 0.04918(17) 0.29159(10) 0.0217(3) Uani d 1 . .
    N N3B 0.30667(8) -0.11612(16) 0.61295(11) 0.0224(3) Uani d 1 . .
    C C1B 0.41561(12) -0.0033(2) 0.14059(13) 0.0253(4) Uani d 1 . .
    H H1BA 0.448370 -0.078227 0.151953 0.030 Uiso calc 1 . .
    H H1BB 0.388941 -0.023286 0.087827 0.030 Uiso calc 1 . .
    C C2B 0.36400(11) 0.0112(2) 0.21386(13) 0.0234(4) Uani d 1 . .
    H H2BA 0.328046 0.079722 0.199825 0.028 Uiso calc 1 . .
    H H2BB 0.338820 -0.073922 0.223114 0.028 Uiso calc 1 . .
    C C3B 0.44607(11) 0.1676(2) 0.28017(13) 0.0233(4) Uani d 1 . .
    H H3BA 0.473969 0.183527 0.332597 0.028 Uiso calc 1 . .
    H H3BB 0.415063 0.245682 0.270653 0.028 Uiso calc 1 . .
    C C4B 0.49644(10) 0.1524(2) 0.20567(13) 0.0250(4) Uani d 1 . .
    H H4BA 0.522715 0.236492 0.196672 0.030 Uiso calc 1 . .
    H H4BB 0.531553 0.081701 0.218093 0.030 Uiso calc 1 . .
    C C5B 0.37409(10) 0.01813(18) 0.37065(13) 0.0188(4) Uani d 1 . .
    C C6B 0.40552(10) 0.06711(19) 0.44607(13) 0.0217(4) Uani d 1 . .
    H H6B 0.442914 0.130351 0.442141 0.026 Uiso calc 1 . .
    C C7B 0.38332(10) 0.02550(19) 0.52486(13) 0.0199(4) Uani d 1 . .
    H H7B 0.405633 0.058671 0.574731 0.024 Uiso calc 1 . .
    C C8B 0.32797(10) -0.0655(2) 0.53103(13) 0.0215(4) Uani d 1 . .
    C C9B 0.29260(11) -0.1085(2) 0.45864(14) 0.0291(5) Uani d 1 . .
    H H9B 0.252897 -0.166422 0.463589 0.035 Uiso calc 1 . .
    C C10B 0.31504(11) -0.0671(2) 0.37969(13) 0.0286(5) Uani d 1 . .
    H H10B 0.290331 -0.096502 0.330455 0.034 Uiso calc 1 . .
    C C11B 0.46938(10) 0.1852(2) 0.05581(13) 0.0220(4) Uani d 1 . .
    C C12B 0.42532(10) 0.15513(18) -0.02141(13) 0.0221(4) Uani d 1 . .
    C C13B 0.35132(11) 0.14223(19) -0.01901(14) 0.0256(4) Uani d 1 . .
    H H13B 0.327087 0.142772 0.034009 0.031 Uiso calc 1 . .
    C C14B 0.31314(12) 0.1286(2) -0.09407(15) 0.0306(5) Uani d 1 . .
    H H14B 0.262847 0.118875 -0.091983 0.037 Uiso calc 1 . .
    C C15B 0.34732(13) 0.1291(2) -0.17155(15) 0.0322(5) Uani d 1 . .
    H H15B 0.320685 0.120065 -0.222572 0.039 Uiso calc 1 . .
    C C16B 0.42102(13) 0.1427(2) -0.17482(14) 0.0299(5) Uani d 1 . .
    H H16B 0.444836 0.143404 -0.228106 0.036 Uiso calc 1 . .
    C C17B 0.45955(11) 0.15539(19) -0.10018(14) 0.0256(4) Uani d 1 . .
    H H17B 0.509876 0.164349 -0.102622 0.031 Uiso calc 1 . .
loop_
    _atom_site_aniso_label
    _atom_site_aniso_U_11
    _atom_site_aniso_U_22
    _atom_site_aniso_U_33
    _atom_site_aniso_U_12
    _atom_site_aniso_U_13
    _atom_site_aniso_U_23
    O1A 0.0266(7) 0.0212(7) 0.0255(7) -0.0069(5) -0.0025(6) -0.0020(6)
    O2A 0.0437(9) 0.0473(10) 0.0173(7) -0.0087(7) -0.0004(7) -0.0012(7)
    O3A 0.0493(9) 0.0485(10) 0.0263(8) -0.0226(8) -0.0077(8) -0.0045(8)
    N1A 0.0202(8) 0.0234(8) 0.0195(8) -0.0048(6) 0.0003(6) -0.0035(7)
    N2A 0.0180(7) 0.0237(9) 0.0169(8) -0.0036(6) 0.0013(6) -0.0035(6)
    N3A 0.0289(8) 0.0304(9) 0.0189(8) -0.0013(7) -0.0027(7) -0.0021(7)
    C1A 0.0228(9) 0.0241(10) 0.0173(10) -0.0060(7) 0.0006(7) -0.0028(7)
    C2A 0.0190(9) 0.0244(9) 0.0188(10) -0.0021(7) 0.0013(7) -0.0036(8)
    C3A 0.0188(8) 0.0249(10) 0.0194(9) -0.0062(7) 0.0018(7) -0.0022(8)
    C4A 0.0193(9) 0.0273(10) 0.0213(10) -0.0036(7) 0.0013(8) -0.0043(8)
    C5A 0.0170(8) 0.0199(9) 0.0185(9) 0.0025(7) 0.0000(7) -0.0021(7)
    C6A 0.0198(9) 0.0218(9) 0.0219(10) -0.0022(7) 0.0009(8) -0.0001(8)
    C7A 0.0235(9) 0.0255(10) 0.0183(9) 0.0000(8) 0.0033(8) 0.0008(8)
    C8A 0.0212(9) 0.0243(10) 0.0175(9) 0.0027(7) -0.0005(7) -0.0035(8)
    C9A 0.0181(8) 0.0200(9) 0.0232(10) -0.0010(7) -0.0013(8) -0.0019(8)
    C10A 0.0194(9) 0.0213(9) 0.0182(9) 0.0004(7) 0.0018(7) 0.0008(7)
    C11A 0.0215(9) 0.0170(9) 0.0193(9) 0.0016(7) -0.0053(7) 0.0004(7)
    C12A 0.0206(9) 0.0187(9) 0.0183(9) 0.0000(7) -0.0064(7) -0.0027(7)
    C13A 0.0262(9) 0.0198(9) 0.0192(9) 0.0008(7) -0.0034(8) -0.0007(7)
    C14A 0.0270(10)
                  0.0231(10) 0.0243(11) -0.0019(8) -0.0061(8) 0.0034(8)
    C15A 0.0224(10) 0.0327(11) 0.0185(10) 0.0009(8) -0.0033(7) -0.0007(8)
    C16A 0.0233(9) 0.0255(10) 0.0218(11) 0.0043(8) -0.0047(8) -0.0055(8)
    C17A 0.0244(9) 0.0188(9) 0.0215(10) 0.0008(7) -0.0058(7) -0.0001(7)
    O1B 0.0278(7) 0.0310(8) 0.0290(8) -0.0081(6) 0.0022(6) 0.0076(6)
    O2B 0.0288(7) 0.0390(8) 0.0169(7) -0.0015(6) -0.0034(6) -0.0029(6)
    O3B 0.0366(8) 0.0368(8) 0.0255(8) -0.0143(7) 0.0050(7) -0.0004(7)
    N1B 0.0261(8) 0.0203(8) 0.0221(9) -0.0031(7) 0.0031(6) 0.0008(7)
    N2B 0.0228(8) 0.0239(8) 0.0183(8) -0.0061(7) -0.0002(6) -0.0008(6)
    N3B 0.0220(7) 0.0263(8) 0.0189(8) 0.0012(6) 0.0009(7) -0.0011(7)
    C1B 0.0353(11) 0.0183(9) 0.0224(10) -0.0035(8) 0.0039(8) -0.0009(7)
    C2B 0.0285(10) 0.0240(10)
                            0.0176(10) -0.0089(8) 0.0001(8) -0.0007(8)
    C3B 0.0253(9) 0.0245(10) 0.0203(10) -0.0070(8) 0.0000(8) -0.0004(8)
    C4B 0.0220(9) 0.0263(10) 0.0266(11) -0.0026(7) -0.0001(8) 0.0035(8)
    C5B 0.0186(9) 0.0188(9) 0.0189(9) 0.0028(7) -0.0006(7) -0.0011(7)
    C6B 0.0200(8) 0.0214(9) 0.0236(9) -0.0025(7) -0.0005(8) -0.0024(8)
    C7B 0.0199(9) 0.0204(10) 0.0194(9) 0.0003(7) -0.0035(7) -0.0041(7)
    C8B 0.0209(9) 0.0248(10) 0.0187(9) 0.0004(8) 0.0019(7) -0.0014(8)
    C9B 0.0268(10) 0.0377(12) 0.0227(10) -0.0135(9) 0.0010(9) -0.0025(9)
    C10B 0.0263(10) 0.0397(12) 0.0197(10) -0.0116(9) -0.0011(8) -0.0035(9)
    C11B 0.0206(9) 0.0196(9) 0.0257(10) 0.0019(7) 0.0052(8) 0.0007(8)
    C12B 0.0269(10) 0.0136(9) 0.0258(10) 0.0013(7) 0.0041(8) 0.0028(7)
    C13B 0.0264(10) 0.0194(10) 0.0311(12) 0.0011(8) 0.0035(8) -0.0021(8)
    C14B 0.0300(11) 0.0220(10)
                             0.0398(12) -0.0012(8) -0.0013(10) -0.0051(9)
    C15B 0.0452(13) 0.0194(10) 0.0319(12) 0.0013(9) -0.0079(10) -0.0056(9)
    C16B 0.0457(13) 0.0185(10) 0.0256(11) 0.0027(8) 0.0056(9) -0.0001(8)
    C17B 0.0299(10) 0.0180(9) 0.0289(11) 0.0043(8) 0.0065(9) 0.0025(8)
_geom_special_details
;
 All esds (except the esd in the dihedral angle between two l.s. planes)
 are estimated using the full covariance matrix.  The cell esds are taken
 into account individually in the estimation of esds in distances, angles
 and torsion angles; correlations between esds in cell parameters are only
 used when they are defined by crystal symmetry.  An approximate (isotropic)
 treatment of cell esds is used for estimating esds involving l.s. planes.
;
loop_
    _geom_bond_atom_site_label_1
    _geom_bond_atom_site_label_2
    _geom_bond_site_symmetry_2
    _geom_bond_distance
    _geom_bond_publ_flag
    O1A C11A . 1.228(2) ?
    O2A N3A . 1.228(2) ?
    O3A N3A . 1.234(2) ?
    N1A C11A . 1.358(2) ?
    N1A C4A . 1.459(2) ?
    N1A C1A . 1.464(2) ?
    N2A C5A . 1.391(2) ?
    N2A C3A . 1.460(2) ?
    N2A C2A . 1.466(2) ?
    N3A C8A . 1.449(3) ?
    C1A C2A . 1.523(3) ?
    C1A H1AA . 0.9900 ?
    C1A H1AB . 0.9900 ?
    C2A H2AA . 0.9900 ?
    C2A H2AB . 0.9900 ?
    C3A C4A . 1.516(3) ?
    C3A H3AA . 0.9900 ?
    C3A H3AB . 0.9900 ?
    C4A H4AA . 0.9900 ?
    C4A H4AB . 0.9900 ?
    C5A C6A . 1.407(3) ?
    C5A C10A . 1.412(3) ?
    C6A C7A . 1.381(3) ?
    C6A H6A . 0.9500 ?
    C7A C8A . 1.386(3) ?
    C7A H7A . 0.9500 ?
    C8A C9A . 1.392(3) ?
    C9A C10A . 1.377(3) ?
    C9A H9A . 0.9500 ?
    C10A H10A . 0.9500 ?
    C11A C12A . 1.502(3) ?
    C12A C13A . 1.392(3) ?
    C12A C17A . 1.397(3) ?
    C13A C14A . 1.393(3) ?
    C13A H13A . 0.9500 ?
    C14A C15A . 1.391(3) ?
    C14A H14A . 0.9500 ?
    C15A C16A . 1.385(3) ?
    C15A H15A . 0.9500 ?
    C16A C17A . 1.389(3) ?
    C16A H16A . 0.9500 ?
    C17A H17A . 0.9500 ?
    O1B C11B . 1.228(2) ?
    O2B N3B . 1.231(2) ?
    O3B N3B . 1.235(2) ?
    N1B C11B . 1.354(3) ?
    N1B C4B . 1.457(3) ?
    N1B C1B . 1.462(2) ?
    N2B C5B . 1.383(3) ?
    N2B C2B . 1.464(2) ?
    N2B C3B . 1.465(2) ?
    N3B C8B . 1.442(3) ?
    C1B C2B . 1.513(3) ?
    C1B H1BA . 0.9900 ?
    C1B H1BB . 0.9900 ?
    C2B H2BA . 0.9900 ?
    C2B H2BB . 0.9900 ?
    C3B C4B . 1.514(3) ?
    C3B H3BA . 0.9900 ?
    C3B H3BB . 0.9900 ?
    C4B H4BA . 0.9900 ?
    C4B H4BB . 0.9900 ?
    C5B C10B . 1.409(3) ?
    C5B C6B . 1.414(3) ?
    C6B C7B . 1.373(3) ?
    C6B H6B . 0.9500 ?
    C7B C8B . 1.389(3) ?
    C7B H7B . 0.9500 ?
    C8B C9B . 1.388(3) ?
    C9B C10B . 1.376(3) ?
    C9B H9B . 0.9500 ?
    C10B H10B . 0.9500 ?
    C11B C12B . 1.500(3) ?
    C12B C17B . 1.396(3) ?
    C12B C13B . 1.396(3) ?
    C13B C14B . 1.388(3) ?
    C13B H13B . 0.9500 ?
    C14B C15B . 1.377(3) ?
    C14B H14B . 0.9500 ?
    C15B C16B . 1.392(4) ?
    C15B H15B . 0.9500 ?
    C16B C17B . 1.385(3) ?
    C16B H16B . 0.9500 ?
    C17B H17B . 0.9500 ?
loop_
    _geom_angle_atom_site_label_1
    _geom_angle_atom_site_label_2
    _geom_angle_atom_site_label_3
    _geom_angle_site_symmetry_1
    _geom_angle_site_symmetry_3
    _geom_angle
    _geom_angle_publ_flag
    C11A N1A C4A . . 119.69(15) ?
    C11A N1A C1A . . 126.84(16) ?
    C4A N1A C1A . . 113.47(15) ?
    C5A N2A C3A . . 119.91(16) ?
    C5A N2A C2A . . 119.61(16) ?
    C3A N2A C2A . . 110.80(15) ?
    O2A N3A O3A . . 122.22(18) ?
    O2A N3A C8A . . 119.29(16) ?
    O3A N3A C8A . . 118.49(17) ?
    N1A C1A C2A . . 110.46(16) ?
    N1A C1A H1AA . . 109.6 ?
    C2A C1A H1AA . . 109.6 ?
    N1A C1A H1AB . . 109.6 ?
    C2A C1A H1AB . . 109.6 ?
    H1AA C1A H1AB . . 108.1 ?
    N2A C2A C1A . . 111.44(16) ?
    N2A C2A H2AA . . 109.3 ?
    C1A C2A H2AA . . 109.3 ?
    N2A C2A H2AB . . 109.3 ?
    C1A C2A H2AB . . 109.3 ?
    H2AA C2A H2AB . . 108.0 ?
    N2A C3A C4A . . 109.37(16) ?
    N2A C3A H3AA . . 109.8 ?
    C4A C3A H3AA . . 109.8 ?
    N2A C3A H3AB . . 109.8 ?
    C4A C3A H3AB . . 109.8 ?
    H3AA C3A H3AB . . 108.2 ?
    N1A C4A C3A . . 111.81(15) ?
    N1A C4A H4AA . . 109.3 ?
    C3A C4A H4AA . . 109.3 ?
    N1A C4A H4AB . . 109.3 ?
    C3A C4A H4AB . . 109.3 ?
    H4AA C4A H4AB . . 107.9 ?
    N2A C5A C6A . . 121.83(17) ?
    N2A C5A C10A . . 119.99(17) ?
    C6A C5A C10A . . 118.13(17) ?
    C7A C6A C5A . . 120.95(17) ?
    C7A C6A H6A . . 119.5 ?
    C5A C6A H6A . . 119.5 ?
    C6A C7A C8A . . 119.36(19) ?
    C6A C7A H7A . . 120.3 ?
    C8A C7A H7A . . 120.3 ?
    C7A C8A C9A . . 121.29(19) ?
    C7A C8A N3A . . 119.65(18) ?
    C9A C8A N3A . . 119.06(17) ?
    C10A C9A C8A . . 119.21(17) ?
    C10A C9A H9A . . 120.4 ?
    C8A C9A H9A . . 120.4 ?
    C9A C10A C5A . . 121.06(18) ?
    C9A C10A H10A . . 119.5 ?
    C5A C10A H10A . . 119.5 ?
    O1A C11A N1A . . 121.61(18) ?
    O1A C11A C12A . . 119.32(17) ?
    N1A C11A C12A . . 119.05(16) ?
    C13A C12A C17A . . 119.19(18) ?
    C13A C12A C11A . . 122.26(17) ?
    C17A C12A C11A . . 118.19(16) ?
    C12A C13A C14A . . 120.40(18) ?
    C12A C13A H13A . . 119.8 ?
    C14A C13A H13A . . 119.8 ?
    C15A C14A C13A . . 119.89(19) ?
    C15A C14A H14A . . 120.1 ?
    C13A C14A H14A . . 120.1 ?
    C16A C15A C14A . . 120.00(18) ?
    C16A C15A H15A . . 120.0 ?
    C14A C15A H15A . . 120.0 ?
    C15A C16A C17A . . 120.16(18) ?
    C15A C16A H16A . . 119.9 ?
    C17A C16A H16A . . 119.9 ?
    C16A C17A C12A . . 120.32(18) ?
    C16A C17A H17A . . 119.8 ?
    C12A C17A H17A . . 119.8 ?
    C11B N1B C4B . . 119.94(16) ?
    C11B N1B C1B . . 127.86(17) ?
    C4B N1B C1B . . 111.31(16) ?
    C5B N2B C2B . . 120.68(15) ?
    C5B N2B C3B . . 120.49(16) ?
    C2B N2B C3B . . 112.64(16) ?
    O2B N3B O3B . . 122.08(17) ?
    O2B N3B C8B . . 118.93(15) ?
    O3B N3B C8B . . 118.99(17) ?
    N1B C1B C2B . . 110.61(16) ?
    N1B C1B H1BA . . 109.5 ?
    C2B C1B H1BA . . 109.5 ?
    N1B C1B H1BB . . 109.5 ?
    C2B C1B H1BB . . 109.5 ?
    H1BA C1B H1BB . . 108.1 ?
    N2B C2B C1B . . 110.58(16) ?
    N2B C2B H2BA . . 109.5 ?
    C1B C2B H2BA . . 109.5 ?
    N2B C2B H2BB . . 109.5 ?
    C1B C2B H2BB . . 109.5 ?
    H2BA C2B H2BB . . 108.1 ?
    N2B C3B C4B . . 111.59(17) ?
    N2B C3B H3BA . . 109.3 ?
    C4B C3B H3BA . . 109.3 ?
    N2B C3B H3BB . . 109.3 ?
    C4B C3B H3BB . . 109.3 ?
    H3BA C3B H3BB . . 108.0 ?
    N1B C4B C3B . . 110.14(16) ?
    N1B C4B H4BA . . 109.6 ?
    C3B C4B H4BA . . 109.6 ?
    N1B C4B H4BB . . 109.6 ?
    C3B C4B H4BB . . 109.6 ?
    H4BA C4B H4BB . . 108.1 ?
    N2B C5B C10B . . 121.57(18) ?
    N2B C5B C6B . . 121.25(16) ?
    C10B C5B C6B . . 117.15(18) ?
    C7B C6B C5B . . 121.61(17) ?
    C7B C6B H6B . . 119.2 ?
    C5B C6B H6B . . 119.2 ?
    C6B C7B C8B . . 119.45(18) ?
    C6B C7B H7B . . 120.3 ?
    C8B C7B H7B . . 120.3 ?
    C9B C8B C7B . . 120.44(19) ?
    C9B C8B N3B . . 119.34(17) ?
    C7B C8B N3B . . 120.22(17) ?
    C10B C9B C8B . . 119.97(18) ?
    C10B C9B H9B . . 120.0 ?
    C8B C9B H9B . . 120.0 ?
    C9B C10B C5B . . 121.08(19) ?
    C9B C10B H10B . . 119.5 ?
    C5B C10B H10B . . 119.5 ?
    O1B C11B N1B . . 121.63(19) ?
    O1B C11B C12B . . 118.80(18) ?
    N1B C11B C12B . . 119.51(17) ?
    C17B C12B C13B . . 118.9(2) ?
    C17B C12B C11B . . 117.66(17) ?
    C13B C12B C11B . . 123.07(18) ?
    C14B C13B C12B . . 120.0(2) ?
    C14B C13B H13B . . 120.0 ?
    C12B C13B H13B . . 120.0 ?
    C15B C14B C13B . . 120.76(19) ?
    C15B C14B H14B . . 119.6 ?
    C13B C14B H14B . . 119.6 ?
    C14B C15B C16B . . 119.8(2) ?
    C14B C15B H15B . . 120.1 ?
    C16B C15B H15B . . 120.1 ?
    C17B C16B C15B . . 119.8(2) ?
    C17B C16B H16B . . 120.1 ?
    C15B C16B H16B . . 120.1 ?
    C16B C17B C12B . . 120.77(19) ?
    C16B C17B H17B . . 119.6 ?
    C12B C17B H17B . . 119.6 ?
loop_
    _geom_torsion_atom_site_label_1
    _geom_torsion_atom_site_label_2
    _geom_torsion_atom_site_label_3
    _geom_torsion_atom_site_label_4
    _geom_torsion_site_symmetry_1
    _geom_torsion_site_symmetry_2
    _geom_torsion_site_symmetry_3
    _geom_torsion_site_symmetry_4
    _geom_torsion
    _geom_torsion_publ_flag
    C11A N1A C1A C2A . . . . -129.76(19) ?
    C4A N1A C1A C2A . . . . 51.1(2) ?
    C5A N2A C2A C1A . . . . -155.27(17) ?
    C3A N2A C2A C1A . . . . 58.7(2) ?
    N1A C1A C2A N2A . . . . -53.4(2) ?
    C5A N2A C3A C4A . . . . 155.04(17) ?
    C2A N2A C3A C4A . . . . -59.0(2) ?
    C11A N1A C4A C3A . . . . 127.48(18) ?
    C1A N1A C4A C3A . . . . -53.3(2) ?
    N2A C3A C4A N1A . . . . 56.2(2) ?
    C3A N2A C5A C6A . . . . 4.6(3) ?
    C2A N2A C5A C6A . . . . -138.34(19) ?
    C3A N2A C5A C10A . . . . -172.59(16) ?
    C2A N2A C5A C10A . . . . 44.4(3) ?
    N2A C5A C6A C7A . . . . -176.91(18) ?
    C10A C5A C6A C7A . . . . 0.4(3) ?
    C5A C6A C7A C8A . . . . 0.2(3) ?
    C6A C7A C8A C9A . . . . -0.3(3) ?
    C6A C7A C8A N3A . . . . -179.79(17) ?
    O2A N3A C8A C7A . . . . -4.2(3) ?
    O3A N3A C8A C7A . . . . 174.95(19) ?
    O2A N3A C8A C9A . . . . 176.25(18) ?
    O3A N3A C8A C9A . . . . -4.6(3) ?
    C7A C8A C9A C10A . . . . -0.1(3) ?
    N3A C8A C9A C10A . . . . 179.36(17) ?
    C8A C9A C10A C5A . . . . 0.7(3) ?
    N2A C5A C10A C9A . . . . 176.52(17) ?
    C6A C5A C10A C9A . . . . -0.8(3) ?
    C4A N1A C11A O1A . . . . -12.0(3) ?
    C1A N1A C11A O1A . . . . 168.91(18) ?
    C4A N1A C11A C12A . . . . 166.20(16) ?
    C1A N1A C11A C12A . . . . -12.9(3) ?
    O1A C11A C12A C13A . . . . 131.5(2) ?
    N1A C11A C12A C13A . . . . -46.8(3) ?
    O1A C11A C12A C17A . . . . -41.6(2) ?
    N1A C11A C12A C17A . . . . 140.11(18) ?
    C17A C12A C13A C14A . . . . -1.3(3) ?
    C11A C12A C13A C14A . . . . -174.32(17) ?
    C12A C13A C14A C15A . . . . 0.0(3) ?
    C13A C14A C15A C16A . . . . 0.7(3) ?
    C14A C15A C16A C17A . . . . -0.1(3) ?
    C15A C16A C17A C12A . . . . -1.2(3) ?
    C13A C12A C17A C16A . . . . 1.9(3) ?
    C11A C12A C17A C16A . . . . 175.23(16) ?
    C11B N1B C1B C2B . . . . -132.2(2) ?
    C4B N1B C1B C2B . . . . 58.7(2) ?
    C5B N2B C2B C1B . . . . -154.05(17) ?
    C3B N2B C2B C1B . . . . 53.5(2) ?
    N1B C1B C2B N2B . . . . -55.6(2) ?
    C5B N2B C3B C4B . . . . 154.12(18) ?
    C2B N2B C3B C4B . . . . -53.3(2) ?
    C11B N1B C4B C3B . . . . 132.20(19) ?
    C1B N1B C4B C3B . . . . -57.7(2) ?
    N2B C3B C4B N1B . . . . 54.6(2) ?
    C2B N2B C5B C10B . . . . 9.5(3) ?
    C3B N2B C5B C10B . . . . 159.88(19) ?
    C2B N2B C5B C6B . . . . -172.66(17) ?
    C3B N2B C5B C6B . . . . -22.3(3) ?
    N2B C5B C6B C7B . . . . -172.84(18) ?
    C10B C5B C6B C7B . . . . 5.0(3) ?
    C5B C6B C7B C8B . . . . -0.9(3) ?
    C6B C7B C8B C9B . . . . -3.6(3) ?
    C6B C7B C8B N3B . . . . 176.42(17) ?
    O2B N3B C8B C9B . . . . -173.79(18) ?
    O3B N3B C8B C9B . . . . 5.5(3) ?
    O2B N3B C8B C7B . . . . 6.2(3) ?
    O3B N3B C8B C7B . . . . -174.52(18) ?
    C7B C8B C9B C10B . . . . 3.9(3) ?
    N3B C8B C9B C10B . . . . -176.2(2) ?
    C8B C9B C10B C5B . . . . 0.4(3) ?
    N2B C5B C10B C9B . . . . 173.1(2) ?
    C6B C5B C10B C9B . . . . -4.8(3) ?
    C4B N1B C11B O1B . . . . 0.7(3) ?
    C1B N1B C11B O1B . . . . -167.5(2) ?
    C4B N1B C11B C12B . . . . -176.48(16) ?
    C1B N1B C11B C12B . . . . 15.3(3) ?
    O1B C11B C12B C17B . . . . 40.6(3) ?
    N1B C11B C12B C17B . . . . -142.11(18) ?
    O1B C11B C12B C13B . . . . -131.9(2) ?
    N1B C11B C12B C13B . . . . 45.4(3) ?
    C17B C12B C13B C14B . . . . 0.6(3) ?
    C11B C12B C13B C14B . . . . 173.05(18) ?
    C12B C13B C14B C15B . . . . -0.7(3) ?
    C13B C14B C15B C16B . . . . 0.3(3) ?
    C14B C15B C16B C17B . . . . 0.2(3) ?
    C15B C16B C17B C12B . . . . -0.3(3) ?
    C13B C12B C17B C16B . . . . -0.2(3) ?
    C11B C12B C17B C16B . . . . -172.98(18) ?
loop_
    _geom_hbond_atom_site_label_D
    _geom_hbond_atom_site_label_H
    _geom_hbond_atom_site_label_A
    _geom_hbond_site_symmetry_A
    _geom_hbond_distance_DH
    _geom_hbond_distance_HA
    _geom_hbond_distance_DA
    _geom_hbond_angle_DHA
    _geom_hbond_publ_flag
    C6B H6B O1A . 0.95 2.50 3.140(2) 124.5 no
    C7B H7B O1A . 0.95 2.58 3.171(2) 120.3 no
    C6A H6A O1B 1_556 0.95 2.47 3.173(2) 131.0 no
    C7A H7A O1B 1_556 0.95 2.78 3.317(2) 116.8 no
_shelx_space_group_comment
;
The symmetry employed for this shelxl refinement is uniquely defined
by the following loop, which should always be used as a source of
symmetry information in preference to the above space-group names.
They are only intended as comments.
;
_shelx_estimated_absorpt_T_min     0.831
_shelx_estimated_absorpt_T_max     0.910
_shelx_hkl_file
;
   1   0   0 0.25890 0.10378   3
   3   0   0 0.46707 0.20028   9
   4   0   0 191.244 6.50215   9
   4   0   0 196.373 6.65671   3
  -5   0   0 0.50026 0.35718   9
   5   0   0 0.06164 0.29227   9
   5   0   0 0.40626 0.37266   3
   6   0   0 383.208 12.1427   9
   6   0   0 363.053 12.4918   3
  -6   0   0 365.910 12.7437   9
  -7   0   0 -0.2053 0.47897   9
   7   0   0 0.55022 0.38801   9
  -8   0   0 1444.48 47.8485   2
   8   0   0 1422.75 46.8445   6
  -8   0   0 1481.00 46.9390   9
   9   0   0 -0.2126 0.66970   6
  -9   0   0 0.96778 1.14107   2
  -9   0   0 0.43559 0.91120   9
 -10   0   0 127.973 6.23733   2
 -10   0   0 123.949 5.65368   9
   0   1   0 0.23377 0.06443   7
  -1  -1   0 134.180 4.29608   3
   1  -1   0 133.274 4.38434   3
   1   1   0 135.948 4.29512   7
   2  -1   0 0.93340 0.31973   3
   2   1   0 0.56789 0.14629   3
   3   1   0 819.861 25.9630   3
   3  -1   0 824.292 26.0633   9
   4  -1   0 0.29775 0.25018   3
  -4   1   0 0.38578 0.26843   9
   4  -1   0 0.36506 0.34284   9
   4   1   0 0.62006 0.28985   3
  -5   1   0 1113.81 34.7752   9
  -5  -1   0 1064.79 34.7468   9
   5   1   0 1048.64 34.4459   3
   5  -1   0 1084.97 34.6645   3
   5  -1   0 1113.95 34.4885   9
  -6   1   0 0.19376 0.56448   9
   6  -1   0 0.79763 0.50835   3
   6  -1   0 0.55163 0.43003   9
   6   1   0 1.52265 0.29350   9
  -7  -1   0 312.383 11.5611   9
  -7   1   0 329.658 11.5835   9
   7  -1   0 331.581 10.8646   9
  -8  -1   0 -0.3079 0.80711   9
   8  -1   0 -1.4930 0.77544   6
  -8   1   0 0.55368 1.04437   2
  -8  -1   0 1.45804 1.11147   2
  -8   1   0 0.69024 0.83810   9
   8   1   0 0.32658 0.76530   6
  -9  -1   0 246.321 9.48572   9
   9  -1   0 233.493 9.13762   6
   9   1   0 238.684 9.28633   6
  -9  -1   0 246.831 10.1702   2
  -9   1   0 255.693 9.48950   9
  -9   1   0 249.894 10.2442   2
 -10  -1   0 -0.0735 0.81151   2
 -10   1   0 -0.1886 1.02764   2
 -10   1   0 0.29380 0.87010   9
 -10  -1   0 -0.7777 1.01964   9
  -1  -2   0 0.24193 0.05112   3
  -1   2   0 0.25374 0.12571   7
   1   2   0 0.18409 0.14864   7
   1  -2   0 0.21492 0.16579   3
   3  -2   0 0.36513 0.25158   9
  -3   2   0 0.42572 0.24680   9
   3  -2   0 0.31885 0.32016   3
   4  -2   0 235.716 7.98919   9
   4  -2   0 239.998 8.08263   3
  -4   2   0 231.716 8.03157   9
   4   2   0 231.779 7.72036   3
   5  -2   0 0.28749 0.40556   9
   5  -2   0 0.12741 0.41968   3
   5   2   0 0.55586 0.25608   3
  -5   2   0 0.59210 0.47033   9
  -6  -2   0 543.704 18.0066   9
   6  -2   0 540.788 17.5504   9
  -6   2   0 529.061 17.8123   9
   6  -2   0 523.354 17.7853   3
  -7  -2   0 2.03925 0.89795   9
   7  -2   0 0.60174 0.51684   9
  -7   2   0 0.09022 0.44358   9
  -7   2   0 0.89866 0.48407   7
   7  -2   0 0.43953 0.74430   3
   8  -2   0 25.1036 2.39090   6
  -8   2   0 30.3636 2.19941   9
   8   2   0 29.7712 2.39136   6
  -8  -2   0 34.6408 2.55080   9
  -8  -2   0 29.1589 2.74925   2
  -8   2   0 32.6354 2.72209   2
   8  -2   0 32.9749 1.79050   9
   9   2   0 0.22410 0.54428   6
  -9  -2   0 0.82957 1.01406   2
  -9  -2   0 1.63996 1.11028   9
  -9   2   0 -0.3755 0.57095   9
  -9   2   0 0.98532 0.87181   2
 -10   2   0 392.029 13.8363   9
 -10   2   0 401.343 14.6285   2
 -10  -2   0 380.970 14.0392   9
 -11   2   0 1.38910 0.80713   2
   1  -3   0 97.3615 3.33023   3
  -1   3   0 97.5714 3.34084   7
   1   3   0 97.3958 3.30305   7
  -2   3   0 0.42677 0.24427   9
   2   3   0 1.00874 0.20088   7
   2  -3   0 1.53076 0.31340   3
   3  -3   0 96.9597 3.70405   9
  -3   3   0 98.3228 3.62420   9
   3  -3   0 104.051 3.76178   3
   4  -3   0 0.09683 0.37827   3
  -4   3   0 0.21288 0.27746   9
   4  -3   0 1.29824 0.48368   9
  -5   3   0 443.678 14.9983   9
  -5   3   0 457.012 14.7674   7
   5  -3   0 457.822 15.1368   3
   5  -3   0 450.159 14.9858   9
   6  -3   0 0.54797 0.49767   9
  -6   3   0 0.71670 0.41836   7
  -6   3   0 0.99994 0.47871   9
   6  -3   0 0.21000 0.39135   3
  -7   3   0 20.2236 1.62456   9
   7  -3   0 17.9700 1.79554   3
  -7   3   0 17.2608 1.33873   7
   7  -3   0 19.9508 1.43452   9
  -8  -3   0 -0.3867 1.10733   2
  -8   3   0 1.46464 0.80767   9
   8   3   0 -0.3066 0.52475   6
   8  -3   0 -0.1548 0.56166   9
   8  -3   0 1.08280 1.03405   2
  -8   3   0 0.09996 1.02404   2
  -9   3   0 75.8906 4.55327   2
  -9   3   0 77.2974 3.93080   9
  -9  -3   0 76.5491 4.60196   2
   9   3   0 76.6644 3.97469   6
  10   3   0 -0.2570 0.44788   6
 -10   3   0 0.42861 0.63173   9
 -10  -3   0 1.60404 1.17035   2
  11   3   0 186.401 7.05593   6
  -1   4   0 0.11898 0.24575   7
   1  -4   0 0.24354 0.15434   3
   1   4   0 0.45432 0.24567   7
   2  -4   0 2251.13 70.9004   1
  -2  -4   0 2106.29 68.2032   1
  -2   4   0 2226.18 70.9467   1
  -2  -4   0 2164.08 68.2125   1
   3   4   0 0.25190 0.23546   7
  -3   4   0 0.06936 0.27642   9
   3  -4   0 0.27554 0.33433   3
  -3   4   0 0.24130 0.28908   7
  -3  -4   0 0.18329 0.20939   3
   3  -4   0 0.02103 0.35975   9
  -4   4   0 370.247 12.3578   9
   4  -4   0 352.600 12.4595   9
   4  -4   0 384.060 12.5778   3
  -4   4   0 388.702 12.3198   7
  -5   4   0 0.25443 0.37096   7
   5  -4   0 -0.0932 0.31822   9
   5  -4   0 0.45771 0.48800   3
  -5   4   0 -0.0310 0.28775   9
  -6   4   0 162.103 5.98774   7
   6  -4   0 166.139 6.45641   3
   7  -4   0 2.02690 0.71687   3
   7   4   0 1.00950 0.63175   6
  -7   4   0 0.47343 0.59693   9
   7  -4   0 1.09725 1.01928   2
  -7   4   0 0.12468 0.58507   7
  -7   4   0 -0.4201 0.89635   2
   7  -4   0 0.51390 0.60865   9
  -8   4   0 243.032 9.23059   9
  -8   4   0 254.961 10.1340   2
   8  -4   0 257.979 8.95739   9
  -8  -4   0 249.851 10.2584   2
   8   4   0 236.324 9.77089   4
   8  -4   0 248.377 9.67946   2
  -8   4   0 241.208 10.3353   5
   8   4   0 250.802 9.67537   6
  -9   4   0 0.72936 1.45189   5
  -9  -4   0 0.05077 1.06083   2
  -9   4   0 -0.1905 0.76823   9
  -9   4   0 1.07819 1.11933   2
   9   4   0 -0.2370 0.74521   6
 -10   4   0 25.1699 2.46835   5
 -10  -4   0 24.0845 2.29908   2
  10   4   0 20.9164 1.84878   6
  11   4   0 0.74693 0.65939   6
   0  -5   0 2.35383 0.27108   3
   1  -5   0 40.0109 1.65348   3
   1   5   0 40.3631 1.68469   7
  -1   5   0 41.2828 1.74072   7
   2   5   0 1.13475 0.28326   7
  -2   5   0 1.05454 0.22222   9
  -2   5   0 0.15841 0.31615   7
  -2  -5   0 0.66220 0.12685   3
   3  -5   0 399.842 13.0010   3
  -3   5   0 392.490 12.6841   9
   3   5   0 390.875 12.6656   7
  -3  -5   0 385.690 12.5526   3
  -3   5   0 389.403 12.8417   7
  -4   5   0 0.16951 0.35631   7
  -4   5   0 2.37813 0.52164   9
   4  -5   0 0.86789 0.52204   9
   4  -5   0 0.55953 0.44935   3
   5  -5   0 109.904 4.58261   9
   5  -5   0 115.831 4.70960   3
  -5   5   0 116.348 4.41725   9
  -5   5   0 111.320 4.36367   7
  -6   5   0 1.12094 0.56669   7
  -6   5   0 -0.6284 0.45178   9
   6  -5   0 -0.2493 0.60248   3
   6  -5   0 0.31486 0.58866   9
  -7   5   0 21.9472 2.49692   5
  -7   5   0 29.7216 2.72648   2
   7  -5   0 30.1861 2.28829   3
  -7   5   0 29.1585 1.91914   7
   7  -5   0 33.2052 2.14094   9
  -7   5   0 28.5828 1.88653   9
  -8  -5   0 1.01437 1.22943   2
  -8   5   0 0.09248 0.75850   2
   8   5   0 1.03322 1.09419   4
   8  -5   0 1.05244 0.90419   3
   8   5   0 0.80008 0.87227   6
   8  -5   0 0.35726 0.49583   9
  -8   5   0 0.41432 0.50945   9
   8  -5   0 -0.3214 1.02946   2
  -8   5   0 -0.0712 1.35508   5
  -9  -5   0 353.433 13.5472   2
  -9   5   0 350.038 13.7625   5
   9   5   0 366.160 13.1466   6
  -9   5   0 360.513 12.5168   9
 -10  -5   0 -0.0755 0.99974   2
  10   5   0 0.16716 0.53730   6
  11   5   0 298.423 10.4135   6
   0  -6   0 784.273 24.8435   3
   0   6   0 792.867 25.3150   7
  -1  -6   0 0.32277 0.09404   3
   1  -6   0 0.20172 0.25998   3
   1   6   0 0.34618 0.35368   7
  -1   6   0 0.28520 0.24938   7
  -2  -6   0 1403.02 43.7345   3
   3  -6   0 0.34773 0.34161   9
   3   6   0 0.83811 0.36830   7
  -3   6   0 -0.0918 0.24837   7
  -3  -6   0 0.27729 0.20390   3
   3  -6   0 -0.1847 0.37261   3
  -4   6   0 1370.40 43.5022   9
   4  -6   0 1398.99 44.0026   3
  -4   6   0 1363.55 43.7696   7
  -5   6   0 0.71056 0.44187   9
   5  -6   0 0.19226 0.38871   9
  -5   6   0 -0.0799 0.44633   7
   5  -6   0 0.05204 0.52169   3
  -6   6   0 34.1781 1.93558   9
  -6   6   0 31.1020 1.93407   7
   6  -6   0 33.5739 2.10491   9
   6  -6   0 27.2810 2.13560   3
   7  -6   0 0.24141 0.50599   9
   7   6   0 0.58240 0.56160   6
   7  -6   0 -0.2007 0.82357   3
  -7   6   0 2.08498 1.24606   5
  -7   6   0 -0.1385 0.41351   9
   7  -6   0 -0.3659 0.64624   2
   7   6   0 0.66839 1.07920   4
  -7   6   0 -0.5159 0.64874   2
  -7   6   0 -0.0950 0.70424   7
   8  -6   0 34.9345 2.34218   9
  -8   6   0 33.3997 2.18382   9
   8   6   0 33.2076 2.86074   4
   8   6   0 31.8689 2.80052   6
   8  -6   0 31.3686 2.53507   3
  -9  -6   0 -0.0946 1.01721   2
   9   6   0 1.02636 0.70117   6
  -9   6   0 1.05448 0.96048   5
 -10  -6   0 9.91415 1.53311   2
  10   6   0 10.4169 1.41286   6
 -11   6   0 0.53412 0.73475   5
  11   6   0 -0.0583 0.45305   6
   0   7   0 0.29963 0.35152   7
   1   7   0 144.668 5.12851   7
   1  -7   0 145.481 5.00299   3
  -1   7   0 142.132 5.18955   7
  -1  -7   0 138.727 4.61029   3
   3  -7   0 325.771 11.3312   9
  -3   7   0 314.310 10.4517   9
   3  -7   0 337.051 11.2609   3
  -3   7   0 337.135 11.2064   7
   3   7   0 337.276 10.9805   7
   4  -7   0 0.23298 0.36660   3
   4  -7   0 0.54987 0.62245   9
   4   7   0 0.14279 0.35468   7
  -4   7   0 -0.3430 0.29313   7
  -5   7   0 191.548 7.01928   7
  -5   7   0 195.051 6.64852   9
   5  -7   0 182.551 7.18693   9
   5  -7   0 190.204 7.30864   3
   6  -7   0 -0.1845 0.47946   3
  -6   7   0 -0.0625 0.47505   9
   6  -7   0 0.24782 0.66424   9
  -6   7   0 0.61159 0.89760   8
   6   7   0 0.11067 0.52757   6
   6  -7   0 0.80458 0.69514   2
  -6   7   0 2.42914 1.23055   5
  -6   7   0 0.64159 0.49173   7
   7  -7   0 84.0746 4.17502   3
   7   7   0 76.1888 4.49018   4
  -7   7   0 78.3956 4.13380   2
   7   7   0 85.8494 4.40684   6
  -7   7   0 79.4739 3.72531   7
   7  -7   0 83.9574 4.57848   2
  -7   7   0 82.0903 4.82011   5
   8   7   0 0.56957 0.78905   4
   8  -7   0 0.96188 0.88086   2
   8   7   0 0.70283 0.88000   6
   8  -7   0 -0.5001 0.48240   9
  -8   7   0 1.12595 0.88164   5
   9   7   0 84.8301 4.35549   6
  -9  -7   0 79.4402 4.31095   2
  10   7   0 0.35919 0.55891   6
 -10  -7   0 0.52813 0.68880   2
  11   7   0 581.115 19.0703   6
   0   8   0 233.822 8.05624   7
   0  -8   0 229.831 7.64552   3
  -1   8   0 0.57560 0.46213   7
   1   8   0 -0.1307 0.24101   7
   1  -8   0 -0.0345 0.24582   3
   2   8   0 648.347 21.5398   7
   2  -8   0 673.803 21.6122   3
  -2   8   0 677.401 21.7355   7
   3  -8   0 0.52494 0.35262   3
   3  -8   0 -0.0747 0.70897   9
   3   8   0 0.22479 0.40868   7
   4  -8   0 28.6118 1.85071   3
  -4   8   0 27.8938 1.84443   7
   4  -8   0 26.8573 1.87815   9
   4   8   0 28.2016 1.74207   7
  -5   8   0 -0.1098 0.54455   7
  -5   8   0 0.02794 0.35134   9
   5  -8   0 0.92092 0.68221   3
   6  -8   0 223.233 9.46332   2
   6   8   0 224.064 9.10835   4
  -6   8   0 226.616 9.41750   5
   6  -8   0 227.499 8.75724   3
  -6   8   0 230.347 9.16886   8
   6  -8   0 226.554 8.63393   9
   6   8   0 227.911 9.10134   6
   7  -8   0 0.13678 0.56092   9
  -7   8   0 0.73180 0.46149   9
   7  -8   0 0.34138 0.74025   2
   7   8   0 1.09122 0.65086   6
  -7   8   0 -0.9064 0.93637   7
  -7   8   0 0.54912 1.21287   5
   7   8   0 0.78391 1.10315   4
   7  -8   0 2.36448 1.04240   3
   8   8   0 148.094 6.80453   4
   8  -8   0 159.854 6.41408   9
   8   8   0 160.248 6.95062   6
   8  -8   0 157.007 7.13839   2
  -8   8   0 160.536 7.25933   5
  -9   8   0 1.57884 0.95553   5
   9   8   0 0.51039 0.84973   6
 -10  -8   0 205.638 7.88859   2
  10   8   0 208.400 7.81618   6
  11   8   0 0.06179 0.51389   6
   0  -9   0 0.43912 0.21397   3
   0   9   0 1.16915 0.54615   7
   1   9   0 255.800 8.88858   7
   1  -9   0 263.084 8.66445   3
  -1  -9   0 246.006 8.14209   3
  -2   9   0 4.71283 0.76299   7
   3  -9   0 35.3242 2.02270   3
   3   9   0 31.8235 1.85765   7
  -3   9   0 31.3593 2.02086   7
  -4   9   0 2.01835 0.71155   7
   4  -9   0 0.39759 0.55414   3
   4   9   0 0.67476 0.51394   7
   4  -9   0 0.56292 0.64389   9
   5  -9   0 85.9041 4.03864   3
   5  -9   0 77.4890 4.64992   2
   5   9   0 77.6468 4.23160   6
  -5   9   0 79.7502 4.31382   8
   5  -9   0 75.1686 3.83336   9
  -5   9   0 83.0796 4.66457   5
  -5   9   0 82.8851 3.82981   7
   6  -9   0 0.50211 0.78798   2
   6   9   0 1.05672 1.07594   4
  -6   9   0 0.29104 0.64128   8
   6  -9   0 0.01227 0.56943   3
   6   9   0 -0.6449 0.74543   6
  -6   9   0 -0.0423 1.00123   5
   6  -9   0 1.93704 0.84489   9
  -6   9   0 1.54541 0.86066   7
   7  -9   0 102.071 4.75609   9
   7  -9   0 100.509 5.37771   2
   7   9   0 102.959 5.02987   6
   7   9   0 89.2529 4.99481   4
  -7   9   0 100.701 5.25976   5
   8   9   0 -0.1166 0.82528   6
  -8   9   0 0.51640 1.15858   5
   8  -9   0 -0.3598 0.78926   9
   9   9   0 35.9101 2.61310   6
 -10   9   0 0.62544 0.71738   5
  10   9   0 -0.2854 0.43401   6
  11   9   0 8.00021 0.80427   6
   0  10   0 83.6002 3.60889   7
   0 -10   0 81.7144 3.07861   3
  -1  10   0 -0.2369 0.33217   7
   1  10   0 0.34894 0.53209   7
  -1 -10   0 0.23807 0.12660   3
   1 -10   0 0.13380 0.30663   3
   2  10   0 64.0393 2.89877   7
  -2  10   0 59.9560 2.99081   7
   2 -10   0 61.4783 2.81241   3
   3  10   0 -0.0983 0.51991   7
   3 -10   0 0.77040 0.56033   3
  -3  10   0 -0.4501 0.62310   7
   4 -10   0 510.453 17.7353   9
  -4  10   0 524.472 17.4397   7
  -4  10   0 516.690 18.1123   8
   4  10   0 491.899 17.9680   6
  -4  10   0 510.392 17.8180   5
   4  10   0 519.113 17.0446   7
  -5  10   0 -0.2622 0.49328   7
  -5  10   0 -0.2434 0.59384   8
   5  10   0 -0.5681 0.72170   4
   5 -10   0 -0.0941 0.52808   9
   5 -10   0 -0.1090 0.40098   3
  -5  10   0 0.32799 0.67960   5
   5 -10   0 0.74422 1.06562   2
   5  10   0 -0.2363 0.84816   6
   6 -10   0 34.4212 2.46062   3
   6 -10   0 38.4182 2.67738   9
  -6  10   0 36.5933 2.73174   8
   6 -10   0 37.0606 3.03450   2
   6  10   0 29.1322 2.99266   8
  -6  10   0 34.1115 2.75467   7
   6  10   0 32.0174 2.92098   4
   6  10   0 37.7008 2.76675   6
   7  10   0 -0.7003 0.73938   6
   7 -10   0 -0.0686 0.64968   9
   7 -10   0 1.84252 1.15405   2
   7  10   0 0.03134 1.03400   4
  -7  10   0 0.04721 0.74392   5
   8  10   0 153.956 6.57349   6
   8 -10   0 147.833 6.14471   9
  -8  10   0 160.841 6.84210   5
   8  10   0 141.170 6.37044   4
  -9  10   0 0.89884 0.74818   5
   9  10   0 0.74966 0.55798   6
  10  10   0 110.059 4.43806   6
   0 -11   0 0.18989 0.26786   3
   0  11   0 -0.5460 0.52020   7
   1  11   0 56.8061 2.83568   7
   1 -11   0 52.6551 2.42730   3
  -1  11   0 55.5742 2.85480   7
  -2  11   0 1.01389 0.54287   7
  -2  11   0 0.28515 0.73052   8
   2 -11   0 0.56448 0.44283   3
   2  11   0 0.06016 0.47004   7
  -3  11   0 32.8347 2.61379   7
   3  11   0 36.1117 2.20350   7
   3  11   0 36.1822 2.59622   6
  -3  11   0 36.6863 2.32227   5
   3 -11   0 36.6413 2.17820   3
   3  11   0 35.1953 2.89351   8
  -3  11   0 31.8096 3.08263   8
   3  11   0 34.6143 3.04840   4
  -4  11   0 3.37043 0.93039   8
   4  11   0 0.48883 0.70710   6
   4 -11   0 1.88869 1.23465   2
   4  11   0 -0.5900 1.05124   4
  -4  11   0 1.08123 0.73869   5
   4 -11   0 1.22888 0.56378   3
   4  11   0 0.24918 0.73744   7
  -4  11   0 0.46437 0.55993   7
   4  11   0 0.17516 0.97257   8
   5  11   0 121.935 5.94001   4
  -5  11   0 131.093 5.83805   5
   5 -11   0 132.135 5.64874   3
   5  11   0 127.275 5.94542   6
  -5  11   0 119.100 5.39593   7
   5  11   0 121.338 5.82365   8
  -5  11   0 125.505 5.90736   8
   5 -11   0 117.677 6.07633   2
  -6  11   0 1.19862 0.92710   8
   6  11   0 -0.3545 0.81649   6
   6 -11   0 -1.2368 0.90168   9
   6 -11   0 0.51596 0.76301   2
   6  11   0 -0.1803 1.08924   4
   6  11   0 -0.6076 1.09340   8
  -6  11   0 0.48602 0.97633   5
   7 -11   0 145.476 6.26040   9
   7  11   0 156.543 6.58679   6
   7 -11   0 152.421 6.94575   2
   7  11   0 132.210 7.98921   4
  -7  11   0 155.286 6.62604   5
   8  11   0 0.18661 0.53148   6
   8 -11   0 0.67463 0.67126   9
 -10  11   0 -0.1153 0.45220   4
  10  11   0 0.15933 0.35529   6
   0  12   0 4266.44 141.897   4
   0  12   0 5005.16 142.938   8
   0 -12   0 4143.83 139.533   3
   1  12   0 0.35971 0.76228   7
  -1  12   0 0.11845 0.54386   7
  -1  12   0 0.33548 0.94258   8
   1 -12   0 0.49422 0.41423   3
   1  12   0 1.37435 0.81916   8
   1  12   0 0.05784 0.75468   4
   2  12   0 727.954 26.0158   6
   2 -12   0 745.057 25.1421   3
  -2  12   0 769.292 26.3651   8
   2  12   0 770.705 26.3431   8
  -2  12   0 787.127 27.1160   4
  -2  12   0 796.809 25.7259   7
  -2  12   0 801.755 25.0418   5
   2  12   0 785.205 26.8696   4
   2  12   0 768.573 25.4532   7
   3  12   0 0.08222 0.56187   8
  -3  12   0 -0.4308 0.53940   7
   3  12   0 1.83069 0.99077   6
   3 -12   0 0.13172 0.58153   3
  -3  12   0 0.03524 0.72097   5
   3 -12   0 0.25478 1.28846   2
  -3  12   0 -0.2362 0.55071   8
   3  12   0 0.38179 0.75045   7
   3  12   0 0.49683 0.76143   4
  -4  12   0 387.857 14.2129   8
   4  12   0 387.447 14.0826   6
   4  12   0 364.501 13.1105   7
   4  12   0 380.885 14.4314   4
   4  12   0 373.010 14.0047   8
   4 -12   0 382.039 14.5084   2
  -4  12   0 394.461 13.5517   5
   5  12   0 1.96209 1.16853   4
   5  12   0 0.62170 0.93484   8
  -5  12   0 -0.4186 0.88064   8
   5  12   0 0.24772 0.85150   6
   5 -12   0 -1.5305 0.95526   2
  -5  12   0 0.18481 0.86288   5
   6 -12   0 344.673 12.9367   9
   6  12   0 370.990 13.2739   6
   6 -12   0 365.508 13.6624   2
   6  12   0 337.254 13.0824   4
  -6  12   0 375.333 13.3550   8
   6  12   0 342.790 12.9382   8
  -6  12   0 363.797 12.9998   5
   7  12   0 0.94784 1.01102   4
   7  12   0 0.22844 0.55476   6
   8  12   0 36.9061 2.38183   6
   9  12   0 2.29777 0.63052   6
   0  13   0 0.26757 0.89658   4
   0  13   0 1.38068 0.78921   7
   0  13   0 0.14436 0.97874   8
  -1  13   0 609.583 21.8648   4
   1  13   0 599.334 21.1083   8
   1 -13   0 570.921 19.5346   3
  -1  13   0 623.101 20.5450   7
   1  13   0 607.633 20.3870   7
  -1  13   0 603.375 21.1813   8
   1  13   0 613.281 21.7865   4
   2 -13   0 1.03495 0.62495   3
  -2  13   0 1.18321 0.80372   8
   2  13   0 3.40810 1.15902   8
  -2  13   0 1.56456 1.05950   4
   2  13   0 -0.2470 0.92400   7
  -2  13   0 0.65935 0.75053   7
   2  13   0 0.99286 0.80488   6
   3 -13   0 78.7642 4.68086   2
   3  13   0 62.2278 5.06030   4
  -3  13   0 78.2534 3.99715   7
  -3  13   0 82.2166 3.53061   5
   3  13   0 76.7489 4.58448   6
   3 -13   0 75.4359 3.64512   3
   3  13   0 89.3436 4.69182   8
   4  13   0 0.91158 1.05298   4
   4  13   0 -0.2336 0.59819   8
   4 -13   0 0.67198 1.04242   2
   4  13   0 -0.4047 0.60219   6
  -4  13   0 1.40116 0.97510   8
  -4  13   0 0.15962 0.77559   5
  -5  13   0 127.005 6.08579   8
  -5  13   0 129.018 5.34405   5
   5  13   0 129.120 6.05037   4
   5  13   0 119.457 5.66552   8
   5  13   0 131.142 5.83758   6
   5 -13   0 127.296 6.20541   2
   6  13   0 0.00014 0.58980   6
  -6  13   0 1.11937 0.83807   5
   6 -13   0 0.83889 1.03566   2
  -6  13   0 1.03418 0.96641   8
   6  13   0 0.86462 0.96062   4
   7  13   0 54.0184 3.16871   6
   8  13   0 -0.4473 0.62530   6
   9  13   0 305.318 10.4320   6
   0  14   0 119.424 5.88516   8
   0  14   0 119.822 6.35838   4
   0  14   0 116.927 5.25806   7
   1  14   0 -0.0496 0.67053   7
  -1  14   0 -0.1064 1.19284   4
   1  14   0 0.14201 0.83412   8
  -1  14   0 1.40871 0.82969   7
   1  14   0 0.93855 1.13694   4
  -1  14   0 0.30536 0.65305   8
   2  14   0 1128.30 37.6645   4
   2  14   0 1104.00 37.0916   8
  -2  14   0 1167.62 37.3870   8
   2  14   0 1046.51 36.6253   6
  -2  14   0 1143.11 38.0407   4
   3  14   0 0.76766 0.85999   4
   3  14   0 0.14131 0.62258   8
   3 -14   0 0.81476 1.11916   2
   3  14   0 -1.1806 0.87870   6
  -3  14   0 0.61753 1.01454   8
  -3  14   0 -0.4849 0.78113   4
   4  14   0 1386.60 47.1631   8
  -4  14   0 1540.10 48.5766   4
   4  14   0 1467.73 47.7126   4
   4  14   0 1416.87 47.1494   6
   4 -14   0 1412.77 47.5873   2
  -4  14   0 1496.95 47.6251   8
  -5  14   0 0.75750 0.87918   4
   5  14   0 -0.7903 0.49206   6
   5  14   0 0.75084 0.72931   4
  -5  14   0 0.35432 0.90024   8
   5  14   0 0.64097 0.80127   8
   5 -14   0 0.37536 0.68779   2
   6  14   0 70.4743 3.56243   6
  -6  14   0 67.4426 3.69077   8
  -6  14   0 67.4989 4.18578   4
   6 -14   0 72.2464 4.03235   2
   6  14   0 68.8638 3.78627   4
   7  14   0 0.23946 0.72349   6
  -7  14   0 0.27795 0.78253   4
   8  14   0 28.1603 1.61852   6
   0  15   0 0.12521 0.81137   8
   0  15   0 -0.0155 0.72457   4
   1  15   0 114.181 5.64352   8
  -1  15   0 125.015 6.32878   4
  -1  15   0 121.084 5.86712   8
   1  15   0 123.081 6.17368   4
  -2  15   0 1.08274 0.73838   8
  -2  15   0 2.08125 1.29708   4
   2  15   0 2.19566 0.99986   4
   2  15   0 0.48946 0.78891   8
   3  15   0 60.2540 4.24572   8
   3  15   0 81.9316 6.39703   4
   3 -15   0 67.7090 3.93439   2
  -3  15   0 71.0091 3.96932   8
  -3  15   0 72.2993 4.46350   4
   3  15   0 67.3992 3.51347   6
  -4  15   0 0.57981 0.89322   8
   4 -15   0 1.14058 0.99159   2
   4  15   0 -0.9718 0.85575   4
  -4  15   0 2.59253 1.34316   4
   4  15   0 0.24716 0.74489   6
   4  15   0 1.43779 0.59172   8
   5  15   0 115.461 4.94663   6
   5 -15   0 118.097 5.42666   2
   5  15   0 107.068 4.79997   8
  -5  15   0 120.643 5.33003   8
  -5  15   0 120.376 5.86627   4
  -6  15   0 -0.1020 0.73720   4
  -6  15   0 -0.2851 0.53856   8
   7  15   0 1.08969 0.42757   6
  -7  15   0 0.89467 0.70617   4
  -8  15   0 0.43510 0.40716   4
   8  15   0 -0.0772 0.32749   6
   0  16   0 129.649 5.95641   8
   0  16   0 129.373 6.31996   4
  -1  16   0 0.00565 0.58354   8
   1  16   0 0.11324 0.53579   8
   1  16   0 -0.2306 0.98991   4
  -1  16   0 0.14388 1.03534   4
   2  16   0 153.328 6.57938   8
  -2  16   0 158.790 7.29221   4
  -2  16   0 158.441 6.77495   8
   2  16   0 156.736 7.04176   4
   3  16   0 0.51064 1.01781   6
   3  16   0 0.35970 0.53148   8
  -3  16   0 0.66817 1.08506   4
  -3  16   0 0.52068 0.62530   8
   3  16   0 0.33949 1.01952   4
   4 -16   0 30.8122 2.40614   2
  -4  16   0 32.6541 2.84218   4
   4  16   0 33.6864 2.07824   6
   4  16   0 32.2950 2.12463   8
  -4  16   0 31.3718 2.32809   8
   5  16   0 -1.1991 0.63469   4
  -5  16   0 -0.2055 0.78979   8
   5  16   0 -0.7655 0.52717   6
  -5  16   0 -0.5845 0.66316   4
  -6  16   0 103.789 4.80350   4
  -7  16   0 0.20675 0.45452   4
   0  17   0 0.34763 0.59448   8
   0  17   0 1.20252 0.78715   4
  -1  17   0 5.88238 1.16938   8
  -1  17   0 5.37911 1.25519   4
   1  17   0 5.18202 1.29732   4
   1  17   0 6.14046 1.21353   8
  -2  17   0 0.38714 0.74805   4
   2  17   0 -0.3610 0.69698   4
  -2  17   0 0.26010 0.77417   8
   2  17   0 0.81814 0.71802   8
   3  17   0 42.8032 2.68500   4
  -3  17   0 46.9901 2.75892   8
  -3  17   0 50.1911 3.28137   4
   3  17   0 44.4313 2.56770   8
   4  17   0 -0.1099 0.53113   8
  -4  17   0 -0.2977 0.55066   4
   4  17   0 -0.3897 0.66845   4
  -4  17   0 -0.0753 0.48446   8
  -5  17   0 65.8551 3.06409   8
   0  18   0 181.628 7.11778   4
   0  18   0 170.517 6.73792   8
   1  18   0 0.33716 0.48962   8
   1  18   0 0.51003 0.62534   4
  -1  18   0 -0.1480 0.45915   8
  -1  18   0 0.50561 0.82923   4
  -2  18   0 156.637 6.02295   8
  -2  18   0 156.734 6.42702   4
   2  18   0 142.828 5.69924   8
   3  18   0 0.55482 0.44979   4
   3  18   0 0.44988 0.44187   8
  -3  18   0 0.37335 0.49811   8
  -4  18   0 11.3932 1.13099   8
  -4  18   0 16.4338 1.95850   4
  -5  18   0 -0.0558 0.37909   4
   0  19   0 0.50888 0.46088   4
   0  19   0 -0.3056 0.35323   8
   1  19   0 22.0447 1.36701   4
  -2  19   0 0.10045 0.42484   4
  -2  19   0 0.70524 0.41906   8
  -3  19   0 4.63138 0.69341   4
   0   0  -1 0.12971 0.03632   3
   1   0  -1 5.44729 0.30623   3
   1   0   1 5.68567 0.32313   3
   2   0   1 381.636 12.5986   3
   2   0  -1 407.681 12.5896   3
  -3   0  -1 2434.69 78.1538   1
   3   0   1 2423.66 78.2925   1
   3   0  -1 2438.84 78.1695   1
  -3   0   1 2413.33 78.2357   1
  -4   0  -1 13.6957 1.05370   9
   4   0   1 13.4364 0.95619   3
   4   0  -1 12.8556 0.91934   3
   4   0   1 12.6251 0.85259   9
  -4   0   1 13.2340 1.02223   9
   4   0  -1 13.2803 0.84445   9
   5   0   1 69.2540 2.85185   3
  -5   0   1 67.2483 2.97213   9
   5   0  -1 65.6404 2.78426   3
   5   0   1 67.6521 2.65268   9
   5   0  -1 65.5488 2.60411   9
   6   0  -1 21.5038 1.20261   9
   6   0  -1 19.8232 1.45760   3
   6   0   1 23.2372 1.25216   9
  -6   0   1 19.8410 1.52081   9
  -6   0  -1 21.4067 1.68708   9
   6   0   1 20.6417 1.52007   3
   7   0  -1 69.0442 2.61984   9
  -7   0  -1 65.8338 3.50562   9
   7   0   1 68.8043 2.64369   9
  -7   0   1 71.1814 3.49875   9
  -8   0  -1 813.438 27.7345   2
  -8   0   1 800.672 26.7947   9
   8   0  -1 821.575 27.3263   6
  -8   0   1 812.893 27.8319   2
  -8   0  -1 803.805 26.8370   9
   8   0   1 775.156 26.7428   6
   9   0  -1 199.046 8.08836   6
  -9   0   1 218.056 9.20504   2
  -9   0  -1 216.928 9.24374   2
  -9   0   1 216.000 8.44951   9
   9   0   1 205.340 8.22182   6
  -9   0  -1 220.281 8.48957   9
 -10   0  -1 76.1544 4.36923   2
 -10   0  -1 79.5554 4.00984   9
 -10   0   1 75.5215 3.88637   9
  10   0  -1 73.3994 3.58841   6
 -10   0   1 77.6629 4.42609   2
 -11   0  -1 51.3015 3.36689   2
   0   1   1 0.60610 0.10165   7
   0  -1   1 0.30698 0.07084   3
   0  -1  -1 0.23109 0.06136   3
   1   1  -1 108.861 3.88953   3
   1  -1   1 121.246 3.97577   3
  -1  -1  -1 129.091 3.90004   3
   1   1  -1 125.893 3.84099   7
  -1   1   1 123.870 3.88835   7
   1   1   1 102.314 3.91086   3
   1  -1  -1 127.983 3.98567   3
   1   1   1 128.330 3.92026   7
   3  -1   1 1760.32 57.6892   1
  -3  -1  -1 1759.38 57.0021   1
  -3   1   1 1720.59 57.5566   1
  -3   1  -1 1766.53 57.5436   1
   3  -1  -1 1803.63 57.6323   1
  -3  -1   1 1731.91 57.0930   1
   4   1  -1 745.074 23.6803   3
   4  -1   1 746.634 23.7739   9
  -4   1   1 754.243 23.9095   9
   4  -1   1 769.263 23.9130   3
   4   1  -1 730.140 23.4785   9
  -4   1  -1 736.446 23.9242   9
   4   1   1 739.780 23.5084   9
   4   1   1 750.475 23.7362   3
   4  -1  -1 738.505 23.7373   9
   4  -1  -1 732.215 23.8341   3
  -5   1   1 18.8060 1.35401   9
  -5  -1  -1 16.7087 1.24343   9
   5   1  -1 16.7982 1.07473   3
   5   1  -1 16.8520 0.89683   9
   5  -1   1 18.7208 1.24894   3
   5  -1   1 16.6502 1.16648   9
  -5  -1   1 19.8308 1.30308   9
   5  -1  -1 18.0906 1.25759   3
   5   1   1 20.8259 0.95603   9
  -5   1  -1 16.3245 1.24231   9
   5  -1  -1 17.8287 1.18502   9
   5   1   1 19.5243 1.14904   3
   6  -1   1 834.693 26.3363   9
   6  -1   1 808.095 26.6537   3
  -6   1   1 828.494 26.7576   9
  -6   1  -1 830.521 26.8172   9
   6   1   1 808.857 25.8529   9
   6  -1  -1 834.327 26.3057   9
   6  -1  -1 800.856 26.5827   3
   7  -1   1 457.100 14.8838   9
  -7   1   1 454.916 15.5672   9
  -7  -1  -1 454.371 15.7012   9
   7  -1  -1 449.954 14.8513   9
  -7  -1   1 452.718 15.6188   9
  -7   1  -1 451.968 15.6096   9
  -8  -1  -1 250.405 10.3511   2
  -8   1   1 253.339 10.4266   2
  -8   1   1 257.624 9.55011   9
   8  -1   1 248.429 9.47554   6
   8   1  -1 250.851 9.57958   6
  -8  -1  -1 250.005 9.62683   9
  -8  -1   1 250.206 10.4199   2
  -8   1  -1 258.890 9.61452   9
   8   1   1 244.490 9.57245   6
  -8   1  -1 260.497 10.3980   2
  -8  -1   1 251.501 9.58175   9
  -9   1   1 26.6003 2.59590   2
  -9   1   1 23.4061 2.30895   9
  -9  -1  -1 31.2440 2.38767   9
  -9  -1  -1 30.4013 2.74404   2
   9  -1   1 29.5940 2.29107   6
   9   1  -1 31.7811 2.32064   6
   9   1   1 28.4487 2.16501   6
  -9   1  -1 31.9622 2.97604   2
  -9  -1   1 26.2525 2.19199   9
  -9   1  -1 29.1984 2.27205   9
  -9  -1   1 29.3534 2.75832   2
   9  -1  -1 25.6394 2.17222   6
 -10   1   1 92.0891 4.34477   9
 -10  -1  -1 94.2202 5.08645   2
 -10  -1  -1 85.4205 4.42889   9
  10   1  -1 88.4851 4.19448   6
 -10   1  -1 99.3261 5.02810   2
 -10  -1   1 88.0962 4.96449   2
 -10  -1   1 87.5420 4.47685   9
 -10   1  -1 90.6354 4.47302   9
 -11   1  -1 32.7901 2.46081   2
   0   2  -1 0.28964 0.13672   7
   0   2   1 0.68216 0.16980   7
   0  -2  -1 1.11142 0.13686   3
  -1  -2  -1 6.04178 0.28282   3
   1   2  -1 6.12680 0.35384   7
  -1   2   1 5.91121 0.39915   7
  -1  -2  -1 4.90371 0.30598   3
   1  -2   1 5.52308 0.39458   3
  -1  -2   1 5.98666 0.27473   3
   1   2   1 6.79291 0.42566   7
   1  -2  -1 6.03317 0.43673   3
   3  -2   1 806.576 26.9004   9
  -3   2   1 822.205 26.8504   9
   3  -2  -1 895.608 26.9619   9
  -4   2   1 6.53113 0.76854   9
   4  -2   1 7.15756 0.74778   3
   4  -2   1 7.35318 0.79931   9
   4   2  -1 6.52942 0.55444   3
   4   2   1 6.79422 0.58030   3
  -4   2  -1 6.48928 0.80845   9
   4  -2  -1 9.70202 0.88647   3
   4  -2  -1 6.64082 0.67414   9
   5   2  -1 231.967 8.01229   3
   5  -2   1 242.045 8.44597   3
  -5   2   1 241.470 8.01420   7
  -5   2   1 236.709 8.38136   9
  -5  -2  -1 243.808 8.52444   9
   5  -2   1 239.896 8.28762   9
   5  -2  -1 247.851 8.28816   9
   5  -2  -1 241.355 8.40875   3
  -5   2  -1 237.557 8.43323   9
  -5  -2   1 237.402 8.46761   9
   6  -2   1 21.1654 1.65550   3
   6  -2   1 23.1565 1.50329   9
  -6   2   1 20.6680 1.25457   7
  -6   2   1 21.4757 1.63686   9
  -6   2  -1 20.3855 1.55344   9
   6  -2  -1 25.2813 1.67103   3
  -6  -2   1 19.8298 1.61922   9
   6  -2  -1 22.5969 1.47989   9
  -7  -2  -1 114.611 5.07082   9
   7  -2   1 106.173 4.80391   3
   7  -2   1 114.812 4.40414   9
  -7   2   1 112.740 4.81198   9
  -7   2  -1 109.423 4.76343   9
   7  -2  -1 114.450 4.37352   9
   7  -2  -1 101.002 4.67285   3
  -7  -2   1 110.826 4.89285   9
  -8  -2  -1 11.3591 2.20409   2
   8  -2   1 13.3586 1.18998   9
  -8   2   1 13.1984 1.44550   9
   8   2  -1 11.4202 1.65752   6
  -8  -2  -1 15.7900 1.95262   9
  -8   2   1 10.6028 1.77415   2
   8  -2   1 11.3904 1.38768   6
   8  -2  -1 12.6689 1.14916   9
  -8   2  -1 11.9429 1.78654   2
   8   2   1 12.8412 1.68857   6
  -8  -2   1 13.6449 1.60365   9
  -8   2  -1 13.1854 1.49758   9
  -8  -2   1 15.6813 2.36384   2
   9   2  -1 49.5625 3.08072   6
  -9  -2  -1 51.6665 3.68580   2
  -9   2   1 53.6009 3.75541   2
  -9  -2  -1 50.3071 3.34188   9
  -9   2   1 49.9142 3.07351   9
  -9   2  -1 48.1775 3.09656   9
  -9  -2   1 48.9425 3.22988   9
  -9  -2   1 51.9080 3.79230   2
   9   2   1 48.6883 2.98595   6
  -9   2  -1 49.8993 3.45684   2
  10   2  -1 76.0760 3.69447   6
 -10  -2  -1 79.3966 4.20376   9
 -10   2   1 76.8471 3.76144   9
 -10  -2   1 74.4015 3.89052   9
 -10   2  -1 76.5814 3.76026   9
 -10   2  -1 59.9641 4.48727   2
  11   2  -1 56.7345 2.72415   6
   0  -3  -1 0.64588 0.14541   3
   0   3  -1 -0.0467 0.18641   7
   0   3   1 0.23364 0.21534   7
  -1   3   1 51.7922 1.93490   7
   1  -3   1 51.9769 1.93117   3
  -1  -3  -1 51.8625 1.70773   3
   1  -3  -1 54.1955 1.95816   3
  -1  -3   1 53.2571 1.71767   3
  -1   3  -1 53.3602 1.96263   7
   1   3   1 53.3994 1.94170   7
  -2  -3  -1 915.871 28.7395   3
  -2  -3   1 916.136 28.7221   3
  -3   3   1 601.119 19.2464   9
  -3   3   1 615.460 19.1440   7
   3  -3   1 614.149 19.5731   9
   3  -3   1 607.881 19.3782   3
   3  -3  -1 629.585 19.3782   3
   3  -3  -1 531.433 19.4412   9
  -3   3  -1 607.817 19.2927   9
   4  -3   1 476.572 15.3073   3
   4  -3   1 437.091 15.1599   9
  -4   3   1 449.499 15.1196   9
  -4   3   1 454.379 14.9245   7
  -4   3  -1 460.490 15.1797   9
   4  -3  -1 481.001 15.2107   9
   4  -3  -1 483.234 15.2779   3
  -5   3   1 109.944 4.25738   9
   5  -3   1 111.029 4.38735   3
  -5   3   1 104.575 3.96398   7
   5  -3   1 111.780 4.30453   9
  -5   3  -1 103.494 4.29147   9
   5  -3  -1 107.604 4.34663   3
   5  -3  -1 110.238 4.25176   9
   6  -3   1 47.1151 2.58752   3
  -6   3   1 44.9149 2.47775   9
  -6   3   1 44.7951 2.12256   7
   6  -3   1 48.3686 2.43254   9
   6  -3  -1 47.5920 2.33734   9
  -6   3  -1 48.8393 2.55896   9
   6  -3  -1 46.3210 2.51677   3
   7  -3   1 30.6046 2.26754   3
  -7   3   1 35.6998 2.14610   9
   7  -3   1 33.0115 1.93647   9
   7  -3  -1 30.9748 2.22097   3
  -7   3  -1 34.4024 2.17068   9
  -7   3  -1 29.9850 1.85897   7
   7  -3  -1 33.4933 2.00623   9
  -8   3   1 155.691 6.26797   9
  -8  -3  -1 149.993 6.99702   2
   8  -3   1 173.637 6.25669   9
   8   3  -1 152.103 6.92060   4
   8   3  -1 147.662 6.42041   6
  -8   3   1 153.283 7.07796   2
   8  -3   1 146.327 6.38841   2
  -8   3  -1 152.807 6.28800   9
   8  -3  -1 129.500 5.89364   9
   8  -3  -1 152.605 6.49812   2
  -8  -3   1 149.815 7.14085   2
   8   3   1 151.154 6.47732   6
  -8   3  -1 153.530 7.04081   2
  -9  -3  -1 21.6367 2.56298   2
   9   3  -1 20.9326 1.91282   6
  -9   3   1 23.5415 2.09670   9
  -9   3   1 18.9013 2.21077   2
   9   3   1 22.6685 2.13221   6
  -9   3  -1 23.8861 1.94924   9
  -9  -3   1 21.5850 2.57947   2
  -9   3  -1 19.3914 2.45083   2
 -10  -3  -1 64.8178 4.00871   2
 -10   3   1 56.2499 3.09105   9
  10   3  -1 58.0284 3.15269   6
  10   3   1 59.7106 3.37919   6
 -10  -3   1 57.7906 3.76644   2
  11   3  -1 40.7796 2.31391   6
  11   3   1 40.5254 3.42283   6
   0   4   1 0.03291 0.21861   7
   0  -4  -1 0.25644 0.14762   3
   0   4  -1 0.41178 0.25178   7
   1   4  -1 22.1023 1.04242   7
  -1   4   1 23.4642 1.08282   7
   1  -4   1 21.3811 1.03914   3
  -1   4  -1 22.3935 1.08824   7
   1  -4  -1 23.2934 1.06132   3
  -1  -4   1 24.4664 0.80607   3
   1   4   1 23.4126 1.06526   7
  -2  -4  -1 1535.76 48.6241   1
   2  -4   1 1540.88 51.0732   1
  -2  -4   1 1541.23 48.6520   1
   2   4   1 1550.53 48.7186   1
   2  -4  -1 1546.81 50.8865   1
  -2  -4   1 1576.92 48.8048   1
  -3   4   1 240.858 8.13080   9
  -3  -4  -1 232.426 8.00449   3
  -3   4   1 252.687 8.15973   7
   3   4  -1 247.693 7.97537   7
   3  -4   1 245.826 8.34898   3
   3  -4  -1 251.008 8.33860   3
  -3   4  -1 249.296 8.18236   9
  -3  -4   1 231.243 8.00954   3
   3   4   1 252.463 8.05837   7
   4  -4   1 117.523 4.42541   3
  -4   4   1 112.938 4.19419   9
   4  -4   1 109.227 4.31802   9
  -4   4   1 112.397 4.10969   7
   4  -4  -1 107.794 4.30878   9
  -4   4  -1 116.326 4.26570   9
   4  -4  -1 113.480 4.38523   3
  -5   4   1 10.8190 0.98530   9
  -5   4   1 13.8748 1.00970   7
   5  -4   1 11.3020 1.20304   3
   5  -4   1 11.7552 1.21097   9
   5  -4  -1 11.5820 1.09915   3
  -5   4  -1 10.7808 1.11547   9
   5  -4  -1 13.1239 1.10576   9
  -5   4  -1 12.9247 0.98907   7
   6  -4   1 104.050 4.49170   3
   6  -4   1 105.967 4.65593   9
  -6   4   1 96.8169 3.98495   7
  -6   4  -1 102.287 4.62522   9
  -6   4  -1 107.203 4.39980   7
   6  -4  -1 104.405 4.43604   3
  -7   4   1 13.9993 2.12352   2
   7   4  -1 15.5665 1.67545   6
   7  -4   1 18.8613 1.68683   3
   7  -4   1 17.2549 1.58093   9
   7  -4   1 17.3951 2.12310   2
  -7   4   1 19.6183 1.70245   9
   7  -4  -1 15.5748 1.52192   9
  -7   4  -1 18.9388 1.46004   7
   7  -4  -1 14.7085 1.50653   3
  -7   4  -1 16.2624 2.09611   2
   7   4   1 16.6713 1.85230   6
  -7   4  -1 18.6560 1.68171   9
   7  -4  -1 16.6031 2.15100   2
   8  -4   1 28.4798 2.61487   2
  -8  -4  -1 33.1632 2.98225   2
  -8   4   1 24.7072 3.23266   5
   8   4  -1 32.2806 2.53554   6
   8   4  -1 27.6307 2.45971   4
  -8   4   1 33.1644 2.25566   9
  -8   4   1 31.0583 2.65878   2
   8  -4   1 32.4842 2.12181   9
  -8  -4   1 28.6043 2.86201   2
   8  -4  -1 30.0077 2.02788   9
   8   4   1 31.7722 2.40856   6
  -8   4  -1 33.8439 2.20364   9
   8  -4  -1 31.7857 2.71871   2
  -8   4  -1 28.9835 2.84069   2
  -8   4  -1 28.7977 2.78562   5
  -9  -4  -1 225.165 9.49875   2
   9   4  -1 232.840 9.04989   6
  -9   4   1 230.092 9.42984   2
  -9   4   1 215.438 9.61337   5
  -9   4   1 238.981 8.72906   9
  -9   4  -1 220.856 9.63539   5
  -9   4  -1 240.013 9.53463   2
   9   4   1 230.708 9.06941   6
  -9   4  -1 232.001 8.67230   9
   9  -4  -1 231.126 8.08023   9
  -9  -4   1 233.296 9.73839   2
 -10  -4  -1 41.2432 2.95007   2
  10   4  -1 43.8941 2.67127   6
 -10  -4   1 43.7194 3.09399   2
 -10   4  -1 45.5326 3.49475   5
  10   4   1 46.5278 2.89083   6
 -10   4  -1 44.0057 2.63937   9
 -11  -4  -1 1.28244 1.01347   2
  11   4  -1 1.11235 0.65750   6
  11   4   1 1.59468 0.60843   6
   0  -5  -1 3.23273 0.31252   3
   1   5  -1 52.9745 2.05080   7
  -1  -5  -1 52.1169 1.71694   3
   1  -5   1 50.0033 2.01452   3
  -1   5   1 52.8167 2.11758   7
   1  -5  -1 50.9083 2.01696   3
  -1   5  -1 52.4889 2.13175   7
   1   5   1 52.4900 2.08617   7
  -2   5   1 97.1664 3.28695   9
   2  -5   1 92.7275 3.72451   3
   2   5  -1 100.978 3.47523   7
  -2   5   1 98.4627 3.57801   7
   2   5   1 100.089 3.51602   7
  -2  -5   1 93.2573 3.16076   3
   2  -5  -1 98.4008 3.76917   3
  -2   5  -1 95.0920 3.30037   9
  -3   5   1 78.8067 3.00141   9
  -3   5   1 80.2093 3.14657   7
   3  -5   1 82.5649 3.29649   3
   3  -5   1 84.1023 3.53221   9
   3   5  -1 82.0652 2.98103   7
  -3  -5  -1 80.3660 2.89836   3
   3  -5  -1 84.7553 3.51122   9
  -3   5  -1 82.4746 3.21050   7
  -3   5  -1 78.9296 3.03325   9
  -3  -5   1 79.6277 2.90575   3
   3  -5  -1 84.1492 3.30379   3
   3   5   1 82.4714 3.04684   7
   4  -5   1 10.9308 1.11588   9
   4  -5   1 11.3215 1.12472   3
  -4   5   1 11.0370 0.92712   9
  -4   5   1 11.0506 0.93850   7
   4  -5  -1 12.1803 1.14338   3
  -4   5  -1 8.98127 0.91698   9
   4  -5  -1 11.4593 1.11255   9
  -4   5  -1 12.2764 1.02338   7
   5  -5   1 101.576 4.23870   3
   5  -5   1 94.3889 4.13184   9
  -5   5   1 97.1923 3.87385   7
  -5   5   1 100.213 3.91659   9
   5  -5  -1 101.168 4.20080   3
  -5   5  -1 100.082 3.97976   7
   5  -5  -1 96.7932 4.08914   9
  -5   5  -1 100.308 3.96955   9
   6  -5   1 78.1605 3.58530   9
   6  -5   1 77.2800 3.71946   3
  -6   5   1 80.6909 3.48570   9
  -6   5   1 73.6356 3.51457   7
   6  -5  -1 79.7561 3.62484   9
   6  -5  -1 76.5061 3.70369   3
  -6   5  -1 76.3359 3.40817   7
  -6   5  -1 79.0068 3.45545   9
  -7   5   1 19.2507 1.55683   7
   7  -5   1 18.1996 1.93660   3
  -7   5   1 15.5054 2.14805   5
   7  -5   1 19.1272 1.73145   9
  -7   5   1 19.7516 2.21131   2
  -7   5   1 20.4935 1.52706   9
   7   5  -1 15.6115 2.16057   4
  -7   5  -1 19.8897 1.55400   9
  -7   5  -1 20.7995 1.49187   7
  -7   5  -1 21.5500 2.33015   2
   7  -5  -1 18.6272 1.86835   3
  -7   5  -1 15.4463 2.08363   5
   7  -5  -1 18.1764 1.65969   9
   8   5  -1 70.1644 3.97583   6
   8   5  -1 69.3376 4.19439   4
  -8   5   1 70.5804 3.37555   9
   8  -5   1 66.5771 3.83340   2
  -8  -5  -1 67.4258 4.09664   2
  -8   5   1 64.0665 4.32177   5
  -8   5   1 70.8634 4.23852   2
   8  -5   1 71.8541 3.45065   9
   8  -5   1 62.6387 3.72190   3
   8  -5  -1 71.8667 3.80279   3
   8  -5  -1 72.3723 3.34797   9
  -8   5  -1 68.5052 3.97150   2
  -8   5  -1 71.0077 3.48604   9
   8   5   1 68.1636 3.78520   6
  -8  -5   1 66.0248 4.06620   2
  -8   5  -1 61.5513 4.33443   5
   8  -5  -1 65.6252 4.07067   2
  -9   5   1 119.441 4.99871   9
   9  -5   1 124.126 5.37324   2
   9   5  -1 122.253 5.52992   6
  -9  -5  -1 113.733 5.76357   2
  -9   5   1 111.489 5.92932   5
  -9   5  -1 111.174 5.85717   5
  -9   5  -1 120.719 5.69379   2
  -9   5  -1 116.970 5.01422   9
   9   5   1 116.783 5.47161   6
  -9  -5   1 112.071 5.86294   2
 -10  -5  -1 16.1805 2.11038   2
  10   5  -1 12.3728 1.48882   6
 -10   5   1 13.7548 1.48103   9
 -10   5  -1 15.7770 1.98744   2
  10   5   1 13.8352 1.81153   6
 -10  -5   1 13.3824 1.72895   2
  11   5  -1 121.478 4.91249   6
 -11  -5  -1 124.026 5.33218   2
 -11   5  -1 125.022 5.44498   5
  11   5   1 119.356 4.95397   6
   0   6   1 0.03939 0.28129   7
   0   6  -1 0.19203 0.25929   7
   0  -6   1 0.84376 0.19793   3
  -1  -6  -1 39.7209 1.40166   3
   1   6  -1 41.6238 1.93006   7
  -1   6   1 41.2610 1.86469   7
   1   6   1 42.8267 1.84292   7
  -1   6  -1 38.9978 1.85701   7
   2  -6   1 160.053 5.71891   3
  -2   6   1 165.261 5.72489   7
   2  -6  -1 162.699 5.71202   3
   2   6   1 163.458 5.64145   7
  -2   6  -1 162.705 5.76343   7
  -2  -6   1 159.551 5.17146   3
   3   6  -1 232.976 7.77424   7
   3  -6   1 233.206 8.10719   3
  -3   6   1 239.276 7.99300   7
   3  -6   1 218.935 8.09416   9
   3   6   1 235.908 7.83904   7
   3  -6  -1 221.149 8.09076   9
  -3  -6   1 231.605 7.56928   3
  -3   6  -1 237.241 8.04849   7
   3  -6  -1 239.370 8.09701   3
  -4   6   1 1621.35 51.6810   7
  -4   6  -1 1644.52 51.7660   7
  -5   6   1 41.6379 2.04920   9
   5  -6   1 40.7455 2.36576   9
  -5   6   1 39.7101 2.10782   7
   5  -6   1 41.9696 2.44423   3
   5  -6  -1 41.0565 2.38916   3
  -5   6  -1 40.9705 2.06137   9
  -5   6  -1 43.0140 2.18752   7
   5  -6  -1 37.6694 2.29832   9
  -6   6   1 77.5898 3.26099   9
   6  -6   1 68.7294 3.67301   3
   6  -6   1 79.8189 3.68179   9
  -6   6   1 72.0587 3.27986   7
  -6   6  -1 77.8494 3.33934   9
  -6   6  -1 71.5709 3.38833   7
   6  -6  -1 72.5909 3.49469   9
   6  -6  -1 70.7572 3.58494   3
   7  -6   1 22.0801 1.80767   9
  -7   6   1 23.5974 1.63437   9
  -7   6   1 19.8076 1.72177   7
   7  -6   1 26.2956 2.25998   3
  -7   6   1 21.9729 2.34841   2
   7  -6   1 19.9776 2.09155   2
   7   6  -1 20.5773 2.00699   6
  -7   6   1 21.8223 2.75107   5
  -7   6  -1 24.1529 2.64264   5
   7  -6  -1 20.3595 2.50250   2
   7   6   1 19.9221 1.96110   6
   7  -6  -1 22.4725 1.75530   9
  -7   6  -1 23.3659 1.74302   9
   7  -6  -1 23.6307 2.12265   3
  -7   6  -1 23.1124 2.09231   2
   8   6  -1 21.5948 2.32138   6
   8   6  -1 16.6221 2.63263   4
   8  -6   1 21.4029 1.89703   9
  -8   6   1 25.6478 1.69920   9
   8  -6   1 19.8718 2.14757   3
   8  -6  -1 18.2189 2.73313   3
   8   6   1 21.6102 2.31728   6
  -8   6  -1 24.9710 1.87053   9
   8  -6  -1 21.2559 1.72897   9
  -9   6   1 7.94944 1.83724   5
   9  -6   1 9.03740 1.86249   2
  -9  -6  -1 9.50647 1.83806   2
   9   6  -1 8.71506 1.41286   6
  -9   6  -1 7.60391 1.53303   5
   9  -6  -1 7.88793 1.37423   9
  -9   6  -1 8.26793 1.32774   9
   9   6   1 6.55872 1.25372   6
  -9  -6   1 8.05780 1.83918   2
 -10  -6  -1 44.3231 2.92228   2
  10   6  -1 50.9898 2.96583   6
 -10   6  -1 41.1501 3.07536   5
  10   6   1 46.3884 2.78130   6
 -10  -6   1 45.7651 2.98835   2
  11   6  -1 88.4741 3.73826   6
  11   6   1 88.8877 3.79353   6
   0  -7  -1 1.93575 0.34847   3
   0  -7   1 0.23169 0.19491   3
   0   7  -1 -0.0324 0.23931   7
   0   7   1 1.70010 0.38201   7
   1   7  -1 92.8015 3.44589   7
   1  -7   1 87.3962 3.32344   3
  -1  -7  -1 86.3215 2.93850   3
  -1   7   1 90.1219 3.48043   7
  -1   7  -1 88.8486 3.49376   7
   1   7   1 88.5923 3.44418   7
   1  -7  -1 91.7586 3.32195   3
  -1  -7   1 87.2632 2.96904   3
  -1  -7   1 88.6242 2.97810   3
   2   7  -1 436.000 13.9888   7
   2  -7   1 429.372 14.0726   3
  -2   7   1 429.872 14.1031   7
  -2   7  -1 433.087 14.1489   7
   2  -7  -1 432.677 14.0523   3
  -2  -7   1 404.327 13.3765   3
   2   7   1 424.836 13.9859   7
  -3   7   1 143.466 5.30358   7
   3  -7   1 136.911 5.44558   9
   3   7  -1 142.526 5.08761   7
  -3   7   1 134.642 4.59940   9
   3  -7   1 146.590 5.38791   3
   3  -7  -1 139.778 5.41985   9
  -3  -7   1 143.071 4.69357   3
   3  -7  -1 148.441 5.36537   3
   3   7   1 141.923 5.11573   7
  -3   7  -1 148.601 5.37244   7
  -3   7  -1 138.081 4.61734   9
   4  -7   1 345.227 11.6298   3
  -4   7   1 338.602 11.3834   7
   4  -7   1 323.561 11.5744   9
   4   7  -1 320.464 11.0133   7
  -4   7   1 338.455 10.8860   9
  -4   7  -1 344.167 10.9177   9
   4  -7  -1 342.682 11.5886   3
   4   7   1 323.564 11.1008   7
   4  -7  -1 325.440 11.5567   9
  -5   7   1 270.851 9.43373   7
   5  -7   1 264.417 9.71714   9
  -5   7   1 269.506 9.03420   9
   5  -7   1 266.453 9.74952   3
  -5   7  -1 266.834 9.49220   7
   5  -7  -1 268.660 9.70720   3
   5  -7  -1 264.554 9.66656   9
  -5   7  -1 269.872 9.05964   9
   6  -7   1 142.890 6.70436   2
  -6   7   1 153.121 5.48791   9
  -6   7   1 140.330 6.68583   5
   6   7  -1 146.525 6.48096   6
   6  -7   1 159.049 6.17074   9
   6  -7   1 148.526 6.16635   3
  -6   7   1 146.092 5.72956   7
   6  -7  -1 150.498 6.13006   3
  -6   7  -1 148.833 5.84560   7
  -6   7  -1 145.755 5.45175   9
   6   7   1 144.169 6.37543   6
   6  -7  -1 148.128 5.99560   9
  -6   7  -1 144.337 6.75182   5
   6  -7  -1 145.871 6.78517   2
  -6   7  -1 141.251 6.33414   8
   7   7  -1 11.5707 1.84291   6
   7  -7   1 10.8045 1.50263   3
   7   7  -1 8.79638 1.92942   4
  -7   7   1 10.9831 1.52826   2
  -7   7   1 10.1029 2.21040   5
   7  -7   1 11.5776 1.64784   2
  -7   7  -1 11.1897 1.51528   7
  -7   7  -1 9.20905 1.81915   2
   7  -7  -1 12.2845 1.77270   2
  -7   7  -1 9.24947 1.77198   5
   7   7   1 11.2992 1.54632   6
   7  -7  -1 9.49565 1.40115   3
   8   7  -1 35.1447 2.95948   4
  -8   7   1 35.1953 2.01855   9
   8   7  -1 33.5562 2.77016   6
   8  -7   1 35.0637 2.75877   2
  -8   7   1 31.1544 3.24993   5
   8  -7   1 36.8869 2.48741   9
   8  -7  -1 32.7788 2.22908   9
   8   7   1 36.2944 2.67806   6
  -8   7  -1 31.3951 2.87306   5
   8  -7  -1 34.8690 3.03016   2
   9   7  -1 255.634 10.3723   4
   9   7  -1 285.607 10.4761   6
  -9  -7  -1 268.823 10.5282   2
  -9  -7   1 264.680 10.5573   2
   9   7   1 290.184 10.4902   6
  10   7  -1 97.6335 4.36659   6
 -10  -7  -1 94.8587 4.54041   2
 -10   7   1 89.5839 4.69340   5
  10   7   1 94.7060 4.32247   6
 -10  -7   1 96.2078 4.57272   2
  11   7  -1 42.0676 2.26801   6
  11   7   1 41.0921 2.17755   6
   0   8   1 0.26737 0.31713   7
   0   8  -1 0.44865 0.43924   7
   0  -8   1 1.00906 0.26629   3
   0  -8  -1 0.39665 0.20687   3
  -1  -8  -1 56.1373 1.97776   3
  -1   8   1 57.8188 2.60658   7
   1   8  -1 58.9759 2.56149   7
   1  -8   1 55.2523 2.37966   3
   1  -8  -1 58.4467 2.37522   3
   1   8   1 58.6381 2.57010   7
  -1  -8   1 54.7889 2.02792   3
  -1  -8   1 57.3512 2.02946   3
  -1   8  -1 57.5163 2.58923   7
   2   8  -1 227.251 7.98393   7
   2  -8   1 237.400 8.08969   3
  -2   8   1 226.915 8.10910   7
   2  -8  -1 234.714 8.04463   3
   2   8   1 231.012 8.01301   7
  -2   8  -1 231.839 8.19162   7
   3  -8   1 39.5849 2.17883   3
   3  -8   1 38.1577 2.35463   9
  -3   8   1 37.0728 2.31924   7
   3   8  -1 41.0197 1.93860   7
   3   8   1 40.9752 2.01578   7
  -3   8  -1 41.8019 2.38526   7
   3  -8  -1 42.4476 2.19651   3
   3  -8  -1 39.4129 2.36879   9
   4   8  -1 282.889 9.86543   7
   4  -8   1 303.312 10.4719   3
  -4   8   1 290.576 10.2374   7
   4  -8   1 285.142 10.4512   9
   4   8   1 291.104 9.96962   7
   4  -8  -1 286.845 10.4314   9
  -4   8  -1 292.565 10.3228   7
   4  -8  -1 312.495 10.4631   3
  -5   8   1 47.4898 2.59843   7
   5  -8   1 49.0753 2.78600   9
   5  -8   1 52.0380 2.83501   3
  -5   8  -1 49.2302 2.01094   9
   5  -8  -1 51.3108 2.86458   3
  -5   8  -1 48.0723 2.66783   7
  -6   8   1 21.0050 1.29008   9
   6  -8   1 20.3415 1.82016   3
   6  -8   1 20.3647 1.75853   9
   6   8  -1 19.0851 1.99861   6
  -6   8   1 23.1669 2.07662   7
   6  -8   1 20.7217 2.41853   2
  -6   8   1 21.3169 2.56201   5
   6   8  -1 17.6730 2.52910   4
  -6   8   1 20.6942 2.21682   8
  -6   8  -1 20.4577 2.14806   8
   6  -8  -1 22.7463 2.58093   2
  -6   8  -1 24.3623 2.58638   5
   6  -8  -1 19.5476 1.74226   9
  -6   8  -1 22.0889 1.86621   7
   6   8   1 17.5886 2.34396   8
  -6   8  -1 20.2502 1.23770   9
   6   8   1 18.2443 1.88347   6
   6  -8  -1 20.0383 1.79824   3
   6   8   1 17.8073 2.05761   4
   7   8  -1 31.9355 2.70845   6
   7  -8   1 31.8713 2.40876   3
   7  -8   1 29.7940 2.57355   2
   7   8  -1 28.2155 2.73494   4
   7  -8   1 32.2487 2.26551   9
  -7   8   1 27.7582 2.76971   5
  -7   8   1 30.3802 1.60372   9
   7  -8  -1 30.4145 2.93625   2
   7   8   1 29.7018 2.44864   6
  -7   8  -1 28.6933 2.08803   7
  -7   8  -1 30.6196 3.00981   5
   7   8   1 25.4755 2.71628   8
   7  -8  -1 31.5154 2.80701   3
   7  -8  -1 31.7660 2.34197   9
  -8   8   1 21.4614 2.71025   5
   8   8  -1 22.8877 2.11830   6
   8  -8   1 23.0223 2.28226   2
   8   8  -1 21.3813 2.12995   4
   8  -8   1 22.3596 2.09736   9
   8   8   1 21.3362 2.05522   6
   8  -8  -1 21.2651 2.02344   9
   8  -8  -1 22.4214 2.55924   2
  -8   8  -1 25.5368 2.51635   5
   9   8  -1 190.280 7.56646   6
   9   8  -1 171.970 7.31159   4
  -9   8  -1 180.800 7.91641   5
   9   8   1 191.959 7.58207   6
  10   8  -1 86.6787 3.92809   6
 -10  -8  -1 80.1374 3.87056   2
 -10  -8   1 83.9253 4.04019   2
  10   8   1 86.1947 3.92078   6
  11   8   1 9.45562 0.97212   6
   0  -9   1 0.66180 0.27896   3
   0   9  -1 0.42161 0.46881   7
   0   9   1 0.22313 0.52940   7
   0  -9  -1 0.56480 0.21688   3
  -1  -9  -1 12.1545 0.60346   3
   1  -9   1 13.8693 0.99175   3
   1   9  -1 11.9663 1.12933   7
  -1   9   1 14.0245 1.39288   7
  -1  -9   1 12.7220 0.65043   3
  -1  -9   1 12.7212 0.65221   3
   1   9   1 12.6632 1.22250   7
   1  -9  -1 12.2526 0.88152   3
   2   9  -1 101.311 4.03496   7
   2  -9   1 100.281 4.03790   3
  -2   9   1 99.3968 4.11961   7
  -2   9  -1 101.226 4.17988   7
   2  -9  -1 98.7366 3.98647   3
   2   9   1 101.196 4.05149   7
   3  -9   1 30.7512 1.88954   3
   3   9  -1 30.0258 1.73681   7
  -3   9   1 27.5021 1.84949   7
   3  -9  -1 28.1422 1.80453   3
   3   9   1 27.1072 1.71536   7
  -3   9  -1 30.0484 1.93745   7
  -4   9   1 16.8611 1.51422   7
   4  -9   1 17.8625 1.50668   3
   4  -9   1 17.7767 1.89588   9
   4   9  -1 16.5959 1.29855   7
  -4   9  -1 19.5353 1.66892   7
   4   9   1 18.0328 1.27091   7
   4  -9  -1 17.7581 1.47549   3
   4  -9  -1 16.3270 1.80969   9
   5   9  -1 13.0753 1.84558   6
   5  -9   1 13.0091 1.76460   2
   5  -9   1 13.9084 1.46284   9
   5   9  -1 13.3100 2.15387   4
  -5   9   1 13.8404 1.64791   8
   5  -9   1 15.1653 1.64030   3
  -5   9   1 13.8766 1.30120   7
   5  -9  -1 11.8370 1.49473   3
  -5   9  -1 12.6397 1.52176   7
   5  -9  -1 14.8402 2.24691   2
  -5   9  -1 12.6114 1.91093   8
   5   9   1 12.1378 1.58569   6
   5  -9  -1 12.2028 1.56333   9
   6  -9   1 66.5297 3.60167   9
   6   9  -1 68.4931 3.90500   6
   6   9  -1 65.1096 3.88576   4
  -6   9   1 61.5998 4.09994   5
  -6   9   1 65.1907 3.30375   7
   6  -9   1 64.7896 3.55935   3
   6  -9   1 63.5528 4.02497   2
  -6   9   1 67.7782 3.91871   8
  -6   9  -1 67.8468 3.85816   8
   6  -9  -1 68.0687 3.62841   9
   6  -9  -1 63.9128 3.50723   3
   6   9   1 65.3825 3.76311   6
   6   9   1 67.5555 3.96978   8
   6   9   1 62.9333 3.94310   4
  -6   9  -1 65.7755 4.08298   5
   6  -9  -1 66.3678 4.17536   2
  -6   9  -1 66.3642 3.48230   7
  -7   9   1 54.0940 3.41848   8
   7   9  -1 52.8686 3.46041   6
   7  -9   1 56.6623 3.26064   9
   7   9  -1 50.0197 3.51948   4
  -7   9   1 51.7359 3.85221   5
   7  -9   1 53.9448 3.73971   2
   7   9   1 52.3581 3.43549   6
   7  -9  -1 50.2250 2.99648   9
  -7   9  -1 51.4153 3.53484   5
   7   9   1 47.0964 3.37458   8
   7  -9  -1 51.3640 3.59874   2
  -8   9   1 80.1363 4.56186   5
   8   9  -1 84.5013 4.46833   6
   8  -9   1 77.2782 3.91641   9
   8   9  -1 82.6731 4.32675   4
   8  -9   1 85.4203 4.65286   2
   8   9   1 78.8724 4.21442   6
  -8   9  -1 81.0405 4.54576   5
   8  -9  -1 82.6216 3.94559   9
  -9   9   1 69.5081 3.89992   5
   9  -9   1 68.6447 3.32466   9
   9   9  -1 69.9780 3.73239   6
   9   9   1 66.8432 3.55870   6
  10  -9   1 17.6310 1.32231   2
  10   9  -1 20.4192 1.57856   6
  10   9   1 20.2599 1.58672   6
  11   9  -1 5.31831 0.65164   6
   0 -10  -1 0.32740 0.21331   3
   0  10  -1 0.35593 0.51948   7
   0 -10   1 -0.1696 0.27334   3
   0  10   1 0.02738 0.48832   7
   1  10  -1 32.7609 1.86671   7
   1 -10   1 34.2162 1.71818   3
  -1 -10  -1 29.5340 1.16631   3
  -1  10   1 33.2001 1.94170   7
  -1  10  -1 32.3646 2.02276   7
  -1 -10   1 28.6165 1.19749   3
   1  10   1 31.8635 1.86434   7
   1 -10  -1 31.1543 1.62045   3
   2 -10   1 37.6169 2.05059   3
   2  10  -1 34.8492 2.06006   7
  -2  10   1 37.6589 2.14851   7
   2 -10  -1 37.7284 2.00878   3
  -2  10  -1 35.6262 2.14418   7
   2  10   1 34.5039 2.09649   7
   3  10  -1 108.698 4.45426   7
   3 -10   1 109.256 4.61592   3
  -3  10   1 109.410 4.71008   7
   3  10   1 112.370 4.49629   7
  -3  10  -1 113.403 4.75564   7
   3 -10  -1 111.602 4.61927   3
   4  10  -1 290.682 11.5755   4
   4 -10   1 300.320 11.0245   9
   4  10  -1 289.557 11.3161   6
  -4  10   1 303.627 10.6470   7
  -4  10   1 294.284 11.0644   5
  -4  10   1 297.400 11.3452   8
   4  10  -1 294.445 10.2385   7
  -4  10  -1 298.920 11.3205   8
   4  10   1 287.251 11.1290   6
   4  10   1 305.290 10.3310   7
   4 -10  -1 302.776 10.9675   9
  -4  10  -1 289.396 10.9367   5
   5 -10   1 64.5273 4.06578   2
  -5  10   1 62.8566 3.77168   5
   5  10  -1 67.9006 4.24495   4
  -5  10   1 70.7550 3.42421   7
   5  10  -1 65.6446 3.86873   6
  -5  10   1 68.8917 3.86475   8
   5 -10   1 70.1652 3.57840   3
   5 -10   1 66.4766 3.57906   9
  -5  10  -1 72.8655 4.09518   8
   5  10   1 65.4072 3.94359   8
  -5  10  -1 68.5985 3.53818   7
  -5  10  -1 64.1287 3.73589   5
   5  10   1 68.1417 3.84080   6
   5 -10  -1 65.4201 4.33897   2
   5 -10  -1 67.3691 3.62442   9
   5 -10  -1 68.6513 3.50874   3
   6  10  -1 34.4852 3.22201   6
  -6  10   1 31.0345 2.65254   7
   6 -10   1 37.5174 2.71233   9
   6 -10   1 38.5163 2.60849   3
   6  10  -1 36.0062 2.86487   4
   6 -10   1 41.5572 3.53479   2
  -6  10   1 42.9169 3.07238   8
   6 -10  -1 38.0966 3.51724   2
   6 -10  -1 40.8893 2.75825   9
   6  10   1 36.4250 3.16569   6
  -6  10  -1 35.9044 3.13913   5
   6 -10  -1 37.6625 2.52423   3
  -6  10  -1 39.2102 2.86939   8
   6  10   1 37.0397 2.74152   8
   6  10   1 36.5539 3.05390   4
   7  10  -1 57.4581 3.52763   6
   7 -10   1 55.1808 3.63132   2
   7  10  -1 55.4540 3.61868   4
  -7  10   1 54.8120 3.60255   5
   7 -10   1 54.3575 3.32071   9
  -7  10   1 57.2339 3.51881   8
  -7  10  -1 57.6412 3.78468   5
   7 -10  -1 54.3696 3.18149   9
   7  10   1 57.0008 3.41614   6
   7 -10  -1 56.5385 3.85404   2
   7  10   1 55.6336 3.48941   8
   8  10  -1 7.30562 1.58818   4
   8  10  -1 6.45187 1.27559   6
   8 -10   1 9.00405 1.53625   2
  -8  10  -1 8.80103 1.56952   5
   8 -10  -1 5.91956 1.23465   9
   8  10   1 5.77231 1.22170   6
   9  10  -1 82.6517 3.95883   6
  -9  10  -1 82.0586 4.29304   5
   9 -10  -1 81.7026 4.01359   2
   9  10   1 84.2336 3.94604   6
  10  10  -1 7.35399 0.98350   6
  10  10   1 5.67074 0.91384   6
   0  11  -1 1.32142 0.57056   7
   0 -11  -1 0.61861 0.26470   3
   0 -11   1 -0.0673 0.25085   3
   0  11   1 1.52229 0.56206   7
   1 -11   1 100.237 4.07781   3
   1  11  -1 108.026 4.52276   7
  -1  11   1 103.302 4.50439   7
   1  11   1 105.933 4.48169   7
   1 -11  -1 103.150 4.02433   3
  -1  11  -1 107.705 4.58937   7
  -2  11   1 106.001 4.59613   7
   2 -11   1 106.124 4.32894   3
   2  11  -1 111.259 4.60097   7
  -2  11   1 101.760 5.11995   8
  -2  11  -1 104.222 4.62674   7
   2  11   1 105.128 4.42841   7
   2 -11  -1 103.829 4.24764   3
  -2  11  -1 98.3550 5.01487   8
   3  11  -1 0.58900 0.73951   6
   3 -11   1 1.05214 0.68283   3
   3  11  -1 0.44002 0.68701   7
  -3  11   1 -0.7562 0.79991   5
   3  11  -1 1.24147 1.06825   4
  -3  11   1 1.14258 0.79788   8
  -3  11   1 0.46661 0.76282   7
   3  11  -1 1.45735 1.01360   8
  -3  11  -1 0.64776 0.57679   7
   3  11   1 0.00270 0.73903   7
  -3  11  -1 -0.0995 0.78791   5
   3  11   1 -0.8513 1.09327   4
   3  11   1 1.04808 0.72697   6
   3 -11  -1 1.54443 0.66059   3
   3  11   1 3.09623 1.07076   8
   4 -11   1 209.584 7.79081   3
  -4  11   1 205.588 7.71987   7
  -4  11   1 201.233 7.99808   5
  -4  11   1 203.328 8.31766   8
   4  11  -1 201.328 8.61561   4
   4  11  -1 198.802 8.33170   6
   4 -11   1 195.384 8.58518   2
   4  11  -1 196.684 7.33857   7
   4  11   1 198.793 8.33595   8
   4 -11  -1 189.760 8.58202   2
   4  11   1 191.598 7.34948   7
   4 -11  -1 202.375 7.68165   3
   4  11   1 189.619 8.29116   4
   4  11   1 192.518 8.06628   6
  -4  11  -1 194.941 7.75875   7
  -4  11  -1 203.269 7.90510   5
  -4  11  -1 196.297 8.23757   8
   5  11  -1 11.3646 2.10964   4
  -5  11   1 14.2182 2.04191   5
   5 -11   1 16.8399 2.26617   2
   5  11  -1 11.3257 2.35263   8
  -5  11   1 10.4892 1.43498   7
   5  11  -1 11.4862 1.70655   6
  -5  11   1 11.0022 1.65618   8
   5 -11   1 16.5912 2.01849   3
  -5  11  -1 14.5138 2.02082   5
   5 -11  -1 12.9294 1.43869   3
  -5  11  -1 13.9925 1.76830   7
   5  11   1 10.7465 1.96173   8
   5  11   1 11.3919 1.59750   6
   5 -11  -1 14.7115 2.01229   2
   5  11   1 10.1426 2.07671   4
  -5  11  -1 13.2491 1.82344   8
   6 -11   1 6.43997 1.51781   2
  -6  11   1 6.20335 1.41873   5
   6 -11   1 7.72171 1.36017   9
   6  11  -1 7.17860 1.53076   4
   6  11  -1 6.17333 1.38147   6
  -6  11   1 8.93583 1.50273   8
   6  11   1 6.89075 1.61040   4
   6 -11  -1 8.30219 2.04898   2
  -6  11  -1 6.56900 1.40637   5
   6 -11  -1 7.40781 1.41482   9
   6  11   1 6.88627 1.35883   6
  -6  11  -1 6.61537 1.27791   8
   6  11   1 6.10185 1.32062   8
  -7  11   1 8.23737 1.86278   5
   7 -11   1 6.92324 1.42187   2
   7 -11   1 7.27880 1.36503   9
   7  11  -1 7.65592 1.37352   6
   7 -11  -1 5.65705 1.46499   2
   7 -11  -1 7.76085 1.29191   9
  -7  11  -1 7.96374 1.47159   5
   7  11   1 6.89505 1.32731   6
   8  11  -1 17.4003 1.97000   6
   8  11  -1 16.4544 1.59331   4
   8  11   1 16.8768 1.67520   6
   8 -11  -1 16.8583 1.83872   9
   8 -11  -1 17.7395 1.94980   2
  -9  11   1 4.08546 1.10304   5
   9  11   1 4.51343 1.02487   6
  10  11  -1 1.96145 0.53227   6
 -10  11  -1 1.08986 0.44938   4
  10  11   1 2.04355 0.59174   6
   0 -12  -1 2.73828 0.52948   3
   0  12  -1 1.84512 0.76416   8
   0  12   1 0.36202 0.62813   7
   0  12  -1 1.77193 0.73517   7
   0  12   1 0.40519 1.18460   4
   0 -12   1 1.80202 0.36851   3
  -1  12   1 126.603 5.44277   7
   1  12  -1 134.568 5.47258   7
   1  12  -1 130.968 6.05189   8
   1 -12   1 124.843 4.85050   3
   1  12  -1 113.094 5.96817   6
  -1  12   1 128.833 6.01683   8
  -1  12  -1 129.869 5.49529   7
   1  12   1 131.281 5.42942   7
  -1  12  -1 136.253 6.67189   4
  -1  12  -1 133.980 6.09565   8
   1  12   1 124.489 6.34726   4
   1 -12  -1 127.763 4.77794   3
   2  12  -1 758.628 25.0016   7
   2  12  -1 760.403 26.4542   4
   2  12  -1 767.078 25.8668   8
  -2  12   1 737.867 25.1633   7
  -2  12   1 764.864 24.5934   5
  -2  12   1 747.984 25.9274   8
   2 -12   1 755.343 24.7805   3
  -2  12  -1 781.733 26.7271   4
   2  12   1 755.122 25.9724   8
   2  12   1 820.148 27.6513   4
  -2  12  -1 768.217 25.2999   7
   2  12   1 740.313 25.0182   7
   2 -12  -1 736.760 24.6721   3
  -2  12  -1 748.310 25.8618   8
  -2  12  -1 796.879 24.6142   5
   2  12   1 693.180 25.4173   6
   3  12  -1 46.6350 3.20541   6
   3 -12   1 42.0595 3.37065   2
   3  12  -1 43.6380 2.98521   8
  -3  12   1 43.9008 2.64404   5
   3  12  -1 44.6248 2.64174   7
  -3  12   1 46.8548 2.86875   7
   3 -12   1 46.3625 2.55705   3
   3  12  -1 46.4625 3.50630   4
  -3  12   1 46.0389 3.15103   8
  -3  12  -1 43.8059 2.81570   7
  -3  12  -1 46.7655 3.16220   8
   3  12   1 45.5210 3.42739   4
   3  12   1 47.3307 3.18615   8
   3  12   1 42.3118 2.60912   7
   3 -12  -1 46.2106 2.56791   3
  -3  12  -1 46.0639 2.59215   5
   3  12   1 44.1852 3.08327   6
   3 -12  -1 43.9533 3.56197   2
  -4  12   1 206.995 7.97862   7
   4  12  -1 192.407 7.47063   7
  -4  12   1 206.538 8.00735   5
   4  12  -1 204.328 8.39825   8
  -4  12   1 212.675 8.59016   8
   4 -12   1 207.886 8.82237   2
   4  12  -1 206.103 8.81042   4
   4 -12   1 198.370 8.37989   3
   4  12  -1 200.097 8.42444   6
  -4  12  -1 211.125 8.57127   8
   4  12   1 194.736 8.26598   6
   4  12   1 190.787 7.53641   7
  -4  12  -1 213.921 7.97172   5
   4  12   1 200.836 8.63283   4
   4 -12  -1 206.517 8.84343   2
   4  12   1 199.356 8.51462   8
  -4  12  -1 206.779 8.11500   7
   5  12  -1 1.29976 0.76091   6
  -5  12   1 1.18810 1.02238   5
   5  12  -1 0.74523 0.83932   4
   5  12  -1 1.93207 1.17323   8
  -5  12   1 2.80386 0.94459   8
   5 -12   1 0.44735 1.12914   2
   5  12   1 1.01139 0.70776   6
   5  12   1 1.02568 0.97639   8
   5  12   1 -1.0297 1.10334   4
  -5  12  -1 2.27252 1.11287   8
  -5  12  -1 1.16501 0.97029   5
   5 -12  -1 0.75801 1.12250   2
  -6  12   1 185.893 7.41834   5
   6  12  -1 180.747 7.50167   6
   6  12  -1 177.333 7.54406   4
   6 -12   1 179.956 7.82910   2
  -6  12   1 175.582 7.42601   8
   6 -12   1 166.691 7.26278   9
  -6  12  -1 183.882 7.65587   8
   6 -12  -1 166.846 7.14231   9
   6  12   1 170.499 7.26990   4
   6  12   1 164.956 7.19550   8
  -6  12  -1 181.076 7.20842   5
   6 -12  -1 161.896 7.65478   2
   6  12   1 176.613 7.32307   6
   7  12  -1 98.6049 4.75646   4
   7 -12   1 104.279 5.14880   2
   7  12  -1 94.4942 4.68258   6
  -7  12  -1 96.9016 4.58927   5
   7 -12  -1 86.7286 4.93776   9
   7  12   1 100.187 4.76595   6
   8  12  -1 5.79662 1.13512   6
   8 -12   1 7.15157 1.67118   2
  -8  12  -1 6.11936 1.22144   5
   8  12   1 7.05534 1.13999   6
   9  12  -1 22.5131 1.60191   6
   9  12   1 24.7263 1.77086   6
  -9  12  -1 18.0950 1.70608   4
   0  13   1 2.54233 1.00737   8
   0  13   1 2.39771 1.15097   7
   0  13  -1 1.61257 0.84014   7
   0  13  -1 0.71661 0.79407   8
   0  13  -1 -0.7383 1.37807   4
   0  13   1 0.86920 1.43077   4
   1 -13   1 48.6332 2.31733   3
   1  13  -1 50.0638 3.22062   6
  -1  13   1 51.9108 3.18234   7
  -1  13   1 48.1938 3.73464   4
   1  13  -1 51.5210 3.33730   8
  -1  13   1 50.1563 3.42158   8
   1  13  -1 53.5609 2.95688   7
   1  13  -1 53.2226 3.81541   4
   1  13   1 49.4937 3.40166   8
  -1  13  -1 53.3174 3.61404   8
   1 -13  -1 47.3440 2.25522   3
  -1  13  -1 52.1007 3.84314   4
  -1  13  -1 49.3860 3.13298   7
   1  13   1 50.3931 3.06073   7
   1  13   1 48.3130 3.61221   4
  -2  13   1 1091.35 36.3840   4
   2  13  -1 1069.71 36.1133   4
   2  13  -1 1052.08 35.3579   6
   2  13  -1 1069.84 35.4852   8
  -2  13   1 1067.81 34.9444   7
   2  13  -1 1062.66 34.7271   7
  -2  13   1 1090.16 35.6876   8
   2 -13   1 1049.58 34.3289   3
   2  13   1 1089.17 35.6945   8
  -2  13  -1 1075.78 35.6222   8
   2 -13  -1 1037.50 34.2457   3
   2  13   1 1038.18 35.8719   4
  -2  13  -1 1082.42 35.0137   7
   2  13   1 1025.15 35.0657   6
   2  13   1 1059.94 34.7353   7
  -2  13  -1 1097.13 36.4427   4
   3  13  -1 17.4225 2.31832   6
   3  13  -1 16.1461 1.55197   7
   3  13  -1 15.7083 2.42855   8
  -3  13   1 15.5695 2.05545   7
   3 -13   1 13.1051 2.46118   2
  -3  13   1 19.1304 1.58872   5
   3 -13   1 16.0130 1.63408   3
  -3  13   1 17.5813 2.42201   8
   3 -13  -1 15.6921 1.58496   3
   3  13   1 16.2599 2.43972   4
  -3  13  -1 19.9970 1.54844   5
  -3  13  -1 13.7632 1.69173   7
   3  13   1 16.2690 2.39896   8
   3  13   1 18.7215 2.08171   6
   3 -13  -1 15.9616 2.29518   2
   3  13   1 11.9726 1.75522   7
   4  13  -1 53.6903 3.27132   8
   4  13  -1 53.5868 3.62488   4
  -4  13   1 57.2872 3.55744   8
   4  13  -1 54.5429 3.41439   6
   4 -13   1 52.1529 3.65886   2
  -4  13   1 54.7741 2.96875   5
   4  13   1 55.8857 3.54957   4
  -4  13  -1 49.0784 2.91043   5
  -4  13  -1 55.3279 3.53572   8
   4  13   1 54.6876 3.57452   8
   4 -13  -1 58.3063 3.89272   2
   4  13   1 53.2191 3.25091   6
  -5  13   1 35.9989 2.35516   5
  -5  13   1 37.6391 2.80853   8
   5 -13   1 37.8461 3.07480   2
   5  13  -1 37.4531 2.82946   4
   5  13  -1 36.5223 2.89448   6
   5  13  -1 28.1207 2.52579   8
   5  13   1 34.6053 2.67013   6
  -5  13  -1 38.1423 2.99575   8
   5  13   1 35.8473 2.84442   4
   5 -13  -1 36.8077 3.13830   2
  -5  13  -1 37.7872 2.34007   5
   5  13   1 34.8432 2.73434   8
  -6  13   1 87.2190 4.23894   5
   6  13  -1 89.6826 4.54326   6
  -6  13   1 89.1418 4.48847   8
   6 -13   1 83.4630 4.59110   2
   6  13  -1 87.8560 4.48099   4
  -6  13  -1 89.5039 4.11440   5
   6  13   1 87.1974 4.38615   6
  -6  13  -1 89.9111 4.65952   8
   6  13   1 80.9435 4.09314   8
   6 -13  -1 94.4141 4.94555   2
   7  13  -1 74.9942 3.69400   6
   7 -13   1 68.2367 3.82268   2
   7  13  -1 65.8616 3.40173   4
   7  13   1 69.5158 3.51089   6
  -7  13  -1 73.0629 3.57277   5
   8 -13   1 124.671 5.27388   2
  -8  13   1 121.027 4.84413   5
   8  13  -1 124.440 5.06259   6
   8  13   1 125.745 4.98796   6
  -8  13  -1 121.401 5.57997   4
   9  13  -1 44.9262 2.44423   6
  -9  13  -1 41.1567 2.23666   4
   0  14  -1 1.88896 0.81133   7
   0  14   1 0.08164 0.69199   8
   0  14   1 0.92764 1.23688   4
   0  14  -1 0.15083 0.85446   4
   0  14   1 -1.0923 1.00808   7
   0  14  -1 1.15455 0.75830   8
   1  14  -1 52.8849 3.38584   8
  -1  14   1 55.2728 3.88837   4
  -1  14   1 53.5053 3.65672   8
   1  14  -1 46.0389 3.45526   6
   1  14  -1 52.8966 3.04766   7
   1  14  -1 53.2465 3.98321   4
   1  14   1 47.4206 2.94360   7
  -1  14  -1 54.4468 3.48940   8
   1  14   1 49.1659 3.61470   4
  -1  14  -1 54.4146 3.88923   4
  -1  14  -1 48.4662 3.12080   7
   1  14   1 54.4416 3.46437   8
  -2  14   1 553.319 20.5094   4
   2  14  -1 569.160 19.7469   8
   2  14  -1 527.342 19.3805   6
  -2  14   1 580.955 19.9885   8
   2  14  -1 564.783 20.3408   4
  -2  14  -1 568.057 19.9127   8
   2  14   1 558.206 19.8406   8
  -2  14  -1 577.633 20.6321   4
   2  14   1 548.586 20.1055   4
  -3  14   1 88.2810 5.28773   4
   3 -14   1 80.1037 4.46908   2
  -3  14   1 85.7956 4.78927   8
   3  14  -1 87.8345 4.54033   6
   3  14  -1 84.8099 4.36862   8
   3  14  -1 82.4993 4.77164   4
   3  14   1 85.0447 4.64139   8
  -3  14  -1 88.8609 5.17656   4
   3  14   1 80.7056 4.23558   6
   3 -14  -1 76.4262 4.49620   2
   3  14   1 81.4262 4.60283   4
  -3  14  -1 91.6126 4.81074   8
   4  14  -1 80.9134 4.16190   8
   4  14  -1 84.6592 4.86299   4
   4 -14   1 84.0543 4.59789   2
  -4  14   1 86.8348 5.13469   4
   4  14  -1 85.1304 4.35499   6
  -4  14   1 88.5676 4.61315   8
   4 -14  -1 87.7388 4.85281   2
   4  14   1 80.2740 4.13177   6
   4  14   1 82.4213 4.37752   8
  -4  14  -1 88.6024 4.63056   8
   4  14   1 82.5447 4.50218   4
  -4  14  -1 90.7006 5.19765   4
   5 -14   1 12.1734 1.69074   2
   5  14  -1 12.0574 1.91911   4
  -5  14   1 11.5647 2.26877   4
   5  14  -1 9.59872 1.45311   6
  -5  14   1 10.5943 1.61558   8
   5 -14  -1 10.3135 1.62554   2
   5  14   1 10.9612 1.66995   6
  -5  14  -1 10.9872 1.85628   4
   5  14   1 10.0024 1.35322   8
   5  14   1 8.88988 1.42899   4
  -5  14  -1 10.6357 1.88919   8
  -6  14   1 170.015 7.59787   4
   6 -14   1 170.860 7.11267   2
  -6  14   1 161.689 6.77384   8
   6  14  -1 149.651 6.57228   4
   6  14  -1 167.382 6.79438   6
  -6  14  -1 168.356 6.94023   8
   6 -14  -1 161.328 6.99208   2
   6  14   1 168.157 6.62304   6
  -6  14  -1 163.411 7.39629   4
   7  14  -1 263.636 9.20974   6
  -7  14   1 255.054 9.89127   4
   7  14   1 252.471 9.01160   6
  -7  14  -1 230.468 10.9728   4
  -8  14   1 5.72268 1.04516   4
   8  14  -1 6.04554 0.88449   6
  -8  14  -1 6.02844 1.06311   4
   8  14   1 5.05918 0.79122   6
   0  15  -1 0.04618 0.59018   8
   0  15   1 -0.7409 0.55671   8
   0  15   1 0.73458 1.18659   4
   0  15  -1 0.55704 0.84114   4
   1  15  -1 14.9539 1.75819   8
   1  15  -1 17.7317 2.44198   4
  -1  15   1 15.8580 2.41932   4
  -1  15   1 17.2195 2.16814   8
   1  15   1 14.7867 1.96879   4
  -1  15  -1 15.4719 2.44894   4
   1  15   1 13.2408 2.03156   8
  -1  15  -1 14.6408 1.80601   8
  -2  15   1 6.69769 1.59485   4
  -2  15   1 7.22792 1.39656   8
   2  15  -1 6.37495 1.24548   6
   2  15  -1 7.46341 1.31372   8
   2  15  -1 8.50628 1.59662   4
  -2  15  -1 5.39198 1.28765   8
   2  15   1 6.84169 1.61322   4
   2  15   1 10.3293 1.52814   8
  -2  15  -1 6.30780 1.64512   4
  -3  15   1 14.0913 1.79435   8
   3  15  -1 11.4961 1.82447   8
  -3  15   1 15.7236 2.21254   4
   3  15  -1 14.2955 1.58087   6
   3 -15   1 13.5895 1.71588   2
   3  15   1 17.3726 1.89817   4
   3  15   1 15.3354 1.81112   6
   3 -15  -1 16.2087 2.09885   2
  -3  15  -1 17.1054 2.51547   4
  -3  15  -1 15.4250 1.82250   8
   4 -15   1 2.12386 0.82338   2
  -4  15   1 2.24380 0.95402   8
   4  15  -1 1.16217 0.63332   8
   4  15  -1 2.25520 0.87945   6
   4  15  -1 3.03541 1.00742   4
  -4  15   1 2.55642 1.06457   4
   4  15   1 0.74609 0.77255   4
  -4  15  -1 0.32310 1.05795   4
  -4  15  -1 2.35930 0.87332   8
   4  15   1 2.53237 0.88134   6
   4  15   1 1.75608 0.84663   8
   5 -15   1 21.3209 2.16751   2
   5  15  -1 18.6892 1.81305   4
  -5  15   1 20.5410 2.12617   8
   5  15  -1 20.2147 1.92627   6
  -5  15   1 23.6983 2.58891   4
   5  15   1 21.6970 2.52953   8
   5 -15  -1 19.4460 1.92527   2
  -5  15  -1 18.2954 1.86816   8
   5  15   1 19.9312 1.61177   6
  -5  15  -1 21.7300 2.25662   4
   6  15  -1 3.52699 0.76478   6
  -6  15   1 4.26798 1.29201   4
   6  15  -1 4.82755 1.20990   4
  -6  15   1 3.51190 0.92012   8
  -6  15  -1 4.93448 1.20587   4
   6  15   1 5.90181 0.92666   6
   7  15  -1 29.6292 1.82356   6
  -7  15   1 29.7275 2.29425   4
  -7  15  -1 28.8002 2.12488   4
  -8  15   1 4.78994 0.80559   4
  -8  15  -1 4.38485 0.74281   4
   0  16  -1 0.97540 1.11383   4
   0  16  -1 0.37279 0.56446   8
   0  16   1 0.66383 0.81832   8
   0  16   1 1.19681 0.83902   4
   1  16  -1 54.4941 3.38452   8
   1  16  -1 55.1620 3.65988   4
  -1  16   1 54.7854 3.52253   8
  -1  16   1 57.0094 3.76526   4
  -1  16  -1 56.3782 3.79612   4
   1  16   1 53.4642 3.64967   4
  -1  16  -1 54.8517 3.35440   8
   1  16   1 57.1269 3.36584   8
   2  16  -1 62.2837 3.95865   4
  -2  16   1 62.9203 3.63406   8
  -2  16   1 62.8884 3.96011   4
   2  16  -1 61.7097 3.39493   8
   2  16  -1 59.9647 3.22967   6
  -2  16  -1 61.2537 3.99183   4
  -2  16  -1 61.6210 3.55657   8
   2  16   1 63.3459 3.53282   8
   2  16   1 56.8778 3.69876   4
  -3  16   1 13.7630 1.64212   8
  -3  16   1 14.3307 1.92681   4
   3  16  -1 11.1342 1.85815   4
   3  16  -1 13.0173 1.53030   6
   3  16  -1 11.7522 1.32621   8
  -3  16  -1 12.8526 1.88056   4
  -3  16  -1 13.0596 1.59728   8
   3  16   1 14.3308 1.75974   8
   3  16   1 12.3668 1.57074   4
  -4  16   1 7.45226 1.46885   4
   4  16  -1 6.83938 1.25604   6
   4 -16   1 8.22214 1.51832   2
   4  16  -1 7.05785 1.34208   4
  -4  16   1 9.81963 1.68068   8
   4  16  -1 7.61566 0.99945   8
  -4  16  -1 8.38252 1.52096   4
   4  16   1 4.97677 0.88255   6
  -4  16  -1 9.06010 1.38407   8
   4  16   1 8.39396 1.41127   8
   4  16   1 7.20592 1.12019   4
   4 -16  -1 7.72548 1.63518   2
   5  16  -1 20.7567 1.65796   6
   5 -16   1 19.5288 1.66422   2
   5  16  -1 20.6766 1.56777   4
  -5  16   1 27.5740 2.69319   8
  -5  16   1 19.5276 2.70952   4
  -5  16  -1 21.7447 2.76174   8
  -5  16  -1 22.5699 2.53030   4
   5  16   1 16.8112 1.68091   8
  -6  16   1 3.22603 0.88821   4
   6  16  -1 2.19710 0.57970   6
   6  16   1 3.50089 0.60272   6
  -6  16  -1 3.58482 0.92622   4
  -7  16   1 39.6229 2.24396   4
   0  17   1 0.54305 0.72816   4
   0  17  -1 1.27517 0.79603   4
   0  17  -1 0.50766 0.75810   8
   0  17   1 0.17178 0.58194   8
  -1  17   1 14.7008 1.61590   8
   1  17  -1 14.8066 1.67561   8
   1  17  -1 11.9195 1.68459   4
  -1  17   1 13.7684 1.75735   4
   1  17   1 10.9812 1.57110   4
  -1  17  -1 11.4969 1.97453   4
   1  17   1 13.4106 1.50575   8
  -1  17  -1 12.8383 1.74119   8
  -2  17   1 30.4099 2.42318   8
   2  17  -1 27.3111 2.28786   8
  -2  17   1 33.5969 2.56292   4
   2  17  -1 29.4285 2.32324   4
  -2  17  -1 30.4363 2.41934   8
   2  17   1 28.7098 2.32113   4
  -2  17  -1 32.4992 2.80115   4
   2  17   1 29.8631 2.12571   8
   3  17  -1 8.40521 1.24243   4
   3  17  -1 10.1961 1.21481   8
  -3  17   1 10.4927 1.53412   4
  -3  17   1 10.8222 1.39505   8
   3  17   1 8.86431 1.35564   4
  -3  17  -1 10.3939 1.54100   4
   3  17   1 9.70651 1.12848   8
  -3  17  -1 8.43016 1.27684   8
  -4  17   1 0.69959 0.70394   4
   4  17  -1 0.68593 0.68845   4
   4  17  -1 1.29513 0.57723   6
  -4  17   1 0.32994 0.51754   8
  -4  17  -1 1.84112 0.67339   8
   4  17   1 1.62167 0.51914   8
  -4  17  -1 2.06763 0.82993   4
  -5  17   1 4.51043 1.02768   4
  -5  17  -1 4.75615 1.03353   4
  -6  17   1 2.97657 0.69661   4
  -6  17  -1 2.21422 0.66990   4
   0  18  -1 1.10855 0.75319   4
   0  18   1 0.96775 0.68769   4
   0  18   1 0.52735 0.53217   8
   0  18  -1 0.49070 0.48905   8
   1  18  -1 6.49415 1.17982   4
   1  18  -1 6.01261 0.92871   8
  -1  18   1 5.85833 1.40169   4
  -1  18   1 6.55203 1.10699   8
  -1  18  -1 7.28533 1.08534   8
   1  18   1 8.11698 1.07340   8
   1  18   1 5.74225 0.99560   4
   2  18  -1 46.9778 2.56424   4
  -2  18   1 45.6702 2.52430   8
  -2  18   1 38.9742 2.60027   4
   2  18  -1 42.3920 2.32488   8
   2  18   1 47.7614 2.50439   8
   2  18   1 40.4026 2.32886   4
  -2  18  -1 47.2737 2.51752   8
  -2  18  -1 45.2369 2.72881   4
  -3  18   1 11.4610 1.20358   8
   3  18  -1 7.78432 0.94701   4
   3  18  -1 6.81038 0.78233   8
  -3  18   1 12.3816 1.32128   4
   3  18   1 9.09520 0.90192   8
  -3  18  -1 11.8578 1.57277   4
  -3  18  -1 10.8278 1.16785   8
  -4  18   1 42.7565 2.52642   8
  -4  18  -1 52.0987 2.45412   8
  -4  18  -1 55.6941 2.77515   4
  -5  18   1 17.8701 1.26081   4
   0  19  -1 0.03031 0.45000   4
   0  19   1 -0.2562 0.36522   8
   0  19  -1 0.09462 0.31110   8
   0  19   1 0.47137 0.40875   4
   1  19  -1 14.8492 1.29608   4
  -1  19   1 13.5671 1.37987   8
  -1  19   1 16.5438 1.21857   4
  -1  19  -1 15.4490 1.16552   8
   1  19   1 17.0729 1.19030   8
  -2  19   1 88.9835 3.49269   4
  -2  19  -1 69.1063 3.22710   8
  -2  19  -1 89.3617 3.62266   4
  -3  19   1 10.4767 1.10142   4
  -3  19  -1 9.85716 0.96997   4
   0   0   2 738.773 23.7785   1
   0   0  -2 743.036 23.7933   1
   1   0  -2 148.172 4.93669   3
  -1   0  -2 156.997 4.97005   3
   2   0   2 183.836 5.90593   3
   2   0  -2 174.421 5.83859   3
  -2   0   2 175.683 5.60744   7
   3   0   2 445.595 14.6645   9
   3   0  -2 457.639 14.6184   9
   3   0   2 459.080 14.7556   3
   3   0  -2 467.890 14.6959   3
  -4   0  -2 296.112 10.1903   9
   4   0   2 300.485 9.96038   9
  -4   0   2 304.974 10.1606   9
   4   0  -2 306.048 9.90559   9
   4   0   2 307.226 10.1306   3
   4   0  -2 304.382 10.0358   3
  -5   0   2 1628.47 51.2581   9
   5   0  -2 1587.80 51.0580   3
  -5   0  -2 1631.94 51.3434   9
   5   0   2 1616.23 51.1716   3
   6   0  -2 81.8694 3.04316   9
   6   0   2 81.8162 3.08207   9
   6   0  -2 80.1363 3.34555   3
   6   0   2 74.8557 3.42850   3
  -6   0   2 77.9142 3.51870   9
  -7   0   2 133.460 5.89229   9
   7   0   2 131.828 4.62919   9
   7   0  -2 133.363 4.63671   9
  -8   0   2 17.0889 1.87490   9
  -8   0  -2 15.0638 1.91874   9
  -8   0  -2 17.2521 2.38967   2
   8   0   2 15.4069 1.59185   6
  -8   0   2 17.4261 2.42816   2
  -9   0  -2 103.227 4.90956   9
   9   0  -2 103.553 4.66014   6
  -9   0   2 103.404 5.70727   2
  -9   0   2 100.407 4.86129   9
   9   0   2 99.2992 4.72128   6
  -9   0  -2 103.658 5.57300   2
  10   0  -2 93.7932 4.31623   6
 -10   0  -2 104.347 5.04122   9
 -10   0  -2 102.399 5.24682   2
 -10   0   2 108.946 5.54778   2
 -10   0   2 105.724 4.82985   9
 -11   0   2 17.8849 1.90052   2
 -11   0  -2 17.0009 1.80611   2
 -12   0  -2 181.374 6.84453   2
   0  -1   2 809.972 25.9059   1
   0  -1  -2 827.528 25.9512   1
   0   1  -2 817.754 25.9179   1
   0   1   2 777.914 25.8767   1
  -1  -1  -2 153.676 4.81328   3
  -1   1   2 149.972 4.75484   7
   1   1  -2 145.663 4.69297   7
   1   1  -2 145.892 4.78661   3
   1  -1  -2 148.865 4.86412   3
  -3   1   2 504.259 15.7476   7
  -3   1   2 483.372 16.0487   9
   3  -1   2 502.428 16.0476   9
   3  -1   2 537.971 16.1437   3
   3   1  -2 500.506 15.9004   3
   3  -1  -2 497.766 15.9878   9
   3   1   2 494.156 15.9724   3
   3  -1  -2 492.567 16.0273   3
  -3   1  -2 475.883 16.0839   9
   4   1  -2 1978.21 65.4341   1
   4  -1   2 1990.67 66.4446   1
  -4  -1  -2 2004.60 65.4681   1
  -4   1   2 1986.41 66.3353   1
  -4   1  -2 1998.06 65.9744   1
   4  -1  -2 1995.81 66.0968   1
   4   1   2 1945.38 65.7219   1
  -4  -1   2 2057.41 65.8962   1
   5  -1   2 423.812 14.2862   3
   5   1  -2 419.588 14.0156   3
   5   1  -2 422.448 13.7100   9
  -5   1   2 427.542 14.2845   9
   5  -1   2 437.500 14.1035   9
  -5  -1  -2 424.243 14.3727   9
  -5   1   2 434.295 13.7539   7
  -5   1  -2 436.386 14.3951   9
  -5  -1   2 432.347 14.3136   9
   5   1   2 435.160 13.7669   9
   5  -1  -2 422.983 14.1917   3
   5  -1  -2 445.128 14.0496   9
   5   1   2 415.232 14.0995   3
   6   1  -2 626.654 19.6304   9
   6  -1   2 622.208 20.1227   9
  -6   1   2 626.364 20.5101   9
  -6  -1  -2 630.072 20.6644   9
  -6   1  -2 618.942 20.6017   9
   6   1   2 617.381 19.6356   9
   6  -1  -2 622.270 20.0492   9
  -6  -1   2 607.220 20.5036   9
   6  -1  -2 612.457 20.3498   3
   7  -1   2 16.1487 1.22434   9
  -7  -1  -2 13.5517 1.71440   9
  -7   1   2 16.0772 1.57985   9
  -7   1  -2 14.4173 1.49784   9
  -7  -1   2 12.2742 1.62421   9
   7  -1  -2 15.7677 1.16416   9
  -8   1   2 228.959 9.73398   2
  -8  -1  -2 233.237 8.99426   9
  -8   1   2 230.403 8.77238   9
   8  -1   2 219.281 8.72421   6
   8   1  -2 230.841 8.82490   6
  -8  -1  -2 227.415 9.51071   2
  -8  -1   2 225.588 8.78976   9
  -8   1  -2 238.437 9.67203   2
   8  -1  -2 228.594 7.65525   9
   8   1   2 232.033 8.89645   6
  -8   1  -2 234.735 8.91045   9
  -8  -1   2 226.510 9.68820   2
  -9   1   2 57.7915 4.04778   2
   9  -1   2 57.0509 3.18699   6
  -9  -1  -2 57.2891 3.80957   2
  -9  -1  -2 52.5347 3.45570   9
   9   1  -2 57.2636 3.14193   6
  -9   1   2 59.2190 3.35893   9
   9   1   2 58.1600 3.25609   6
  -9  -1   2 56.0209 3.29373   9
  -9  -1   2 55.7920 4.02334   2
  -9   1  -2 59.7301 3.95116   2
   9  -1  -2 54.8688 3.11156   6
  -9   1  -2 61.0557 3.53498   9
 -10   1   2 169.932 6.89537   9
 -10  -1  -2 163.730 7.14423   9
 -10  -1  -2 161.784 8.25695   2
  10   1  -2 164.294 6.65765   6
 -10   1  -2 174.996 7.07176   9
 -10   1  -2 181.425 7.57500   2
 -10  -1   2 165.566 7.06964   9
 -10  -1   2 182.998 7.91220   2
 -11   1   2 13.1111 1.68306   2
 -11  -1  -2 11.7106 1.88182   2
 -11   1  -2 12.0944 1.56645   2
 -12   1  -2 54.2209 2.71398   2
   0  -2  -2 106.446 3.47289   3
   0   2   2 106.067 3.52962   7
  -1   2   2 87.7505 2.92699   7
   1   2  -2 85.4348 2.86805   7
   1  -2  -2 86.4329 2.97822   3
   1   2   2 88.4720 2.95785   7
  -2   2   2 353.918 11.3887   7
   2   2  -2 357.296 11.2759   7
   2  -2   2 358.488 11.5888   3
   2  -2  -2 374.117 11.5815   3
   2   2   2 346.460 11.4004   3
   3  -2   2 769.454 25.2163   9
  -3   2   2 793.536 25.1852   9
   3   2  -2 776.288 24.9286   3
   3  -2   2 839.858 25.3131   3
  -3   2   2 802.157 24.9500   7
  -3   2  -2 781.941 25.2406   9
   3  -2  -2 791.692 25.1946   9
   3   2   2 778.910 24.9922   3
  -4   2   2 659.316 21.2814   9
   4  -2   2 644.658 21.3656   3
   4   2  -2 639.513 20.9691   3
   4  -2   2 657.476 21.2801   9
  -4   2   2 673.305 20.9515   7
   4  -2  -2 683.619 21.2594   9
   4   2   2 642.531 21.0436   3
   4  -2  -2 679.353 21.3258   3
  -4   2  -2 663.968 21.3622   9
  -5   2   2 103.931 4.09228   9
  -5  -2  -2 109.610 4.31136   9
   5  -2   2 105.996 4.07729   9
   5   2  -2 93.2796 3.74293   3
  -5   2   2 104.138 3.69529   7
   5  -2   2 106.822 4.20361   3
   5  -2  -2 107.900 4.01921   9
  -5  -2   2 105.929 4.19914   9
  -5   2  -2 99.2974 4.12451   9
   5   2   2 98.6119 3.82546   3
   5  -2  -2 104.724 4.09660   3
  -6  -2  -2 30.7337 1.98236   9
   6  -2   2 27.7607 1.63401   9
  -6   2   2 29.0965 1.42552   7
   6  -2   2 26.8551 1.79299   3
  -6   2   2 28.3892 1.79998   9
   6  -2  -2 25.9096 1.70629   3
  -6  -2   2 29.5352 1.89273   9
   6  -2  -2 27.4912 1.59097   9
  -6   2  -2 30.0028 1.88608   9
   7  -2   2 72.3953 3.15918   9
  -7   2   2 66.0059 3.41965   9
  -7  -2  -2 69.2348 3.79071   9
   7  -2  -2 76.7001 3.10049   9
  -7  -2   2 71.6572 3.67414   9
  -7   2  -2 68.0711 3.46772   9
   8  -2   2 24.9856 1.57023   9
   8   2  -2 25.3960 2.37918   4
  -8   2   2 26.5252 1.97863   9
   8   2  -2 22.5476 2.00195   6
  -8  -2  -2 23.1619 2.34363   9
  -8  -2  -2 25.6703 2.71722   2
   8  -2   2 23.2670 1.90147   6
  -8   2   2 25.5101 2.78476   2
  -8  -2   2 23.5819 2.80719   2
  -8  -2   2 24.7028 2.28188   9
  -8   2  -2 25.6500 2.05150   9
  -8   2  -2 23.9383 2.41537   2
   8   2   2 24.1977 2.04329   6
   8  -2  -2 28.4279 1.58693   9
  -9   2   2 9.91431 1.61006   9
   9   2  -2 7.70578 1.28138   6
  -9  -2  -2 8.51842 1.54037   9
  -9   2   2 9.08840 2.02084   2
  -9  -2  -2 7.99674 1.76442   2
  -9   2  -2 8.90468 1.67282   9
   9   2   2 9.26863 1.32427   6
  -9  -2   2 10.8708 1.82012   9
  -9   2  -2 11.7957 2.11523   2
  -9  -2   2 9.01904 1.71388   2
 -10   2   2 19.2620 1.73888   9
  10   2  -2 18.7753 1.80519   6
 -10  -2  -2 19.7890 1.92950   9
 -10   2  -2 19.6333 2.03426   9
 -10   2  -2 21.7640 2.23813   2
 -10  -2   2 20.1687 1.96195   9
  10   2   2 18.0055 1.94640   6
  11   2  -2 19.5178 1.53331   6
 -11  -2  -2 18.2696 2.14843   2
 -11  -2   2 17.8087 1.96512   2
  -1   3   2 127.358 4.30700   7
  -1  -3  -2 129.041 4.14728   3
   1   3  -2 130.086 4.33762   7
  -1  -3   2 126.944 4.16008   3
   1  -3  -2 130.624 4.32897   3
   1   3   2 127.148 4.31818   7
   2  -3   2 482.796 14.9805   3
   2   3  -2 455.459 14.6859   7
  -2   3   2 451.096 14.7964   7
  -2   3   2 447.740 14.8154   9
  -2  -3  -2 479.960 14.7227   3
   2   3   2 470.759 14.8196   7
  -2  -3   2 458.539 14.7862   3
   2  -3  -2 470.805 14.9414   3
  -3   3   2 102.390 3.73911   9
  -3   3   2 103.692 3.62793   7
   3  -3   2 107.465 3.92610   3
   3  -3   2 99.2852 3.83900   9
   3  -3  -2 105.891 3.86785   3
   3  -3  -2 104.139 3.84857   9
  -4   3   2 650.071 20.9274   9
   4  -3   2 667.300 21.1261   3
  -4   3   2 659.503 20.6939   7
   4  -3   2 614.588 20.9774   9
   4  -3  -2 641.140 20.9606   9
  -4   3  -2 643.508 21.0009   9
   4  -3  -2 667.517 21.0506   3
  -5   3   2 328.642 11.1887   9
  -5   3   2 328.001 10.8498   7
   5  -3   2 337.901 11.4129   3
   5  -3   2 327.100 11.2237   9
   5  -3  -2 326.735 11.1635   9
   5  -3  -2 325.605 11.2773   3
  -5   3  -2 336.109 11.3016   9
   6  -3   2 38.1947 2.27520   3
   6  -3   2 36.2563 2.02059   9
  -6   3   2 36.9455 1.79310   7
  -6   3   2 37.2374 2.07493   9
   6  -3  -2 33.8494 2.05358   3
   6  -3  -2 35.0732 2.20296   9
  -6   3  -2 36.4844 2.22888   9
  -7   3   2 228.493 8.48906   9
   7  -3   2 241.090 8.33539   9
   7  -3   2 231.589 8.72323   3
  -7   3   2 219.071 9.30872   2
   7   3   2 233.821 9.26753   6
  -7   3  -2 214.015 9.61100   2
   7  -3  -2 239.980 8.23819   9
   7  -3  -2 223.707 8.52264   3
  -7   3  -2 230.284 8.55318   9
  -8   3   2 365.057 13.8213   2
   8   3  -2 364.582 13.7554   4
   8  -3   2 352.930 12.9791   2
  -8  -3  -2 364.666 13.8177   2
   8   3  -2 360.329 13.1597   6
  -8   3  -2 369.495 13.5199   9
   8   3   2 367.603 13.2416   6
   8  -3  -2 343.360 13.0378   2
  -8  -3   2 364.576 13.9958   2
  -8   3  -2 373.443 13.7683   2
  -9  -3  -2 182.157 8.11248   2
  -9   3   2 183.286 7.29616   9
   9   3  -2 181.455 7.40474   6
  -9  -3   2 179.628 8.22237   2
  -9   3  -2 187.634 7.41715   9
   9   3   2 180.526 7.45803   6
  -9   3  -2 185.271 8.04931   2
 -10   3   2 72.7233 3.61584   9
  10   3  -2 69.3240 3.54308   6
 -10  -3  -2 75.1953 4.32749   2
  10   3   2 69.7806 3.74117   6
 -10  -3   2 74.5545 4.26884   2
 -11  -3  -2 50.5099 3.19126   2
  11   3  -2 43.1664 2.35506   6
  11   3   2 43.6857 2.72018   6
 -12   3  -2 8.44679 0.97594   2
   1  -4   2 93.1802 3.34278   3
  -1  -4  -2 95.3677 3.12191   3
   1   4  -2 95.0980 3.32127   7
  -1   4   2 94.7364 3.37192   7
  -1   4  -2 97.2917 3.42327   7
  -1  -4   2 96.6287 3.19126   3
   1  -4  -2 95.0109 3.33597   3
   1   4   2 96.8235 3.37814   7
  -2   4   2 1440.76 47.0225   1
  -2  -4  -2 1419.20 44.8838   1
  -2  -4   2 1398.18 45.1354   1
  -2   4  -2 1463.28 46.7682   1
   2   4   2 1377.79 45.0546   1
  -2  -4   2 1395.92 44.8768   1
   3  -4   2 96.4102 3.73248   3
  -3   4   2 95.8147 3.51332   7
   3  -4   2 90.0111 3.67509   9
  -3   4   2 95.3226 3.52425   9
   3   4  -2 95.2532 3.32694   7
  -3   4  -2 96.4747 3.60479   9
   3   4   2 113.192 3.71421   7
   3  -4  -2 92.6197 3.67053   9
   3  -4  -2 99.7377 3.72670   3
   4  -4   2 56.8347 2.67027   9
  -4   4   2 65.0565 2.63462   7
  -4   4   2 60.3987 2.56877   9
   4  -4   2 59.8530 2.78911   3
   4  -4  -2 63.2617 2.72258   3
   4  -4  -2 59.0360 2.67535   9
  -4   4  -2 62.6729 2.66693   9
  -5   4   2 513.340 16.9242   7
   5  -4   2 529.966 17.4880   3
  -5   4   2 521.275 17.1594   9
   5  -4   2 521.863 17.3304   9
   5  -4  -2 532.729 17.3809   3
   5  -4  -2 514.717 17.2488   9
  -5   4  -2 520.844 17.2424   9
   6  -4   2 26.8642 1.77516   9
  -6   4   2 28.4551 1.54514   7
  -6   4   2 25.4230 1.78143   9
   6  -4   2 25.5514 1.85997   3
   6  -4  -2 28.9336 1.75643   9
   6  -4  -2 28.7537 1.95502   3
  -6   4  -2 26.3636 1.71708   7
  -6   4  -2 28.5168 1.80064   9
  -7   4   2 104.794 4.44301   9
   7  -4   2 102.255 4.66133   3
  -7   4   2 103.225 5.27893   2
   7   4  -2 100.941 5.78580   4
   7   4  -2 96.4199 4.83750   6
   7  -4   2 97.4560 4.87648   2
   7  -4   2 102.519 4.40169   9
   7  -4  -2 98.4195 5.12035   2
  -7   4  -2 99.2350 4.23724   7
  -7   4  -2 102.298 5.15610   2
   7  -4  -2 97.7542 4.50949   3
   7   4   2 106.013 4.83596   6
  -7   4  -2 106.996 4.56017   9
   7  -4  -2 103.935 4.29399   9
   8  -4   2 2.68652 1.10287   2
   8   4  -2 0.36194 0.78585   6
  -8   4   2 2.31307 0.87250   9
  -8  -4  -2 0.93604 0.83590   2
  -8   4   2 0.02864 1.05657   2
   8   4  -2 1.78807 0.89561   4
   8  -4   2 1.25375 0.55216   9
  -8   4   2 1.06712 1.17381   5
   8  -4  -2 1.26821 0.81099   2
   8  -4  -2 1.01879 0.67431   9
  -8   4  -2 1.30267 0.81329   9
  -8  -4   2 1.53489 1.29384   2
  -8   4  -2 1.01799 1.08407   2
   8   4   2 1.10929 0.67201   6
  -8   4  -2 0.51220 1.11389   5
  -9   4   2 76.6005 4.74739   5
   9  -4   2 77.3054 3.97335   2
  -9  -4  -2 82.5127 4.61882   2
   9   4  -2 78.3350 4.10227   6
  -9   4   2 81.8491 4.73273   2
  -9   4   2 81.3207 3.85333   9
   9   4   2 85.7134 4.34334   6
  -9   4  -2 79.8820 4.42809   2
  -9  -4   2 81.4044 4.84146   2
   9  -4  -2 84.7121 3.43707   9
  -9   4  -2 80.1565 4.00285   9
  -9   4  -2 81.7215 4.69606   5
 -10  -4  -2 32.9763 2.58644   2
  10   4  -2 32.0518 2.36186   6
 -10   4   2 33.3158 2.21606   9
  10   4   2 32.5463 2.47808   6
 -10   4  -2 33.6299 2.75334   2
 -10  -4   2 31.0378 2.86010   2
 -10   4  -2 33.9917 2.88978   5
 -11  -4  -2 58.3180 3.29409   2
  11   4  -2 59.0431 2.79611   6
 -11  -4   2 55.0053 3.50575   2
  11   4   2 63.2862 3.05845   6
 -11   4  -2 63.5767 3.06084   2
 -12  -4  -2 14.3485 1.25750   2
   0  -5  -2 216.744 7.13046   3
   0   5   2 225.691 7.36330   7
   0   5  -2 218.802 7.35158   7
  -1   5   2 126.799 4.44939   7
   1  -5   2 125.703 4.37801   3
  -1  -5  -2 123.277 4.10709   3
   1   5  -2 126.101 4.38509   7
   1   5   2 126.806 4.43843   7
   1  -5  -2 129.059 4.37751   3
  -1   5  -2 131.132 4.50790   7
  -1  -5   2 125.131 4.13427   3
  -2   5   2 648.040 20.3326   7
  -2  -5  -2 653.853 19.9754   3
   2  -5   2 642.014 20.4075   3
   2   5  -2 644.449 20.2042   7
  -2   5   2 617.190 20.0339   9
  -2   5  -2 628.801 20.0916   9
  -2   5  -2 638.334 20.3969   7
   2  -5  -2 630.785 20.3632   3
  -2  -5   2 612.127 19.9767   3
   3  -5   2 36.3563 1.86042   9
  -3   5   2 38.1131 1.61887   9
  -3   5   2 37.3261 1.74055   7
   3   5  -2 37.5815 1.56500   7
   3  -5   2 38.8750 1.95018   3
  -3   5  -2 38.2362 1.80661   7
  -3   5  -2 37.2521 1.66811   9
   3   5   2 38.3238 1.68033   7
  -3  -5   2 36.1931 1.57385   3
   3  -5  -2 37.2852 1.85629   9
   3  -5  -2 40.7449 1.92819   3
  -4   5   2 765.051 24.8857   9
  -4   5   2 765.646 24.9170   7
   4  -5   2 829.495 25.6776   9
   4  -5   2 777.553 25.2929   3
  -4   5  -2 783.600 25.0770   7
   4  -5  -2 756.872 25.1892   9
  -4   5  -2 774.844 24.9665   9
   4  -5  -2 772.604 25.2002   3
  -5   5   2 2.09281 0.51624   7
  -5   5   2 2.76120 0.54181   9
   5  -5   2 2.12546 0.70735   3
   5  -5   2 3.69748 0.81007   9
  -5   5  -2 2.66239 0.56779   7
   5  -5  -2 2.74353 0.63483   3
  -5   5  -2 1.71268 0.58158   9
   5  -5  -2 3.79321 0.73171   9
  -6   5   2 189.099 6.78967   9
   6  -5   2 190.168 7.04344   9
  -6   5   2 174.479 6.55404   7
   6  -5   2 184.178 7.19140   3
  -6   5  -2 187.334 6.85314   9
   6  -5  -2 181.205 7.05493   3
  -6   5  -2 179.227 6.80795   7
   6  -5  -2 184.128 6.92785   9
   7  -5   2 60.7705 3.37092   3
   7  -5   2 63.0087 3.15544   9
   7   5  -2 62.0276 3.76620   4
  -7   5   2 56.6315 3.93018   5
  -7   5   2 67.5356 3.09830   9
  -7   5  -2 62.4142 3.13324   7
  -7   5  -2 60.3358 3.87168   5
  -7   5  -2 65.9829 3.15078   9
   7   5   2 58.0920 3.41747   6
   7  -5  -2 61.0167 3.38342   3
   7  -5  -2 62.5341 3.15698   9
  -8   5   2 92.4610 4.84458   2
   8  -5   2 89.3006 4.60524   2
   8  -5   2 86.8881 4.78922   3
  -8   5   2 89.1191 5.22696   5
  -8  -5  -2 94.8789 5.09029   2
   8   5  -2 94.9190 5.07870   4
  -8   5   2 93.1335 4.10355   9
   8  -5   2 92.7395 4.09412   9
   8   5  -2 94.4405 4.75399   6
   8  -5  -2 86.3999 4.82687   2
  -8   5  -2 94.2538 4.18511   9
  -8  -5   2 88.2250 5.17189   2
  -8   5  -2 90.1121 4.69923   2
   8  -5  -2 93.5214 4.04624   9
  -8   5  -2 87.8876 5.19131   5
   8  -5  -2 87.7068 4.62206   3
   8   5   2 93.2761 4.61042   6
  -9  -5  -2 17.7426 1.98683   2
  -9   5   2 18.8706 1.74725   9
   9  -5   2 13.1754 1.50041   9
  -9   5   2 17.0832 1.98844   2
   9   5  -2 15.6814 1.72821   6
   9   5  -2 15.4611 2.19749   4
  -9   5   2 17.3011 2.69586   5
   9  -5   2 16.8248 2.01957   2
  -9  -5   2 17.5870 2.31489   2
  -9   5  -2 15.7859 1.50514   9
  -9   5  -2 16.8453 2.23456   2
  -9   5  -2 15.9511 2.11125   5
   9  -5  -2 18.2157 2.15521   2
   9  -5  -2 15.2239 1.49739   9
   9   5   2 16.9504 1.75202   6
 -10   5   2 79.8768 3.56736   9
  10   5  -2 84.4396 4.08076   6
 -10  -5  -2 81.8451 4.29316   2
 -10  -5   2 82.2269 4.42660   2
  10   5   2 85.9540 4.15090   6
 -10   5  -2 85.6750 4.09622   2
 -10   5  -2 80.6837 4.44794   5
  11   5  -2 64.9178 3.03017   6
 -11  -5  -2 72.2815 3.59947   2
 -11  -5   2 67.0245 3.58850   2
  11   5   2 66.9419 3.16839   6
   0   6  -2 506.286 16.2398   7
   0  -6  -2 497.758 15.9344   3
   0   6   2 500.735 16.2100   7
  -1   6   2 55.9613 2.30319   7
   1  -6   2 55.1874 2.19991   3
  -1  -6  -2 52.7049 1.88576   3
   1   6  -2 53.9980 2.23590   7
   1  -6  -2 54.9493 2.15752   3
  -1   6  -2 54.1154 2.30020   7
  -1  -6   2 52.8949 1.90978   3
   1   6   2 56.9838 2.27177   7
  -2   6   2 4020.77 127.433   1
   2  -6   2 3888.16 127.542   1
  -2   6  -2 3980.60 126.924   1
   2  -6  -2 4017.49 127.154   1
  -3   6   2 103.551 3.62517   9
   3  -6   2 109.741 4.14666   3
   3  -6   2 96.9014 4.06515   9
  -3   6   2 102.892 3.93972   7
  -3  -6   2 102.887 3.62343   3
  -3   6  -2 105.182 3.67727   9
   3  -6  -2 98.8894 4.06628   9
   3  -6  -2 101.975 4.01902   3
  -3   6  -2 107.195 4.06201   7
   3   6   2 105.840 3.87027   7
  -4   6   2 208.199 6.37450   9
  -4   6   2 179.863 6.48453   7
   4  -6   2 176.066 6.77280   9
   4  -6   2 185.041 6.82405   3
   4   6  -2 172.059 6.15371   7
   4  -6  -2 181.698 6.70648   3
  -4   6  -2 184.252 6.36444   9
   4  -6  -2 175.343 6.69440   9
  -4   6  -2 179.841 6.62031   7
   5  -6   2 4.01875 0.89278   9
  -5   6   2 3.26906 0.66419   7
  -5   6   2 5.50568 0.81639   9
   5  -6   2 3.38805 0.75394   3
   5  -6  -2 3.22409 0.68774   3
   5  -6  -2 3.78704 0.83264   9
  -5   6  -2 3.70470 0.74196   9
  -5   6  -2 4.07250 0.73060   7
  -6   6   2 93.8569 3.91670   7
   6  -6   2 97.2533 4.49583   3
   6  -6   2 91.7157 4.23743   9
  -6   6   2 102.407 3.99871   9
   6  -6  -2 95.0383 4.26274   9
   6  -6  -2 90.0599 4.25784   3
  -6   6  -2 94.7701 4.14070   7
  -6   6  -2 95.8847 3.99674   9
   7   6  -2 15.6502 2.17515   4
   7  -6   2 14.2263 1.61014   3
   7   6  -2 15.9634 1.75630   6
  -7   6   2 17.5062 2.24190   2
   7  -6   2 13.4582 2.14960   2
  -7   6   2 13.5027 1.42499   9
   7  -6   2 15.1146 1.68217   9
  -7   6   2 12.3523 1.87150   5
  -7   6  -2 16.5878 1.61351   7
   7   6   2 15.9116 1.71659   6
   7  -6  -2 15.2288 1.84072   3
  -7   6  -2 17.2196 1.56308   9
  -7   6  -2 13.1134 2.15947   5
   7  -6  -2 14.8989 2.26611   2
  -7   6  -2 14.6846 1.79532   2
   7  -6  -2 14.8125 1.49823   9
  -8   6   2 6.82428 0.99946   9
   8  -6   2 7.57384 1.35980   9
   8  -6   2 5.68387 1.58916   3
   8  -6   2 7.76167 1.79930   2
  -8   6   2 7.48661 1.81098   5
   8   6  -2 5.71858 1.26911   6
   8  -6  -2 6.12764 1.66888   2
   8   6   2 7.54048 1.82009   8
   8  -6  -2 8.02432 1.16770   9
  -8   6  -2 7.20360 1.04403   9
  -8   6  -2 6.59781 1.67566   5
   8  -6  -2 7.46389 1.57516   3
   8   6   2 5.59710 1.24785   6
  -9   6   2 144.461 5.66688   9
  -9   6   2 147.607 6.99955   5
   9   6  -2 141.431 6.60090   4
   9   6  -2 149.036 6.36360   6
   9  -6   2 149.268 5.73884   9
   9  -6   2 147.436 6.31348   2
  -9   6  -2 144.412 6.31770   2
  -9   6  -2 140.807 6.91631   5
   9   6   2 150.988 6.38032   6
   9  -6  -2 148.212 5.72469   9
   9  -6  -2 150.183 6.45971   2
  10   6  -2 21.3826 1.80624   6
 -10  -6  -2 22.6214 2.09276   2
 -10   6   2 19.1437 2.18903   5
 -10   6  -2 19.8198 2.10398   5
 -10   6  -2 21.0659 1.81897   2
 -10  -6   2 21.0533 2.30360   2
  10   6   2 18.4377 1.73072   6
 -11  -6  -2 428.608 14.7649   2
  11   6  -2 436.228 14.4923   6
  11   6   2 433.010 14.5535   6
   0  -7   2 4137.41 128.230   1
   0   7   2 4002.04 127.769   1
  -1  -7  -2 72.4355 2.53684   3
   1  -7   2 72.8782 2.89021   3
  -1   7   2 75.6013 3.05005   7
   1   7  -2 75.3992 2.97115   7
   1   7   2 74.2816 2.98543   7
  -1   7  -2 75.1239 3.08772   7
  -1  -7   2 75.2428 2.59248   3
   1  -7  -2 75.3483 2.86166   3
  -2   7   2 541.943 17.8656   7
  -2  -7  -2 546.743 17.2603   3
   2   7  -2 539.665 17.7341   7
   2  -7   2 561.599 17.9091   3
   2   7   2 545.438 17.8046   7
  -2   7  -2 566.130 17.9840   7
   2  -7  -2 548.909 17.8276   3
  -2  -7   2 539.765 17.2878   3
   3  -7   2 10.0943 0.97129   3
   3   7  -2 10.0338 0.77798   7
  -3   7   2 9.62992 0.90004   7
   3  -7   2 9.73075 1.16788   9
   3  -7  -2 9.96029 1.20241   9
  -3  -7   2 9.63451 0.63681   3
  -3   7  -2 11.1089 1.08579   7
   3   7   2 11.5026 0.97688   7
   3  -7  -2 11.1805 1.06217   3
   4   7  -2 34.2236 1.64009   7
  -4   7   2 35.2588 1.58256   9
  -4   7   2 35.3369 1.92708   7
   4  -7   2 31.8276 2.02779   9
   4  -7   2 34.6224 2.12125   3
   4  -7  -2 34.2639 2.04638   3
  -4   7  -2 34.2700 1.56443   9
   4  -7  -2 31.2336 2.03236   9
  -4   7  -2 34.4163 2.02814   7
  -5   7   2 33.8524 2.01389   7
   5  -7   2 38.0037 2.31615   3
   5  -7   2 35.7657 2.32641   9
  -5   7   2 36.7530 1.81354   9
   5  -7  -2 34.4963 2.24376   3
  -5   7  -2 37.1471 2.13366   7
   5  -7  -2 36.1650 2.20309   9
  -5   7  -2 39.9396 1.87811   9
   6   7  -2 5.23306 1.39909   4
  -6   7   2 6.13454 1.06000   7
   6  -7   2 5.25043 1.02217   3
  -6   7   2 5.41112 0.91200   9
   6  -7   2 7.21929 1.56438   2
   6  -7   2 6.00257 1.07183   9
   6   7  -2 5.89454 1.28875   6
  -6   7   2 7.74804 1.60835   5
  -6   7  -2 6.80792 0.82856   9
   6  -7  -2 6.97030 1.34878   9
  -6   7  -2 6.84787 0.94763   7
   6   7   2 5.66950 1.27498   6
  -6   7  -2 6.31393 1.17761   8
   6  -7  -2 6.75319 1.32690   3
  -6   7  -2 7.42959 1.50024   5
   6  -7  -2 5.20162 1.24112   2
  -7   7   2 102.966 4.27860   9
  -7   7   2 91.9726 4.68948   2
  -7   7   2 89.8887 5.19227   5
   7  -7   2 97.6812 4.79811   3
   7  -7   2 99.2257 5.07083   2
   7   7  -2 99.4771 5.20949   4
   7  -7   2 114.682 5.29671   9
   7   7  -2 93.4510 4.93377   6
   7   7   2 90.2888 4.78429   8
   7   7   2 94.8779 4.78885   6
  -7   7  -2 94.5731 4.66890   2
   7  -7  -2 98.4928 5.30786   2
  -7   7  -2 100.292 4.38986   9
  -7   7  -2 100.571 5.35086   5
   7  -7  -2 89.6280 4.51880   3
  -7   7  -2 95.0652 4.35595   7
  -8   7   2 104.190 5.63039   5
   8   7  -2 100.663 5.28118   4
  -8   7   2 103.479 4.93109   2
   8  -7   2 105.219 5.33803   2
   8  -7   2 106.471 4.71438   9
   8   7  -2 108.033 5.32463   6
  -8   7  -2 107.018 4.91930   2
   8  -7  -2 109.265 4.74915   9
   8  -7  -2 103.867 5.32381   2
  -8   7  -2 106.011 5.70177   5
   8   7   2 102.971 5.03218   6
   8   7   2 102.019 5.03684   8
   9   7  -2 89.0746 4.54953   4
  -9  -7  -2 82.8610 4.45218   2
  -9   7   2 97.1980 5.68079   5
  -9   7   2 86.4517 3.56782   9
   9   7  -2 90.5061 4.85552   6
  -9  -7   2 82.6861 4.67676   2
   9   7   2 94.7822 4.49830   6
   9  -7  -2 87.7537 3.93086   9
  -9   7  -2 104.057 5.64819   5
  -9   7  -2 83.4586 4.04869   2
 -10  -7  -2 5.61802 1.21936   2
 -10   7   2 3.92376 1.16225   5
  10  -7   2 4.48127 0.87250   2
  10   7  -2 4.39051 1.09442   6
 -10   7  -2 4.16570 1.32365   5
 -10  -7   2 5.16583 1.31204   2
  10   7   2 6.93352 1.19022   6
 -11  -7  -2 101.024 4.20753   2
  11   7  -2 106.741 4.15820   6
  11   7   2 107.433 4.22355   6
   0   8   2 2155.66 68.3389   1
   0  -8   2 2182.87 68.6360   1
   1  -8   2 102.077 3.87642   3
   1   8  -2 109.072 4.04839   7
  -1   8   2 103.083 4.03889   7
  -1  -8  -2 100.644 3.45431   3
   1   8   2 100.798 4.00421   7
  -1  -8   2 103.809 3.52288   3
   1  -8  -2 104.620 3.81985   3
  -1  -8   2 101.218 3.52487   3
  -1   8  -2 102.750 4.08162   7
   2   8  -2 1068.86 33.4649   7
  -2   8   2 1043.14 33.5840   7
   2  -8   2 1061.10 33.5646   3
  -2  -8  -2 1026.03 32.7958   3
  -2   8  -2 1068.08 33.6962   7
  -2  -8   2 1027.89 32.8249   3
   2  -8  -2 1063.95 33.4901   3
   2   8   2 1031.45 33.4853   7
   3  -8   2 6.54765 0.86294   3
  -3   8   2 6.72020 0.81293   7
   3   8  -2 7.81510 0.74914   7
   3  -8   2 7.63144 1.24372   9
   3   8   2 6.28754 0.74898   7
  -3   8  -2 6.32585 0.85311   7
  -3  -8   2 6.40269 0.46039   3
   3  -8  -2 6.79834 1.24190   9
   3  -8  -2 6.02385 0.90014   3
  -4   8   2 414.794 13.8014   7
   4   8  -2 401.354 13.4081   7
   4  -8   2 412.085 14.0573   3
   4  -8   2 384.659 13.9973   9
   4   8   2 406.624 13.5859   7
   4  -8  -2 435.026 14.0253   3
   4  -8  -2 392.229 13.9764   9
  -4   8  -2 413.133 13.9514   7
  -5   8   2 12.0597 1.26515   7
   5  -8   2 10.5235 1.30590   9
   5  -8   2 12.6819 1.37718   3
  -5   8   2 12.8224 0.85494   9
  -5   8  -2 10.0829 1.31301   7
   5  -8  -2 9.92498 1.41029   9
   5  -8  -2 12.5243 1.31520   3
  -5   8  -2 10.7504 0.83294   9
   6   8  -2 67.2564 3.87095   4
   6  -8   2 60.7578 3.42992   9
  -6   8   2 63.7540 3.14591   7
   6   8  -2 63.4563 3.84297   6
   6  -8   2 64.5989 3.50702   3
  -6   8   2 60.9239 3.84826   5
  -6   8   2 63.9466 2.55721   9
   6  -8   2 62.5801 3.94315   2
  -6   8  -2 60.0728 2.58976   9
  -6   8  -2 61.3820 3.77084   5
   6   8   2 64.7561 3.82070   8
   6  -8  -2 64.1919 4.21708   2
  -6   8  -2 64.9040 3.78870   8
   6  -8  -2 60.6491 3.33109   3
   6   8   2 59.8383 3.66145   6
   6  -8  -2 60.4343 3.33862   9
  -6   8  -2 56.4045 3.21604   7
   7   8  -2 62.8329 3.82739   4
  -7   8   2 51.3449 4.37599   5
   7  -8   2 66.2098 3.51500   9
   7   8  -2 65.9254 3.95687   6
   7  -8   2 63.7324 3.92885   2
   7   8   2 58.7186 3.55291   6
   7  -8  -2 60.9881 4.13975   2
  -7   8  -2 64.5036 4.22177   5
   7   8   2 59.4590 3.63280   8
   7  -8  -2 63.7996 3.46637   9
  -8   8   2 5.93436 1.52013   5
   8   8  -2 6.82136 1.48186   4
   8  -8   2 8.34242 1.31278   9
   8  -8   2 6.01916 1.46275   2
   8   8  -2 5.67618 1.29822   6
   8  -8  -2 6.80248 1.61229   2
   8  -8  -2 7.56056 1.50231   9
   8   8   2 7.06506 1.35061   6
   8   8   2 4.61665 1.27414   8
  -8   8  -2 5.93750 1.56837   5
   9  -8   2 286.937 10.4452   2
   9   8  -2 279.543 10.4418   6
   9   8  -2 267.913 10.3947   4
   9  -8  -2 270.607 9.80576   9
   9   8   2 276.550 10.3234   6
  -9   8  -2 273.653 10.7155   5
 -10   8   2 71.9813 3.80104   5
  10   8  -2 67.1396 3.54188   6
 -10  -8   2 72.1678 3.63807   2
  10   8   2 73.7961 3.47308   6
  11   8  -2 117.820 4.45803   6
  11   8   2 109.939 4.34262   6
   0  -9   2 70.6455 2.75304   3
   0  -9  -2 67.0910 2.62082   3
   0   9  -2 73.9460 3.13557   7
  -1  -9  -2 29.7735 1.16698   3
   1   9  -2 27.1496 1.63622   7
   1  -9   2 29.4331 1.54325   3
  -1   9   2 28.4164 1.76537   7
  -1   9  -2 28.7643 1.81109   7
  -1  -9   2 28.9187 1.24173   3
   1  -9  -2 28.4943 1.48203   3
   1   9   2 29.6145 1.70305   7
   2   9  -2 94.3689 3.82613   7
  -2   9   2 91.5201 3.93196   7
   2  -9   2 99.7591 3.91176   3
   2  -9  -2 90.7535 3.73008   3
  -2  -9   2 91.1841 3.02729   3
   2   9   2 91.6407 3.84119   7
  -2   9  -2 94.3254 4.02151   7
  -2  -9   2 96.1339 3.06521   3
   3  -9   2 4.17164 0.74706   3
  -3   9   2 4.98488 0.79893   7
  -3   9  -2 4.93427 0.96301   7
   3  -9  -2 5.90604 0.80559   3
   3   9   2 6.06387 0.79356   7
   4  -9   2 83.1581 4.10286   9
  -4   9   2 86.1921 3.81743   7
   4   9  -2 89.0940 3.56360   7
   4  -9   2 91.0375 4.08653   3
   4   9   2 88.1348 3.65690   7
   4  -9  -2 82.6800 4.10595   9
   4  -9  -2 87.5071 3.95604   3
  -4   9  -2 89.0865 3.98005   7
  -5   9   2 5.54270 1.01683   7
   5   9  -2 3.40046 1.38610   4
   5  -9   2 4.26751 1.40832   2
   5  -9   2 4.02434 0.84941   3
  -5   9   2 3.98123 0.94166   8
   5  -9   2 5.48323 1.13408   9
   5   9   2 6.22610 1.32423   8
   5  -9  -2 4.12250 0.83403   3
  -5   9  -2 5.40609 1.12080   7
   5  -9  -2 5.19748 1.60918   2
   5   9   2 4.33649 1.15235   6
   5  -9  -2 4.69841 0.96168   9
  -6   9   2 89.2057 4.53500   8
   6   9  -2 91.0186 4.90061   4
   6  -9   2 86.4500 4.26972   9
   6   9  -2 89.9631 4.81410   6
   6  -9   2 84.2968 4.84824   2
   6  -9   2 84.7051 4.32237   3
  -6   9   2 91.0187 5.03123   5
  -6   9   2 86.5076 4.04891   7
  -6   9  -2 87.5342 4.83004   5
  -6   9  -2 94.1668 4.72518   8
   6  -9  -2 85.6120 5.12754   2
  -6   9  -2 84.4871 4.10573   7
   6  -9  -2 86.8619 4.20763   9
   6  -9  -2 87.7305 4.27048   3
   6   9   2 89.0602 4.52555   6
   6   9   2 83.3034 4.54790   8
   7  -9   2 93.3773 5.18329   2
  -7   9   2 103.150 5.32599   5
   7  -9   2 95.0950 4.56370   9
   7   9  -2 100.458 5.11306   6
   7   9  -2 89.7727 5.06175   4
  -7   9   2 95.3251 4.80561   8
   7  -9  -2 98.1676 5.42867   2
   7  -9  -2 95.6418 4.52202   9
   7   9   2 95.1620 4.91290   8
   7   9   2 101.330 4.88668   6
  -7   9  -2 96.2964 5.06531   5
   8  -9   2 56.6219 3.55629   2
  -8   9   2 62.1312 4.09986   5
   8   9  -2 56.7581 3.50325   4
   8  -9   2 59.2050 3.30795   9
   8   9  -2 58.1980 3.60133   6
  -8   9  -2 57.0305 3.64177   5
   8   9   2 50.2851 3.09978   8
   8   9   2 59.1755 3.38475   6
   8  -9  -2 57.0517 3.08389   9
   9  -9   2 123.345 5.55710   2
   9   9  -2 120.660 5.42744   4
   9   9  -2 124.319 5.50072   6
  -9   9   2 131.100 6.02151   5
   9   9   2 128.671 5.49271   6
  -9   9  -2 133.035 5.94484   5
   9  -9  -2 127.536 5.59173   2
  10   9  -2 18.2531 1.53897   6
  10  -9   2 17.6113 1.23455   2
  10   9   2 21.6022 1.58159   6
  11   9  -2 21.1839 1.22791   6
  11   9   2 22.4388 1.28281   6
   0  10   2 507.523 17.0789   7
   0  10  -2 515.502 17.1187   7
  -1 -10  -2 93.7707 3.30105   3
  -1  10   2 100.883 4.14643   7
   1 -10   2 99.4555 3.88337   3
   1  10  -2 99.2637 4.11688   7
  -1  10  -2 100.633 4.19928   7
   1 -10  -2 96.0950 3.74236   3
  -1 -10   2 94.4673 3.39712   3
   1  10   2 99.5582 4.08941   7
  -2  10   2 580.818 19.4211   7
   2 -10   2 579.323 19.2862   3
   2  10  -2 586.872 19.2757   7
   2 -10  -2 599.542 19.1903   3
   2  10   2 581.669 19.3181   7
  -2  10  -2 574.927 19.5069   7
  -3  10   2 15.4413 1.48995   7
   3  10  -2 15.2890 1.23474   7
   3 -10   2 14.8206 1.35946   3
   3 -10  -2 15.4350 1.38965   3
   3  10   2 16.3888 1.34327   7
  -3  10  -2 15.9558 1.57084   7
   4 -10   2 204.335 8.97070   2
  -4  10   2 250.530 9.33955   5
   4  10  -2 218.495 9.22870   4
  -4  10   2 228.544 8.19412   7
   4  10  -2 206.787 8.82219   6
   4  10  -2 213.549 7.76212   7
   4 -10   2 227.323 8.37942   3
  -4  10   2 223.534 8.90032   8
   4  10   2 213.601 8.91878   8
   4  10   2 207.477 8.61483   6
   4 -10  -2 217.934 9.90833   2
   4 -10  -2 225.198 8.24814   3
  -4  10  -2 198.829 8.66514   5
   4  10   2 221.540 7.91624   7
  -4  10  -2 216.150 8.94855   8
   5 -10   2 36.3195 2.46484   9
   5  10  -2 36.3862 3.12871   4
  -5  10   2 34.7360 2.61158   8
  -5  10   2 34.2009 2.70215   5
   5  10  -2 33.4299 2.81708   6
   5 -10   2 34.2571 3.02816   2
  -5  10   2 34.7096 2.35963   7
   5 -10   2 36.3017 2.43530   3
   5 -10  -2 31.2288 2.44078   9
  -5  10  -2 33.3094 2.70831   5
   5  10   2 34.5795 2.67706   8
   5 -10  -2 31.0382 3.14268   2
  -5  10  -2 35.0683 2.67745   8
   5  10   2 35.5476 2.56460   6
  -5  10  -2 36.6818 2.48215   7
   5 -10  -2 36.8042 2.44645   3
   6  10  -2 38.1442 3.19270   4
  -6  10   2 36.8947 2.84993   8
   6 -10   2 37.9678 2.57575   9
   6 -10   2 39.6184 2.81324   3
   6 -10  -2 44.4616 2.79004   9
   6  10   2 39.6190 3.08015   8
   6 -10  -2 35.9828 2.50908   3
  -7  10   2 25.2527 2.38948   8
   7  10  -2 29.5693 2.41884   6
   7 -10   2 28.1165 2.17091   9
   7  10  -2 27.7228 2.60420   4
  -7  10   2 26.9973 2.77200   5
   7 -10   2 26.1048 2.40837   2
  -7  10  -2 23.7366 2.59155   5
   7  10   2 28.8194 2.46937   8
   7 -10  -2 24.7649 2.48995   2
   7  10   2 26.2277 2.41133   6
   7 -10  -2 27.8572 2.33932   9
   8  10  -2 46.0701 3.15048   4
   8  10  -2 49.8190 3.07631   6
   8 -10   2 46.4815 3.31198   2
   8  10   2 46.5676 2.90207   6
   8 -10  -2 43.8503 2.76070   9
  -8  10  -2 49.9788 3.37665   5
   9  10  -2 109.355 4.92892   4
   9 -10   2 125.925 5.35632   2
   9  10  -2 120.359 5.19137   6
   9  10   2 126.539 5.25520   6
  -9  10  -2 120.465 5.34159   5
  10 -10   2 6.41663 1.05880   2
  10  10  -2 6.49046 0.93314   6
  10  10   2 6.96635 0.95486   6
   0  11  -2 173.633 6.63798   7
   0 -11   2 168.040 5.98119   3
   0 -11  -2 172.297 5.87213   3
   0  11   2 173.631 6.60477   7
  -1  11   2 29.7356 2.05047   7
   1 -11   2 28.4879 1.66593   3
   1  11  -2 31.6670 2.07267   7
   1  11   2 30.1172 1.92826   7
   1 -11  -2 27.7806 1.55806   3
  -1  11  -2 30.8678 2.02154   7
   2  11  -2 110.700 4.47824   7
   2  11  -2 101.876 5.50415   4
   2 -11   2 109.208 4.39603   3
  -2  11   2 97.2022 5.02966   8
  -2  11   2 105.923 4.58216   7
   2  11   2 105.477 4.49483   7
   2  11   2 97.7428 5.06394   8
   2 -11  -2 108.905 4.26876   3
  -2  11  -2 108.330 4.65210   7
  -2  11  -2 102.896 5.62149   4
  -2  11  -2 103.720 5.12886   8
   3  11  -2 57.8682 3.78339   4
  -3  11   2 57.2319 3.03020   7
   3 -11   2 57.1833 2.98148   3
   3  11  -2 55.1292 2.73581   7
  -3  11   2 51.7436 3.23963   5
   3  11  -2 56.8431 3.97567   6
  -3  11  -2 54.6777 3.44214   8
   3  11   2 47.5805 3.44612   6
   3  11   2 56.8376 3.61821   8
   3 -11  -2 53.7997 2.82683   3
  -3  11  -2 57.4377 3.13945   7
   4  11  -2 452.278 15.8493   7
   4 -11   2 483.660 16.4644   3
  -4  11   2 476.113 16.3099   7
   4 -11   2 452.716 17.1715   2
  -4  11   2 498.803 17.1346   8
   4  11  -2 485.581 17.5102   4
   4  11  -2 472.450 17.0819   6
  -4  11   2 490.440 16.7372   5
   4  11   2 467.139 16.0255   7
   4 -11  -2 457.521 17.4613   2
  -4  11  -2 482.256 16.4835   5
   4  11   2 456.651 16.7157   6
   4  11   2 476.480 17.1450   8
  -4  11  -2 481.678 16.4862   7
  -4  11  -2 482.048 17.0752   8
   4 -11  -2 475.078 16.2707   3
  -5  11   2 12.9743 1.95762   8
  -5  11   2 10.1683 1.58211   7
   5  11  -2 11.9351 2.16127   4
   5  11  -2 15.4956 2.12699   6
   5 -11   2 16.0039 2.25792   2
   5 -11   2 10.0042 1.93796   9
  -5  11   2 15.8374 2.18244   5
  -5  11  -2 15.8689 2.04187   5
  -5  11  -2 13.2297 1.77332   8
   5 -11  -2 14.4879 2.38868   2
   5  11   2 14.0224 1.82937   8
   5  11   2 14.3384 1.66367   6
   5 -11  -2 12.6433 1.58610   9
   6 -11   2 83.5073 4.29221   9
   6  11  -2 86.0577 4.61658   6
   6 -11   2 88.2168 4.78457   2
  -6  11   2 84.7084 4.56087   8
  -6  11   2 84.7586 4.50969   5
   6  11  -2 83.1918 4.77487   4
   6  11   2 83.4598 4.57002   8
   6  11   2 88.3475 4.44945   6
   6 -11  -2 81.9645 4.31288   9
  -6  11  -2 86.7994 4.62102   8
  -6  11  -2 88.4293 4.60252   5
   6 -11  -2 83.3306 4.99448   2
   7 -11   2 9.76948 1.41428   9
   7 -11   2 7.12374 1.52211   2
   7  11  -2 8.26532 1.78013   4
  -7  11   2 5.81820 2.10497   8
   7  11  -2 7.26451 1.41789   6
  -7  11   2 8.52606 1.54742   5
   7 -11  -2 10.9051 1.72238   9
   7  11   2 7.35848 1.30724   8
  -7  11  -2 11.1930 1.91303   5
   7  11   2 11.2421 1.50868   6
   7 -11  -2 5.95672 1.53747   2
   8 -11   2 19.4966 2.18273   2
   8  11  -2 19.6193 2.03884   6
   8  11  -2 20.5013 1.79210   4
   8  11   2 16.6973 1.85202   6
   8 -11  -2 17.8618 1.84871   9
  -8  11  -2 19.4863 2.15704   5
   9  11  -2 121.004 5.20108   6
   9 -11   2 124.735 5.27717   2
   9  11   2 126.651 5.14924   6
 -10  11  -2 61.4991 2.82699   4
 -10  11  -2 82.2648 3.96910   5
   0  12   2 740.664 25.5284   8
   0  12  -2 743.119 25.4845   8
   0 -12   2 737.540 23.7623   3
   0  12  -2 766.008 24.7241   7
   0  12   2 740.104 25.8715   4
   0  12   2 754.458 24.6730   7
   0 -12  -2 726.097 23.6392   3
   1  12  -2 55.4500 3.78877   4
   1  12  -2 59.3546 3.01168   7
  -1  12   2 53.2973 2.96837   7
   1  12  -2 49.9541 3.25136   6
  -1  12   2 57.0266 3.49491   8
   1  12  -2 54.0780 3.33648   8
  -1  12  -2 56.0893 3.14861   7
   1  12   2 53.6973 2.93305   7
   1  12   2 51.3981 3.56190   8
  -1  12  -2 56.7905 3.57710   8
   1  12   2 54.9840 3.88222   4
  -1  12  -2 51.8857 3.75396   4
   2  12  -2 347.184 13.3860   6
   2  12  -2 359.624 13.9995   4
   2 -12   2 356.017 12.4896   3
   2  12  -2 363.763 13.4856   8
  -2  12   2 360.139 13.6048   8
   2  12  -2 350.573 12.6422   7
  -2  12   2 370.166 12.8768   7
  -2  12  -2 377.988 14.2954   4
  -2  12  -2 364.677 13.5367   8
  -2  12  -2 367.518 12.9729   7
   2  12   2 369.958 12.7323   7
   2 -12  -2 358.908 12.3555   3
   2  12   2 362.713 13.6626   8
   3  12  -2 28.7258 1.89840   7
   3  12  -2 28.9544 2.91741   4
   3 -12   2 26.8039 2.77610   2
   3  12  -2 28.5948 2.44447   6
   3  12  -2 30.0634 2.33968   8
  -3  12   2 28.3866 2.24018   7
  -3  12   2 29.2075 2.50312   8
   3 -12   2 27.2636 2.03110   3
  -3  12   2 25.8821 2.08904   5
   3  12   2 28.1645 2.73291   4
   3 -12  -2 27.5509 1.83707   3
   3 -12  -2 24.0474 2.98038   2
   3  12   2 27.0208 2.44867   8
  -3  12  -2 27.9698 3.10000   4
  -3  12  -2 27.9121 2.11027   7
  -3  12  -2 30.4837 2.68290   8
   3  12   2 26.6414 2.16778   6
   3  12   2 24.4132 2.01264   7
  -3  12  -2 24.8098 1.98510   5
  -4  12   2 20.4234 2.09069   7
   4  12  -2 20.4986 2.39210   8
   4 -12   2 20.3145 2.21778   2
  -4  12   2 20.9937 2.17283   8
  -4  12   2 19.4820 1.86555   5
   4  12  -2 24.7122 2.31670   6
   4  12  -2 21.6967 2.35561   4
   4  12   2 22.2441 2.16298   8
  -4  12  -2 23.5721 1.89096   5
   4  12   2 22.1672 2.57547   4
   4 -12  -2 18.5537 2.23777   2
  -4  12  -2 13.3588 2.51411   7
  -4  12  -2 20.7458 2.15561   8
   4  12   2 21.7648 2.23775   6
  -5  12   2 51.1445 3.30926   5
  -5  12   2 48.5078 3.23382   8
   5  12  -2 50.5247 3.49020   6
   5  12  -2 45.2520 3.32584   4
   5 -12   2 48.8193 3.32785   2
  -5  12  -2 49.4061 3.44130   8
   5  12   2 49.0794 3.23693   8
   5 -12  -2 43.4168 3.40207   2
   5  12   2 46.6390 2.98517   6
  -5  12  -2 49.0788 3.13969   5
   6 -12   2 12.7750 2.20016   9
   6 -12   2 17.9271 2.34439   2
   6  12  -2 15.4493 1.88054   4
  -6  12   2 17.5505 1.91641   8
  -6  12   2 17.4017 2.16458   5
   6  12  -2 17.7317 1.93908   6
   6  12   2 17.1208 1.75760   6
   6 -12  -2 16.3320 2.43427   2
   6 -12  -2 17.4343 1.81560   9
   6  12   2 17.0547 2.06163   8
  -6  12  -2 18.4619 1.87187   5
  -6  12  -2 17.7769 2.29767   8
  -7  12   2 102.499 4.87221   5
   7  12  -2 100.068 4.82088   6
   7 -12   2 101.333 5.08274   2
   7  12  -2 95.9859 4.85675   4
   7 -12  -2 101.420 5.09918   2
   7  12   2 92.8657 4.48220   8
  -7  12  -2 99.4475 4.62904   5
   7  12   2 100.054 4.62910   6
   8  12  -2 14.4899 1.52892   6
   8 -12   2 12.8895 1.61598   2
   8  12  -2 10.3499 1.30956   4
  -8  12  -2 13.9683 1.47890   5
   8  12   2 11.7096 1.33148   6
   9  12  -2 30.6820 1.87061   6
   9  12   2 31.5443 1.81145   6
  -9  12  -2 28.1148 1.94244   4
   0  13  -2 4763.77 147.012   7
   0  13   2 4698.10 146.933   7
   0  13   2 4705.46 148.249   4
   0  13  -2 4671.66 148.420   4
   0  13  -2 4406.74 147.320   6
   0  13  -2 4763.92 147.671   8
  -1  13   2 79.2841 4.97391   4
   1 -13   2 73.8256 3.19178   3
  -1  13   2 78.5920 3.86794   7
   1  13  -2 76.0018 4.93331   4
  -1  13   2 80.1187 4.57856   8
   1  13  -2 76.7994 3.77365   7
   1  13  -2 76.1596 4.33157   8
   1  13  -2 71.8974 4.09587   6
  -1  13  -2 75.3457 4.24553   8
  -1  13  -2 77.1486 4.00281   7
   1  13   2 79.1992 4.56796   8
  -1  13  -2 72.5481 4.70707   4
   1  13   2 77.3034 3.85974   7
   1 -13  -2 72.4010 3.06844   3
   1  13   2 76.3606 4.58596   4
  -2  13   2 1086.32 36.6431   4
   2  13  -2 1096.75 36.5615   4
  -2  13   2 1098.14 36.0281   8
   2  13  -2 1065.15 35.8037   6
  -2  13   2 982.327 35.3135   7
   2  13  -2 1054.63 35.6942   8
   2  13  -2 1091.64 35.0513   7
   2  13   2 1075.44 35.0721   7
   2  13   2 1112.15 36.1136   8
  -2  13  -2 1093.84 36.7559   4
   2  13   2 1063.57 36.1441   4
   2 -13  -2 1023.17 34.5285   3
  -2  13  -2 1108.34 35.9958   8
  -2  13  -2 1119.36 35.4801   7
   3  13  -2 175.323 6.85416   7
  -3  13   2 171.262 7.11260   7
   3 -13   2 164.807 6.73728   3
   3 -13   2 179.332 8.25293   2
  -3  13   2 185.842 7.79710   8
  -3  13  -2 172.537 7.20937   7
   3 -13  -2 191.216 9.20800   2
   3  13   2 176.666 7.82096   4
   3  13   2 161.876 6.80369   7
   3  13   2 177.869 7.51871   6
   3 -13  -2 176.649 6.67876   3
  -3  13  -2 174.204 8.42095   4
  -3  13  -2 148.247 7.90459   8
  -4  13   2 172.040 6.55000   5
   4  13  -2 166.105 7.58810   4
   4  13  -2 160.062 6.90138   8
   4 -13   2 162.901 7.29533   2
  -4  13   2 169.970 7.31827   8
   4  13  -2 164.205 7.22935   6
   4  13   2 157.773 7.20490   4
   4  13   2 170.694 7.32602   8
   4  13   2 152.295 6.75168   6
  -4  13  -2 167.532 7.94706   4
  -4  13  -2 175.176 6.61149   5
   4 -13  -2 162.271 7.58212   2
  -4  13  -2 167.274 7.29283   8
   5 -13   2 55.2442 3.67719   2
  -5  13   2 53.1746 3.07831   5
  -5  13   2 53.7904 3.34715   8
   5  13  -2 50.3950 3.45505   4
   5  13  -2 50.2136 3.26981   6
   5  13   2 49.3603 3.20914   8
  -5  13  -2 54.9687 3.56262   8
  -5  13  -2 52.9380 4.04812   4
   5  13   2 47.6846 3.13922   6
  -5  13  -2 53.2898 2.86911   5
   5 -13  -2 52.5718 3.58319   2
   6 -13   2 275.765 10.7826   2
   6  13  -2 282.856 10.6597   6
  -6  13   2 280.511 10.5365   8
   6  13  -2 267.749 10.5828   4
  -6  13  -2 283.540 10.6516   8
  -6  13  -2 288.427 11.4433   4
   6  13   2 270.649 10.3348   8
   6  13   2 270.590 10.2873   6
   6 -13  -2 274.148 10.9142   2
  -6  13  -2 277.761 10.0630   5
   7 -13   2 77.6704 4.04034   2
   7  13  -2 78.5793 3.88627   6
  -7  13   2 74.5578 3.59230   5
   7  13  -2 62.9459 4.34922   4
  -7  13  -2 73.8514 3.55395   5
  -7  13  -2 79.3139 4.38205   4
   7  13   2 79.4683 3.79905   6
   7 -13  -2 79.9402 4.29508   2
   8  13  -2 99.6782 4.18473   6
   8 -13   2 96.8568 4.29394   2
   8  13   2 99.0572 4.09359   6
  -8  13  -2 86.4638 3.89971   5
  -8  13  -2 91.8858 4.46203   4
   9  13  -2 116.589 4.38635   6
   9  13   2 104.787 4.09905   6
   0  14  -2 1520.17 57.5402   6
   0  14  -2 1843.60 57.5583   8
   0  14  -2 1803.07 56.9630   7
   0  14   2 1821.34 57.7419   8
   0  14  -2 1861.63 58.4817   4
   0  14   2 1775.43 58.0766   4
   1  14  -2 30.3415 2.90126   4
  -1  14   2 32.4945 2.95948   4
  -1  14   2 29.0954 2.79217   8
   1  14  -2 31.6582 2.51457   8
   1  14  -2 29.2195 2.45011   6
  -1  14  -2 32.4361 2.86246   8
   1  14   2 28.0742 2.70330   4
  -1  14  -2 30.7174 2.98442   4
   1  14   2 29.7913 2.58456   8
   2  14  -2 24.2975 2.57670   4
   2  14  -2 24.2277 2.21627   6
  -2  14   2 26.6630 2.68762   8
   2  14  -2 24.0475 2.41211   8
  -2  14   2 22.7751 2.54899   4
   2  14   2 20.3634 2.59701   4
  -2  14  -2 22.6673 2.26576   8
   2  14   2 26.7495 2.62405   8
  -2  14  -2 23.5604 2.65021   4
   3  14  -2 29.8258 2.73297   4
   3  14  -2 27.1195 2.20945   8
  -3  14   2 28.2878 2.51375   8
  -3  14   2 29.0757 2.86648   4
   3 -14   2 30.8663 2.72409   2
   3  14  -2 27.5835 2.37043   6
   3  14   2 26.4438 2.68854   4
   3 -14  -2 29.6004 2.90049   2
   3  14   2 26.1416 2.38581   6
   3  14   2 29.6582 2.51407   8
  -3  14  -2 30.8873 2.92667   4
  -3  14  -2 29.0043 2.51783   8
  -4  14   2 133.225 6.30878   8
  -4  14   2 141.045 6.92539   4
   4  14  -2 130.528 6.08784   6
   4  14  -2 137.206 6.63063   4
  -4  14  -2 143.401 6.94783   4
   4 -14  -2 131.329 6.43590   2
  -4  14  -2 135.841 5.21214   5
   4  14   2 135.573 6.19183   8
  -4  14  -2 137.490 6.27746   8
   5  14  -2 42.5566 2.83329   6
   5  14  -2 40.0447 2.92241   4
   5 -14   2 42.8728 2.98640   2
  -5  14   2 41.1646 3.06770   8
   5 -14  -2 42.0083 3.25607   2
   5  14   2 43.2961 2.71167   6
   5  14   2 43.3445 2.80141   8
  -5  14  -2 45.7863 3.18717   8
  -5  14  -2 40.9056 2.25059   5
  -5  14  -2 44.3897 3.37684   4
  -6  14   2 36.4287 2.49651   8
   6  14  -2 39.6274 2.54014   6
   6 -14   2 35.9710 2.60243   2
   6  14  -2 35.5967 2.65671   4
  -6  14  -2 32.8344 2.45326   8
  -6  14  -2 37.4685 2.92462   4
   6 -14  -2 37.3779 2.92021   2
   6  14   2 35.3470 2.36320   6
  -6  14  -2 36.5435 2.09630   5
   6  14   2 34.7416 2.84388   8
  -7  14   2 4.47620 1.53096   4
   7  14  -2 6.20915 0.97683   4
   7 -14   2 9.85792 1.73872   2
   7  14  -2 7.67057 1.13292   6
   7  14   2 6.59949 0.94814   6
   7 -14  -2 8.09613 1.40067   2
  -7  14  -2 8.76112 1.48589   4
  -8  14   2 7.22635 1.20999   4
   8  14  -2 8.08008 1.00877   6
   8  14   2 9.65634 0.88201   6
  -8  14  -2 8.61873 1.13325   4
   0  15  -2 77.5274 4.28305   8
   0  15   2 74.3156 4.24563   8
   0  15   2 78.0589 4.71138   4
   0  15  -2 73.3544 4.62408   4
  -1  15   2 36.8585 3.29080   4
   1  15  -2 38.3640 3.07754   4
   1  15  -2 29.1642 2.34728   6
  -1  15   2 34.6836 2.90273   8
   1  15  -2 33.8080 2.54122   8
   1  15   2 35.4901 3.04159   4
  -1  15  -2 36.8750 2.88019   8
   1  15   2 35.5185 2.91602   8
  -1  15  -2 35.3736 3.08095   4
  -2  15   2 34.5684 2.90686   8
   2  15  -2 34.2667 2.48539   6
   2  15  -2 31.4432 3.01973   4
  -2  15   2 35.1620 3.04930   4
   2  15  -2 32.9208 2.45077   8
  -2  15  -2 36.1151 2.69478   8
   2  15   2 31.5289 2.86741   4
   2  15   2 35.2383 2.66862   8
  -2  15  -2 37.6385 3.16861   4
  -3  15   2 18.9055 2.75037   4
   3  15  -2 18.9307 1.70550   8
   3  15  -2 17.3473 2.06977   6
   3 -15   2 16.5388 2.09434   2
   3  15  -2 16.9999 3.00678   4
  -3  15   2 16.7916 2.17628   8
   3 -15  -2 19.0126 2.26305   2
   3  15   2 15.8644 2.23105   8
  -3  15  -2 18.6028 2.22003   8
  -3  15  -2 10.6187 2.52453   4
   3  15   2 14.5217 2.06015   4
   4  15  -2 29.8153 2.20700   8
   4 -15   2 31.9763 2.37438   2
  -4  15   2 33.4182 2.53199   8
   4  15  -2 31.0073 2.29617   6
   4  15  -2 32.4357 2.60964   4
  -4  15   2 31.9959 2.98895   4
   4  15   2 28.7282 1.95937   6
  -4  15  -2 34.0112 2.91596   4
   4 -15  -2 33.5738 2.55464   2
   4  15   2 28.6777 2.45266   4
  -4  15  -2 33.1398 2.72377   8
   4  15   2 33.7594 2.38814   8
   5  15  -2 100.484 4.80337   4
  -5  15   2 100.128 5.25345   4
  -5  15   2 105.126 4.82689   8
   5 -15   2 105.040 4.92050   2
   5  15  -2 104.286 4.68720   6
  -5  15  -2 107.261 5.37641   4
   5  15   2 100.916 4.60933   8
  -5  15  -2 103.439 4.85051   8
   5 -15  -2 100.495 4.92302   2
   6 -15   2 20.5404 1.74645   2
   6  15  -2 17.7574 1.68226   4
  -6  15   2 19.7649 1.80982   8
  -6  15   2 20.0515 1.98858   4
   6  15  -2 18.5608 1.76935   6
   6  15   2 18.0834 1.72781   8
  -6  15  -2 17.8688 2.11860   4
   6  15   2 17.2392 1.46714   6
  -7  15   2 26.7060 2.01367   4
   7  15  -2 27.8354 1.77546   6
   7 -15   2 25.1348 1.76494   2
   7  15   2 24.9248 1.40809   6
  -7  15  -2 22.7308 1.90564   4
  -8  15  -2 5.21530 0.76409   4
   0  16  -2 156.260 7.12467   4
   0  16   2 149.525 6.66143   8
   0  16  -2 150.279 6.52412   8
   0  16   2 140.646 6.72099   4
   1  16  -2 47.9023 3.36571   4
   1  16  -2 43.9192 2.99294   8
  -1  16   2 49.1234 3.13415   8
  -1  16   2 47.1826 3.35429   4
  -1  16  -2 47.8384 3.66544   4
  -1  16  -2 45.1906 3.11711   8
   1  16   2 46.4961 3.06379   8
   1  16   2 44.5164 3.09832   4
  -2  16   2 1.83079 0.95787   4
   2  16  -2 2.03970 1.13862   4
   2  16  -2 2.30911 0.71104   8
   2  16  -2 1.28864 0.83866   6
  -2  16   2 1.01801 0.88516   8
  -2  16  -2 1.74688 0.95459   8
   2  16   2 1.87447 0.88301   4
  -2  16  -2 2.25564 1.22894   4
   2  16   2 1.90237 0.89274   8
  -3  16   2 8.86716 1.60134   4
   3  16  -2 8.00141 1.48742   6
   3 -16   2 8.22838 1.66764   2
  -3  16   2 9.64049 1.74183   8
   3  16  -2 9.90641 1.87007   4
   3  16  -2 7.55828 1.15611   8
  -3  16  -2 9.71365 1.42646   8
   3  16   2 8.82704 1.90851   4
  -3  16  -2 11.7634 1.80980   4
   3  16   2 11.6602 1.46643   8
   3 -16  -2 8.73815 1.82442   2
   4 -16   2 21.8881 1.99700   2
  -4  16   2 20.8104 2.09398   4
   4  16  -2 18.5303 1.89468   6
   4  16  -2 20.2772 1.86874   4
  -4  16   2 20.7163 1.88141   8
   4 -16  -2 22.6498 2.13027   2
  -4  16  -2 21.1580 2.19726   4
  -4  16  -2 20.9225 1.86538   8
   4  16   2 18.8275 2.25147   8
  -5  16   2 1.00141 0.82027   4
   5  16  -2 0.77507 0.56731   4
  -5  16   2 2.16645 0.73494   8
   5 -16   2 1.14926 0.59245   2
   5  16  -2 1.46369 0.58357   6
  -5  16  -2 1.33052 0.89987   4
  -5  16  -2 1.08519 1.04288   8
   5  16   2 0.40935 0.42038   8
   5 -16  -2 0.22869 0.82686   2
   6  16  -2 23.5162 1.50806   4
   6 -16   2 29.7883 1.83005   2
  -6  16  -2 22.5394 1.90224   4
  -7  16   2 16.7147 1.32174   4
   7  16  -2 15.0165 1.12119   6
  -7  16  -2 12.8189 1.21669   4
   0  17  -2 65.4588 3.98317   4
   0  17   2 62.9668 3.58143   4
   0  17   2 63.9202 3.50954   8
   0  17  -2 62.1565 3.32074   8
  -1  17   2 25.4335 2.08724   8
  -1  17   2 24.2272 2.17151   4
   1  17  -2 25.7397 2.49864   4
   1  17  -2 27.1599 1.91335   8
  -1  17  -2 23.6999 2.28697   4
  -1  17  -2 23.3336 1.92685   8
   1  17   2 23.0840 2.15326   8
  -2  17   2 1.88883 0.94084   4
   2  17  -2 2.11244 0.59670   8
  -2  17   2 1.93070 0.73303   8
   2  17  -2 3.23982 0.97393   4
   2  17   2 1.70658 0.64893   8
  -2  17  -2 1.87123 0.93011   4
   2  17   2 1.57852 0.93290   4
  -2  17  -2 2.77741 0.77639   8
   3  17  -2 0.03533 0.72385   8
   3  17  -2 1.82485 0.75747   4
  -3  17   2 1.10044 0.85279   8
   3  17  -2 1.95491 0.80964   6
  -3  17   2 1.14523 0.87435   4
   3  17   2 1.05768 0.69806   8
  -3  17  -2 1.73387 0.88785   4
  -3  17  -2 0.72697 0.72010   8
   4  17  -2 2.74132 0.71343   4
  -4  17   2 2.98933 0.74572   8
   4  17  -2 2.08290 0.50566   6
   4 -17   2 3.91717 1.21317   2
  -4  17   2 4.29743 1.03977   4
  -4  17  -2 3.39064 0.96363   4
  -4  17  -2 2.55971 0.71939   8
   4  17   2 2.97884 0.63490   8
  -5  17   2 21.3655 1.67466   4
   5  17  -2 14.5809 1.12660   4
   5  17  -2 15.8289 1.16105   6
   5 -17   2 20.6153 1.40708   2
  -5  17   2 16.9338 1.36721   8
  -5  17  -2 19.6932 1.70810   4
  -6  17   2 14.9175 1.20062   4
  -6  17  -2 10.8176 1.13995   4
   0  18   2 5.01872 1.00237   8
   0  18  -2 4.81016 1.23432   4
   0  18  -2 5.21248 1.16999   8
   0  18   2 6.23844 1.00950   4
   1  18  -2 1.39127 0.88631   4
  -1  18   2 0.98573 0.60360   4
  -1  18   2 1.24957 0.58524   8
   1  18  -2 1.21172 0.48844   8
  -1  18  -2 1.07157 0.70160   4
   1  18   2 0.77784 0.51790   8
   1  18   2 1.20905 0.58860   4
  -1  18  -2 0.41196 0.45819   8
  -2  18   2 14.5199 1.65500   4
  -2  18   2 16.5120 1.64124   8
   2  18  -2 11.2061 1.14699   8
   2  18  -2 12.7984 1.37893   4
  -2  18  -2 14.5543 1.58411   4
   2  18   2 12.6858 1.30251   8
  -2  18  -2 14.0609 1.50592   8
   3  18  -2 9.19596 1.19782   4
  -3  18   2 11.0669 1.38951   8
  -3  18   2 10.2826 1.22009   4
  -3  18  -2 11.4534 1.15767   8
  -3  18  -2 9.83752 1.32708   4
  -4  18   2 2.16309 0.64634   4
  -4  18   2 2.46884 0.73308   8
  -4  18  -2 1.98929 0.80946   4
   0  19  -2 8.91933 1.05239   4
   0  19  -2 6.38592 0.67874   8
   0  19   2 7.75628 0.97882   8
  -1  19   2 11.2400 1.02874   4
   1  19  -2 9.58925 1.07104   4
   1  19   2 14.2058 1.06999   8
  -1  19  -2 13.8938 1.22032   4
  -2  19   2 12.4984 0.97508   4
   2  19   2 17.3579 1.05114   8
  -2  19  -2 14.1194 1.27710   4
   0   0  -3 0.21356 0.16292   3
   1   0  -3 4.58814 0.40403   3
  -1   0  -3 4.16708 0.41035   3
   3   0  -3 28.4592 1.25575   9
   3   0  -3 28.9200 1.31132   3
   3   0   3 28.8369 1.38321   3
   3   0   3 28.2424 1.30579   9
  -4   0  -3 9.74205 0.87906   9
  -4   0   3 9.80624 0.91866   9
   4   0  -3 10.9315 0.79610   9
   4   0  -3 9.98167 0.83208   3
   4   0   3 11.5052 0.79957   9
  -4   0   3 9.37018 0.43617   7
   4   0   3 10.6544 0.85373   3
   5   0   3 593.492 18.8399   9
  -5   0   3 586.335 19.1564   9
   5   0  -3 582.626 18.9832   3
   5   0   3 572.018 19.1003   3
  -5   0   3 569.111 18.3777   7
  -5   0  -3 592.148 19.2916   9
   5   0  -3 597.250 18.7557   9
   6   0  -3 8.23768 0.79881   9
   6   0   3 9.22177 0.85448   9
  -6   0   3 9.11124 1.03518   9
  -6   0  -3 8.22875 1.27697   9
   6   0  -3 7.13104 0.88905   3
   7   0  -3 1417.78 42.6500   9
  -7   0  -3 1220.85 44.1568   9
  -7   0   3 1360.31 44.0677   9
   7   0   3 1415.60 42.6751   9
  -8   0  -3 368.025 13.6469   2
  -8   0   3 371.381 12.8154   9
  -8   0   3 348.290 13.7031   2
   8   0  -3 336.334 13.0982   6
  -8   0  -3 361.406 12.9941   9
   8   0   3 352.746 12.8331   6
  -9   0  -3 0.34630 0.97355   9
  -9   0   3 0.72192 0.87816   2
   9   0   3 -0.1208 0.57077   6
   9   0  -3 -0.6835 0.68800   6
  -9   0   3 0.79676 0.86790   9
  -9   0  -3 0.08651 1.07426   2
 -10   0   3 6.74575 1.51120   2
 -10   0   3 6.81886 1.31119   9
 -10   0  -3 6.76820 1.38233   9
 -10   0  -3 8.50004 1.85793   2
 -11   0   3 82.4630 4.25615   2
 -11   0  -3 84.9286 4.18259   2
 -12   0  -3 0.45986 0.52051   2
   1   1  -3 172.979 5.67487   3
  -1  -1  -3 175.445 5.69609   3
  -1   1   3 175.208 5.59279   7
   1  -1  -3 177.322 5.73764   3
  -3   1   3 194.447 6.13199   7
   3   1  -3 191.682 6.36519   3
   3  -1   3 188.144 6.55860   3
   3   1  -3 193.606 6.25945   9
  -3   1   3 187.594 6.49643   9
   3  -1   3 186.400 6.49419   9
   3   1   3 186.834 6.44372   3
   3   1   3 186.794 6.31674   9
  -3   1  -3 194.429 6.58700   9
   3  -1  -3 190.963 6.43704   9
   3  -1  -3 204.348 6.51384   3
  -4   1   3 348.616 11.6774   9
  -4  -1  -3 345.418 11.7332   9
   4   1  -3 344.385 11.2983   9
   4  -1   3 355.813 11.6284   9
   4   1  -3 348.703 11.4907   3
  -4   1   3 354.015 11.1798   7
   4  -1   3 353.153 11.7511   3
  -4  -1   3 341.983 11.6732   9
   4  -1  -3 364.736 11.6604   3
   4  -1  -3 367.567 11.5606   9
  -4   1  -3 347.821 11.7616   9
   4   1   3 349.055 11.6117   3
   4   1   3 352.840 11.3761   9
  -5  -1  -3 220.044 7.95042   9
   5   1  -3 221.072 7.29064   9
   5  -1   3 230.419 7.70820   9
   5   1  -3 217.462 7.58913   3
  -5  -1   3 215.963 7.83757   9
   5   1   3 224.445 7.35205   9
   5   1   3 218.171 7.71010   3
   5  -1  -3 218.545 8.01108   3
   5  -1  -3 231.515 7.61404   9
  -6  -1  -3 463.862 15.6452   9
   6   1  -3 452.049 14.5932   9
   6  -1   3 446.348 15.4559   3
  -6   1   3 460.109 15.4685   9
   6  -1   3 470.650 15.1322   9
   6   1   3 441.895 14.6061   9
  -6  -1   3 463.787 15.5022   9
   6  -1  -3 471.808 15.0417   9
   6  -1  -3 458.029 15.3391   3
  -7   1  -3 4.84470 1.05216   9
   8   1  -3 34.6330 2.47459   6
   8  -1   3 33.0354 2.29309   6
  -8   1   3 31.5247 2.21257   9
  -8  -1  -3 32.5809 2.56322   9
  -8   1   3 27.7936 2.66978   2
   8  -1   3 32.7139 1.54798   9
  -8  -1  -3 31.9060 2.93980   2
  -8   1  -3 29.0598 2.59782   2
   8  -1  -3 31.3834 1.49608   9
   8   1   3 29.9361 2.27233   6
  -8   1  -3 30.1564 2.27808   9
  -8  -1   3 28.5710 2.31312   9
  -8  -1   3 36.7754 3.19863   2
   9   1  -3 72.1068 3.78377   6
  -9   1   3 72.2578 4.47954   2
   9  -1   3 73.5127 3.82940   6
  -9  -1  -3 77.6936 4.11388   9
  -9  -1  -3 80.8877 4.67211   2
  -9   1   3 74.7540 3.94836   9
   9   1   3 77.2739 3.93543   6
  -9   1  -3 76.6699 4.56807   2
  -9   1  -3 78.8767 4.04565   9
  -9  -1   3 77.7814 3.94742   9
  -9  -1   3 77.7518 4.65454   2
  10   1  -3 67.7614 3.36535   6
 -10   1   3 74.7993 3.81097   9
 -10   1   3 61.3599 4.52130   2
 -10  -1  -3 71.5087 3.88820   9
  10   1   3 88.5127 4.45237   6
 -10   1  -3 71.6444 3.79404   9
 -10  -1   3 74.5839 3.96359   9
 -11  -1  -3 1.90303 1.07368   2
 -11   1  -3 0.76882 0.96058   2
 -12  -1  -3 10.6807 1.17465   2
 -12   1  -3 11.8900 1.20705   2
   0   2   3 0.23687 0.19523   7
   0  -2  -3 0.22268 0.16861   3
   1   2  -3 91.4341 3.06658   7
  -1   2   3 94.8944 3.12840   7
  -1  -2  -3 96.2124 3.13205   3
   1   2  -3 87.4136 3.08659   3
   1   2   3 96.4020 3.19365   7
   1  -2  -3 91.9382 3.19809   3
   2   2  -3 426.403 13.5757   3
  -2   2   3 434.178 13.5694   7
  -2  -2  -3 455.038 13.6922   3
   2   2  -3 420.710 13.4264   7
   2  -2   3 434.777 13.8179   3
  -2   2   3 411.397 13.7137   9
  -2   2  -3 408.901 13.7821   9
   2   2   3 418.374 13.6333   3
   2  -2  -3 445.085 13.7829   3
  -3   2   3 365.000 11.9483   7
   3   2  -3 368.492 11.7454   9
   3   2  -3 366.819 11.9283   3
  -3   2   3 371.504 12.1468   9
   3  -2   3 383.186 12.2817   3
   3  -2   3 374.130 12.2188   9
   3  -2  -3 370.776 12.1554   9
   3  -2  -3 387.648 12.2061   3
   3   2   3 368.330 12.0196   3
  -3   2  -3 372.574 12.2376   9
   3   2   3 371.162 11.7603   9
  -4   2   3 343.382 11.4812   9
   4  -2   3 349.645 11.5323   9
  -4   2   3 359.955 11.1059   7
   4   2  -3 333.510 10.8968   9
   4   2  -3 336.010 11.1979   3
  -4   2  -3 344.429 11.5893   9
   4   2   3 333.811 11.2938   3
   4  -2  -3 363.074 11.4716   9
   4   2   3 346.402 10.9017   9
  -5   2   3 196.911 6.56623   7
   5  -2   3 196.538 7.04593   9
  -5   2   3 199.454 7.07302   9
   5  -2   3 200.602 7.23195   3
  -5  -2  -3 195.316 7.26774   9
  -5  -2   3 197.316 7.14669   9
   5  -2  -3 200.460 6.95363   9
  -5   2  -3 195.222 7.19240   9
   5  -2  -3 199.113 7.07340   3
  -6  -2  -3 4.51501 1.07855   9
  -6   2   3 1.32689 0.53810   9
   6  -2   3 2.66983 0.65498   3
   6  -2  -3 2.17558 0.57877   3
  -6   2  -3 1.81365 0.62297   9
   6  -2  -3 1.67548 0.58865   9
   7  -2   3 105.014 4.33392   9
  -7   2   3 106.077 4.67701   9
  -7   2   3 110.294 5.99670   2
  -7   2  -3 116.967 5.96504   2
  -7   2  -3 103.133 4.73556   9
   7  -2  -3 109.589 4.27138   9
  -7  -2   3 109.562 4.89172   9
   8   2  -3 453.306 16.5511   6
  -8  -2  -3 483.008 16.8144   9
  -8   2   3 487.876 17.5981   2
  -8  -2  -3 466.945 17.3236   2
  -8   2   3 495.967 16.4665   9
   8   2  -3 467.577 17.4004   4
   8  -2   3 488.203 15.7094   9
   8  -2   3 471.266 16.5378   6
   8   2   3 474.671 16.6969   6
  -8   2  -3 485.799 17.3748   2
   8  -2  -3 481.683 15.6120   9
  -8  -2   3 457.592 17.5003   2
  -8   2  -3 501.577 16.6828   9
  -8  -2   3 453.186 16.4971   9
  -9  -2  -3 43.2019 3.13021   2
  -9  -2  -3 42.8096 2.89344   9
   9   2  -3 37.6758 2.67262   6
  -9   2   3 37.0179 3.29130   2
  -9   2   3 43.0094 2.75944   9
  -9  -2   3 36.2466 3.33890   2
  -9   2  -3 39.9410 3.21396   2
   9   2   3 40.1721 2.82508   6
  -9   2  -3 39.9520 2.82482   9
  -9  -2   3 40.7277 2.66943   9
 -10  -2  -3 2.77080 1.15677   2
  10   2  -3 0.69543 0.73018   6
 -10   2   3 1.22555 0.69791   9
 -10  -2  -3 2.78172 0.98863   9
 -10  -2   3 2.43265 0.95238   9
  10   2   3 1.99465 0.71385   6
 -10   2  -3 0.71619 0.98745   9
 -10  -2   3 2.03548 0.99798   2
 -11  -2  -3 88.0751 4.37657   2
 -11  -2   3 81.7585 4.26196   2
 -11   2  -3 83.4394 4.06901   2
 -12  -2  -3 2.00609 0.59868   2
 -12   2  -3 1.08711 0.55044   2
   0  -3  -3 0.73559 0.16149   3
   0   3   3 0.76604 0.24500   7
  -1   3   3 67.7601 2.41163   9
  -1   3   3 70.1393 2.48814   7
  -1  -3  -3 71.2093 2.39380   3
   1  -3  -3 69.6557 2.51556   3
   1   3   3 72.7168 2.52075   7
  -1   3  -3 66.1730 2.47809   9
  -2  -3  -3 377.127 11.6213   3
  -2   3   3 349.840 11.6708   9
   2   3  -3 353.116 11.5002   7
  -2   3   3 366.301 11.6358   7
   2  -3   3 357.707 11.8246   3
   2  -3  -3 373.533 11.8008   3
   2   3   3 373.437 11.7024   7
  -2   3  -3 352.564 11.7684   9
   3  -3   3 49.8976 2.22269   9
   3  -3   3 51.6077 2.25650   3
  -3   3   3 52.6096 1.97872   7
  -3   3   3 51.5658 2.10495   9
  -3   3  -3 52.1306 2.22492   9
   3  -3  -3 52.1035 2.22582   3
   3  -3  -3 49.7138 2.16770   9
   4  -3   3 178.381 6.41782   3
  -4   3   3 177.881 5.93394   7
   4  -3   3 174.431 6.30632   9
   4  -3  -3 178.235 6.30807   3
   4  -3  -3 173.179 6.22937   9
   5  -3   3 14.5802 1.24406   3
  -5   3   3 14.2568 0.87704   7
  -5   3   3 13.7601 1.12669   9
   5  -3   3 13.8525 1.28232   9
   5  -3  -3 16.7705 1.26814   9
  -5   3  -3 13.9092 1.34560   9
   5  -3  -3 15.9254 1.30648   3
  -6   3   3 11.4233 1.28989   9
   6  -3   3 12.6258 1.30998   9
   6  -3   3 12.6931 1.38651   3
   6  -3  -3 13.5516 1.35661   3
  -6   3  -3 12.7044 1.41801   9
   6  -3  -3 15.3191 1.47293   9
   7  -3   3 55.0345 2.69086   9
  -7   3   3 48.1796 2.65057   9
   7  -3   3 54.5635 3.07330   3
  -7   3   3 45.8210 3.40173   2
  -7   3  -3 50.4643 2.89874   9
   7  -3  -3 48.6216 2.44868   9
   7   3   3 46.5922 2.88436   6
   7  -3  -3 48.5965 2.72395   3
  -7   3  -3 47.3054 3.18048   2
   8  -3   3 56.5408 2.75464   9
   8  -3   3 48.6038 3.14608   2
   8   3  -3 51.8529 3.52620   4
  -8  -3  -3 50.4991 3.74181   2
  -8   3   3 54.8353 3.87663   2
   8   3  -3 52.2812 3.16510   6
   8  -3  -3 57.8942 2.66959   9
  -8   3  -3 58.6317 3.79692   2
  -8  -3   3 51.4731 3.96566   2
   8   3   3 58.0883 3.28640   6
   8  -3  -3 46.5412 3.35529   2
   9   3  -3 112.610 5.22046   6
  -9  -3  -3 113.619 5.70503   2
  -9   3   3 120.746 5.13692   9
  -9   3  -3 116.321 5.14960   9
  -9   3  -3 117.807 5.80345   2
  -9  -3   3 110.072 5.81869   2
   9   3   3 112.106 5.21975   6
   9  -3  -3 108.464 4.12625   9
 -10   3   3 33.4821 2.31396   9
 -10  -3  -3 36.4998 2.92290   2
  10   3  -3 31.9683 2.29147   6
 -10   3  -3 31.4101 2.20717   9
 -10  -3   3 32.1704 2.98120   2
 -10   3  -3 37.2656 2.90312   2
  10   3   3 34.6817 2.48437   6
  11   3  -3 34.3377 1.83903   6
 -11   3  -3 29.2052 2.70435   2
 -12   3   3 39.6139 1.96125   2
 -12   3  -3 53.8821 2.15682   2
   0   4  -3 -0.0405 0.22032   7
   0  -4  -3 0.20046 0.15702   3
   0   4   3 0.36577 0.21233   7
   1   4  -3 87.3642 3.11074   7
  -1  -4  -3 90.4401 2.99851   3
  -1   4   3 90.6944 3.18690   7
  -1   4   3 86.5797 2.96007   9
  -1  -4   3 92.6323 3.11968   3
   1   4   3 89.6306 3.18745   7
  -1   4  -3 84.6595 3.00662   9
   1  -4  -3 88.8510 3.15695   3
  -2   4   3 140.915 4.93542   9
   2  -4   3 146.724 5.17304   3
  -2  -4  -3 153.003 4.88503   3
   2   4  -3 146.462 4.89380   7
  -2   4   3 150.101 5.02944   7
   2   4   3 149.434 5.04411   7
   2  -4  -3 149.857 5.12569   3
  -2   4  -3 141.422 5.01991   9
   3  -4   3 197.552 7.04409   9
  -3   4   3 206.269 6.85220   9
   3   4  -3 195.653 6.57578   7
   3  -4   3 211.087 7.13591   3
  -3   4   3 206.796 6.81381   7
   3  -4  -3 209.940 7.03876   3
  -3   4  -3 198.653 6.93971   9
   3  -4  -3 197.467 7.01642   9
  -4   4   3 201.781 7.02920   9
  -4   4   3 196.660 6.86026   7
   4  -4   3 212.228 7.36508   3
   4  -4  -3 207.370 7.23450   3
  -4   4  -3 199.000 7.13979   9
  -5   4   3 36.5681 1.98274   9
   5  -4   3 38.7256 2.20000   3
  -5   4   3 36.4622 1.74290   7
   5  -4   3 39.0452 2.12122   9
   5  -4  -3 40.1949 2.12402   9
   5  -4  -3 38.5671 2.08835   3
  -5   4  -3 37.1432 2.09063   9
  -6   4   3 1.61167 0.53501   9
  -6   4   3 1.58292 0.55254   7
   6  -4   3 0.86837 0.51853   3
   6  -4   3 2.17964 0.60914   9
   6  -4  -3 2.68383 0.73143   9
   6  -4  -3 2.55560 0.67011   3
  -6   4  -3 2.68088 0.66164   9
   7   4  -3 41.2410 3.04102   4
   7   4  -3 43.8519 3.00235   6
  -7   4   3 48.2021 2.54531   9
   7  -4   3 48.0086 3.17467   2
   7  -4   3 44.4680 2.48174   9
  -7   4   3 42.8604 3.32229   2
   7  -4   3 42.8594 2.76806   3
   7   4   3 47.2192 3.29706   6
  -7   4  -3 48.7040 2.75839   9
  -7   4  -3 44.3771 2.52256   7
  -7   4  -3 47.9165 3.10439   2
   7  -4  -3 42.4162 3.06346   2
   7  -4  -3 45.2863 2.78751   3
   7  -4  -3 45.7356 2.50726   9
   8   4  -3 134.951 6.01483   6
   8  -4   3 135.969 5.99972   2
   8   4  -3 137.762 6.60367   4
  -8   4   3 139.743 5.66904   9
  -8  -4  -3 131.367 6.48872   2
  -8   4   3 134.517 6.42332   2
   8  -4   3 146.360 5.52261   9
  -8   4   3 123.366 6.68079   5
  -8   4  -3 127.286 6.49231   5
  -8   4  -3 129.726 5.55085   7
  -8   4  -3 139.218 6.43231   2
   8  -4  -3 137.988 5.36671   9
  -8   4  -3 139.705 5.78745   9
   8   4   3 139.182 6.09648   6
   9   4  -3 3.89508 0.91915   6
  -9  -4  -3 8.69741 1.87346   2
  -9   4   3 6.39227 1.56574   5
   9  -4   3 4.24264 1.14529   2
  -9   4   3 5.23572 0.98120   9
   9   4   3 5.82411 1.21445   6
   9  -4  -3 4.01897 0.77024   9
  -9  -4   3 5.25565 1.36350   2
  -9   4  -3 5.34375 1.32095   5
  -9   4  -3 6.25418 1.36441   2
  -9   4  -3 6.30570 1.26081   9
 -10   4   3 15.9067 2.29836   5
  10   4  -3 15.7443 1.52319   6
 -10   4   3 16.5944 1.57806   9
 -10  -4  -3 15.0229 1.81535   2
 -10   4  -3 16.5435 2.09885   2
  10   4   3 16.5902 1.84123   6
 -10   4  -3 17.4873 2.13081   5
 -10  -4   3 14.3887 1.87793   2
 -10   4  -3 17.0672 1.66437   9
  11   4  -3 39.8512 2.23502   6
 -11  -4  -3 39.8228 2.60782   2
 -11   4  -3 51.0830 3.06951   5
 -11   4  -3 42.0516 2.35899   2
  11   4   3 45.9395 2.43278   6
 -12  -4  -3 5.06261 0.83248   2
   0  -5  -3 0.44686 0.19124   3
   0   5  -3 0.74282 0.26025   7
  -1   5   3 80.4144 3.01505   7
  -1  -5  -3 81.7436 2.75188   3
   1   5  -3 80.2403 2.96075   7
  -1  -5   3 76.7846 2.77269   3
   1  -5  -3 81.6488 2.95084   3
  -1   5  -3 80.7394 3.05245   7
   1   5   3 81.4610 3.18314   7
   2  -5   3 317.567 10.6642   3
  -2   5   3 322.451 10.5511   7
  -2  -5  -3 328.339 10.2914   3
   2   5  -3 324.336 10.4282   7
  -2   5   3 316.266 10.3115   9
  -2   5  -3 326.278 10.6785   7
  -2  -5   3 309.778 10.3237   3
   2  -5  -3 327.514 10.6276   3
  -2   5  -3 313.731 10.3737   9
   2   5   3 327.967 10.5632   7
   3  -5   3 74.3099 3.22825   9
  -3   5   3 81.2119 3.05347   7
   3   5  -3 76.0396 2.82429   7
   3  -5   3 82.6653 3.32290   3
   3  -5  -3 81.9434 3.23391   3
   3  -5  -3 77.4853 3.20052   9
   3   5   3 79.7338 3.03949   7
   4  -5   3 250.390 8.74689   3
  -4   5   3 246.300 8.33358   9
  -4   5   3 244.009 8.32033   7
   4  -5   3 241.012 8.66089   9
   4  -5  -3 248.582 8.63020   3
  -4   5  -3 252.706 8.45836   9
   4  -5  -3 239.420 8.59706   9
   5  -5   3 6.04195 1.04952   9
  -5   5   3 5.14148 0.72439   7
   5  -5   3 6.24614 1.21841   3
  -5   5   3 6.49808 0.92732   9
   5  -5  -3 4.76043 0.95644   9
  -5   5  -3 6.58946 1.09142   7
  -5   5  -3 5.42034 0.91295   9
   6  -5   3 30.9211 2.12076   9
  -6   5   3 28.5456 1.87904   9
   6  -5   3 30.5501 2.10609   3
  -6   5  -3 31.6877 1.90949   9
   6  -5  -3 29.4309 2.09030   3
  -6   5  -3 29.0032 1.84366   7
   6  -5  -3 31.0970 2.03293   9
   7   5  -3 232.291 9.42209   6
   7  -5   3 255.895 9.00446   9
   7  -5   3 231.114 9.41967   2
  -7   5   3 236.345 9.69387   2
  -7   5   3 247.910 8.75754   9
   7  -5   3 237.015 9.76532   3
  -7   5  -3 242.905 8.86092   9
   7  -5  -3 246.447 8.79371   9
   7  -5  -3 230.087 9.47439   3
   7   5   3 239.799 9.35006   6
  -7   5  -3 241.671 9.57744   2
  -7   5  -3 238.491 10.3675   5
   7  -5  -3 241.544 9.85619   2
   8  -5   3 9.73228 1.88107   3
  -8   5   3 11.4636 1.25013   9
   8   5  -3 11.6063 1.75201   4
   8   5  -3 9.85735 1.41579   6
  -8  -5  -3 10.5288 2.19264   2
  -8   5   3 12.2975 2.83305   5
   8  -5   3 11.6254 1.47796   9
   8  -5   3 10.3868 1.58227   2
  -8   5  -3 11.9524 2.27864   5
   8  -5  -3 8.13250 1.65028   3
  -8   5  -3 9.22756 1.63467   2
  -8  -5   3 7.25999 1.81570   2
   8  -5  -3 9.70634 1.21194   9
   8   5   3 11.2348 1.50519   6
  -8   5  -3 7.85328 1.29829   7
  -8   5  -3 9.26373 1.45312   9
   9  -5   3 144.115 6.15760   2
  -9   5   3 144.964 6.49533   2
  -9  -5  -3 153.435 6.85227   2
   9   5  -3 152.894 6.37033   6
  -9   5   3 144.014 7.05125   5
   9   5  -3 144.355 6.73155   4
   9   5   3 156.608 6.42987   6
  -9   5  -3 135.714 6.68872   5
  -9  -5   3 142.444 6.90187   2
   9   5   3 141.866 6.39041   8
  -9   5  -3 153.905 6.61045   2
  10   5  -3 107.878 4.78357   6
 -10   5   3 117.323 5.69978   9
 -10  -5  -3 111.892 5.21561   2
  10   5   3 107.762 4.86804   6
 -10   5  -3 106.508 5.27791   5
 -10  -5   3 108.199 5.44134   2
 -10   5  -3 112.914 5.01736   2
  11   5  -3 25.4202 1.58407   6
 -11   5   3 23.0615 1.63707   2
 -11  -5  -3 27.0171 2.11265   2
  11   5   3 24.9479 1.71726   6
 -11   5  -3 31.4076 3.74202   5
 -11   5  -3 22.9621 1.60080   2
 -12  -5  -3 10.7414 1.12366   2
  -1  -6  -3 33.2982 1.33041   3
   1  -6   3 33.2011 1.57592   3
   1   6  -3 36.1560 1.75077   7
  -1   6   3 33.9815 1.62271   7
  -1  -6   3 35.8507 1.49544   3
   1  -6  -3 34.7309 1.55094   3
   1   6   3 33.5899 1.65022   7
  -1   6  -3 34.6207 1.72460   7
  -2   6   3 2506.25 84.6549   1
  -2   6   3 2523.34 86.7417   1
   2  -6   3 2581.84 85.5660   1
  -2  -6   3 2512.59 81.8364   1
  -2   6  -3 3027.82 86.5893   1
  -2  -6   3 2563.78 81.8685   1
   3  -6   3 183.557 6.98826   9
   3  -6   3 201.245 7.06595   3
  -3   6   3 195.096 6.80995   7
   3   6  -3 190.290 6.58706   7
  -3   6   3 194.281 6.52586   9
   3  -6  -3 203.357 6.99061   3
   3   6   3 204.496 6.80891   7
  -3   6  -3 200.321 6.99512   7
   3  -6  -3 191.865 6.99982   9
  -3   6  -3 198.109 6.60378   9
  -4   6   3 4.14679 0.59033   7
   4  -6   3 4.36817 0.84328   9
   4  -6   3 4.06365 0.75493   3
  -4   6   3 4.18702 0.64208   9
   4  -6  -3 3.95993 0.74498   3
  -4   6  -3 4.58762 0.71547   9
   4  -6  -3 4.19721 0.79777   9
  -5   6   3 166.083 6.18942   7
   5  -6   3 172.401 6.72745   3
   5  -6   3 163.907 6.60376   9
  -5   6   3 183.096 6.48514   9
   5  -6  -3 165.051 6.49941   9
  -5   6  -3 180.673 6.59761   9
   5  -6  -3 171.350 6.59948   3
  -5   6  -3 173.564 6.49011   7
   6  -6   3 190.327 8.36128   2
  -6   6   3 193.599 6.86191   9
   6  -6   3 190.938 7.31749   9
   6  -6   3 188.785 7.50926   3
  -6   6   3 176.768 6.73270   7
   6  -6  -3 194.535 7.37793   3
   6  -6  -3 191.411 7.19955   9
  -6   6  -3 185.837 7.14082   7
  -6   6  -3 188.349 6.95018   9
   6  -6  -3 193.969 8.84237   2
   6   6   3 178.184 7.88892   6
  -7   6   3 34.5541 3.34346   5
  -7   6   3 39.2358 2.20141   9
   7  -6   3 36.7187 2.37856   9
   7   6  -3 33.8496 2.61897   6
   7  -6   3 33.7404 2.75572   3
  -7   6   3 37.5621 2.68245   2
   7   6  -3 37.7216 3.07330   4
   7  -6   3 35.7284 2.90723   2
   7  -6  -3 33.8950 2.42913   3
   7  -6  -3 32.5116 2.86132   2
   7  -6  -3 37.3820 2.29979   9
  -7   6  -3 36.9075 2.80935   2
  -7   6  -3 38.9824 2.19172   9
  -7   6  -3 37.5623 2.47295   7
  -7   6  -3 36.2520 3.18414   5
   7   6   3 38.5609 2.66246   6
   8   6  -3 0.23777 0.81365   4
  -8   6   3 -1.3131 1.04523   2
   8  -6   3 0.64910 0.58272   9
  -8   6   3 1.32688 0.54632   9
  -8   6   3 0.24358 1.33064   5
   8  -6   3 -0.4185 1.44593   3
   8   6  -3 0.19342 0.64065   6
   8  -6   3 0.25698 1.02728   2
   8   6   3 -1.0712 1.07337   8
  -8   6  -3 0.62765 1.18473   7
   8  -6  -3 2.47355 1.38773   3
   8  -6  -3 1.41447 0.67611   9
  -8   6  -3 1.28380 0.75806   9
  -8   6  -3 1.99832 1.06114   5
   8   6   3 0.78182 0.61764   6
  -8  -6   3 -0.0839 1.46567   2
  -8   6  -3 -0.3156 1.00244   2
   8  -6  -3 0.27506 0.86080   2
   9  -6   3 194.504 7.97276   2
   9   6  -3 202.538 8.13724   6
   9   6  -3 195.675 8.39881   4
   9  -6   3 197.408 7.41128   9
  -9   6   3 199.748 7.37045   9
  -9   6   3 201.566 8.84270   5
  -9   6  -3 201.116 8.05747   2
   9   6   3 236.346 10.2735   8
   9  -6  -3 197.383 7.39514   9
   9   6   3 207.121 8.18460   6
  -9   6  -3 195.741 7.40439   9
 -10   6   3 22.5981 2.26378   5
  10   6  -3 24.3497 2.05592   6
 -10  -6  -3 23.1437 2.28211   2
 -10   6  -3 20.0950 2.49437   5
 -10  -6   3 19.7665 2.35383   2
  10   6   3 23.4196 1.89064   6
 -10   6  -3 20.6783 1.82730   2
  11   6  -3 0.89821 0.60073   6
 -11  -6  -3 1.80554 0.87489   2
  11   6   3 1.63790 0.55449   6
   0  -7  -3 0.79089 0.26097   3
   0   7  -3 -0.4175 0.38580   7
   1   7  -3 19.1309 1.15639   7
  -1  -7  -3 18.4264 0.87281   3
  -1   7   3 18.9556 1.26303   7
   1  -7   3 19.0349 1.16044   3
  -1   7  -3 20.2099 1.32995   7
   1  -7  -3 20.7093 1.12708   3
  -1  -7   3 17.7402 0.92845   3
   1   7   3 19.0464 1.25225   7
   2   7  -3 224.477 7.90018   7
  -2  -7  -3 236.792 7.55862   3
  -2   7   3 230.241 8.05187   7
   2  -7   3 241.515 8.14257   3
   2   7   3 235.452 8.02838   7
  -2  -7   3 226.790 7.60434   3
   2  -7  -3 243.943 8.05455   3
  -2   7  -3 231.386 8.16470   7
  -3   7   3 195.567 7.02581   7
  -3   7   3 182.184 6.46430   9
   3   7  -3 201.278 6.80519   7
   3  -7   3 198.743 7.29367   9
   3  -7   3 203.068 7.25494   3
   3  -7  -3 202.045 7.28461   9
  -3   7  -3 206.122 7.22851   7
   3   7   3 204.922 6.98690   7
  -3   7  -3 193.383 6.44211   9
   3  -7  -3 204.765 7.13972   3
   4   7  -3 855.175 28.1162   7
   4  -7   3 844.670 28.8142   9
  -4   7   3 894.087 28.5099   7
  -4   7   3 883.911 28.0540   9
   4  -7   3 904.723 28.9232   3
   4  -7  -3 874.400 28.7710   9
  -4   7  -3 910.542 28.7615   7
  -4   7  -3 890.226 28.1319   9
   4  -7  -3 912.943 28.7818   3
   5  -7   3 53.4378 3.19326   9
  -5   7   3 47.9898 2.44606   7
   5  -7   3 49.6473 2.80863   3
  -5   7   3 51.2827 2.25468   9
  -5   7  -3 51.5445 2.71251   7
  -5   7  -3 51.5202 2.31507   9
   5  -7  -3 46.8855 2.65511   9
   5  -7  -3 49.6453 2.69071   3
  -6   7   3 107.203 4.47812   7
  -6   7   3 121.322 6.47586   5
  -6   7   3 115.887 4.37178   9
   6  -7   3 115.812 5.02247   9
   6   7  -3 111.491 5.62543   4
  -6   7  -3 99.4404 5.07830   7
  -6   7  -3 116.845 4.47268   9
  -6   7  -3 118.243 5.53610   8
  -6   7  -3 106.429 5.48552   5
   6   7   3 107.285 5.45170   8
   6  -7  -3 115.414 4.94686   9
   6   7   3 122.349 5.85450   6
   7  -7   3 56.2584 3.18409   9
   7   7  -3 51.2867 3.66855   4
   7  -7   3 51.7472 3.18981   3
   7   7  -3 54.6812 3.56463   6
  -7   7   3 53.6160 2.57320   9
  -7   7   3 54.6433 4.08568   5
  -7   7   3 49.9870 3.25486   2
   7  -7   3 51.6031 3.40610   2
   7  -7  -3 51.2261 3.62844   2
   7  -7  -3 55.8190 2.97077   9
  -7   7  -3 53.7535 2.55104   9
   7   7   3 50.5222 3.34286   6
   7  -7  -3 50.2668 3.03725   3
   7   7   3 49.5220 3.46621   8
  -7   7  -3 52.0732 3.09870   7
  -7   7  -3 53.4243 3.78172   5
  -7   7  -3 47.3810 3.13785   2
  -8   7   3 204.471 7.27855   9
   8  -7   3 212.288 7.96539   9
   8  -7   3 201.799 8.44774   2
  -8   7   3 197.410 9.01594   5
   8   7  -3 208.484 8.49071   6
   8   7  -3 207.491 8.68827   4
   8  -7  -3 198.096 8.63865   2
  -8   7  -3 199.891 7.92149   2
   8   7   3 195.798 8.35302   8
  -8   7  -3 201.408 8.78636   5
   8  -7  -3 206.081 7.80421   9
   8   7   3 202.888 8.23860   6
  -9   7   3 207.850 8.66731   5
   9   7  -3 206.807 8.42453   4
  -9   7   3 199.774 7.00509   9
   9  -7   3 174.950 8.23131   2
   9   7  -3 196.134 8.59310   6
  -9  -7  -3 201.622 8.18768   2
   9  -7   3 212.589 7.58309   9
  -9   7  -3 206.368 8.45168   5
   9  -7  -3 210.123 7.46241   9
   9   7   3 194.135 7.84855   8
  -9  -7   3 200.156 8.36806   2
  -9   7  -3 194.477 7.50660   2
  10   7  -3 13.6849 1.45353   6
 -10  -7  -3 14.3436 1.77408   2
 -10   7  -3 12.5457 2.00257   5
  10   7   3 15.0119 1.52552   6
 -10  -7   3 14.8903 1.95275   2
  11   7  -3 16.0157 1.69607   6
 -11  -7  -3 16.4926 1.30468   2
 -11   7  -3 15.7934 1.54271   5
  11   7   3 18.6563 1.33513   6
 -11  -7   3 16.5804 1.32513   2
   0  -8  -3 0.88251 0.27304   3
   0   8   3 0.37372 0.34087   7
   0  -8   3 0.04964 0.23782   3
   0   8  -3 0.65963 0.37085   7
   1   8  -3 81.7752 3.27165   7
  -1  -8  -3 78.5311 2.80697   3
   1  -8   3 80.2011 3.19470   3
  -1   8   3 79.0789 3.31126   7
   1  -8  -3 78.4313 3.08624   3
   1   8   3 79.0166 3.29474   7
  -1   8  -3 82.8078 3.42384   7
  -2   8   3 134.170 5.19805   7
  -2  -8  -3 137.030 4.57457   3
   2   8  -3 134.786 5.03959   7
   2  -8   3 135.604 5.20319   3
  -2   8  -3 138.976 5.30812   7
   2  -8  -3 154.475 5.18868   3
   2   8   3 132.811 5.11663   7
   3  -8   3 50.5845 2.68945   9
   3   8  -3 51.4949 2.26235   7
   3  -8   3 54.3999 2.66455   3
  -3   8   3 49.3507 2.71364   7
   3   8   3 50.0847 2.41676   7
   3  -8  -3 49.2649 2.75393   9
   3  -8  -3 52.2428 2.49710   3
  -3   8  -3 53.4577 2.66597   7
   4   8  -3 245.054 8.33977   7
  -4   8   3 244.272 8.69519   7
   4  -8   3 253.214 9.08192   3
   4  -8   3 236.898 8.99898   9
  -4   8  -3 247.275 8.91785   7
   4  -8  -3 238.041 8.93535   9
   4  -8  -3 256.318 8.93886   3
   5  -8   3 21.5897 1.82139   3
   5  -8   3 19.9215 1.86739   9
  -5   8   3 21.5433 1.64809   7
  -5   8   3 20.7932 1.09148   9
   5   8  -3 21.4930 2.00946   6
  -5   8   3 19.0067 2.58344   5
  -5   8  -3 21.4946 1.15115   9
  -5   8  -3 22.4192 2.53593   5
  -5   8  -3 20.9084 1.63040   7
  -5   8  -3 19.8569 2.12263   8
   5  -8  -3 21.4882 1.71943   9
   5  -8  -3 20.8177 1.80709   3
   6  -8   3 65.6934 3.65238   3
   6  -8   3 61.1390 3.79966   2
   6   8  -3 65.9741 3.90839   4
  -6   8   3 61.1756 3.93530   5
   6   8  -3 61.7610 3.72619   6
   6  -8   3 65.6426 3.55084   9
  -6   8   3 63.6482 3.76409   8
  -6   8   3 62.0846 2.53493   9
  -6   8   3 61.5042 3.08276   7
  -6   8  -3 61.0938 3.77885   5
   6   8   3 64.0029 3.71025   6
  -6   8  -3 64.2182 2.60602   9
   6   8   3 59.4148 3.66103   8
   6  -8  -3 64.2140 3.38036   9
  -6   8  -3 60.2042 3.75558   8
  -6   8  -3 61.7520 3.25828   7
   6  -8  -3 66.1839 3.50949   3
   6  -8  -3 62.8250 4.09808   2
  -7   8   3 60.1445 2.56009   9
   7  -8   3 63.7882 3.40876   9
   7   8  -3 60.5819 3.99528   4
   7   8   3 57.7276 3.65119   8
   7  -8  -3 61.7303 3.27569   9
   7  -8  -3 60.5458 3.58280   3
   8  -8   3 128.433 6.00796   2
   8   8  -3 126.457 5.93076   6
   8  -8   3 125.725 5.42093   9
  -8   8   3 118.044 6.30807   5
   8   8  -3 130.459 6.17726   4
   8   8   3 132.530 5.85610   6
  -8   8  -3 125.810 6.18679   5
   8  -8  -3 123.514 5.39442   9
   8   8   3 116.925 5.63849   8
   8  -8  -3 123.976 6.03043   2
   9  -8   3 112.136 5.02195   2
  -9   8   3 106.085 5.34594   5
   9   8  -3 104.316 4.89828   6
   9   8  -3 104.254 5.05084   4
   9  -8   3 107.110 4.56578   9
   9  -8  -3 102.218 4.43273   9
   9   8   3 106.909 4.86011   6
  -9   8  -3 104.348 5.17307   5
  -9  -8   3 103.881 5.85861   2
  10   8  -3 21.1825 2.05278   6
  10   8   3 24.8454 1.81031   6
 -10  -8   3 24.0670 1.92356   2
 -10   8  -3 24.0788 2.04807   5
  11   8  -3 39.1428 1.85932   6
  11   8   3 35.6848 1.85860   6
 -11   8  -3 29.2080 1.98721   5
   0   9   3 -0.0614 0.46441   7
   0  -9  -3 0.27127 0.22772   3
   0  -9   3 -0.0955 0.29315   3
  -1  -9  -3 31.0060 1.31048   3
   1   9  -3 31.9913 1.84662   7
  -1   9   3 32.1279 1.79950   7
   1  -9   3 30.6443 1.86325   3
   1   9   3 32.0055 1.78884   7
  -1  -9   3 31.9880 1.41150   3
  -1   9  -3 33.0580 1.88528   7
   1  -9  -3 28.2863 1.69716   3
   2   9  -3 10.9740 0.99036   7
  -2   9   3 12.6069 1.22688   7
  -2  -9  -3 12.3475 0.60432   3
   2  -9   3 13.1082 1.18248   3
   2   9   3 10.9950 1.03386   7
   2  -9  -3 11.7000 0.97905   3
  -2   9  -3 11.2216 1.26371   7
   3  -9   3 18.0419 1.53511   3
  -3   9   3 18.2081 1.50763   7
   3  -9  -3 20.6737 1.48556   3
   3   9   3 19.3255 1.45628   7
  -3   9  -3 19.1083 1.64112   7
   4  -9   3 60.5940 3.31545   9
  -4   9   3 62.0641 3.04028   7
   4  -9   3 66.5290 3.35467   3
   4   9  -3 61.4528 2.72765   7
   4  -9  -3 61.8595 3.13502   3
   4  -9  -3 62.8644 3.37430   9
  -4   9  -3 67.0838 3.32106   7
   5   9  -3 49.4244 3.39146   6
  -5   9   3 48.6630 3.41579   5
  -5   9   3 46.8376 2.56363   7
  -5   9   3 50.1309 3.23210   8
   5  -9   3 48.9332 2.96746   3
   5  -9   3 49.6678 3.02167   9
  -5   9  -3 49.8014 3.13624   5
  -5   9  -3 49.9723 2.80685   7
   5   9   3 45.9582 3.30945   8
   5  -9  -3 49.1314 2.90678   9
   5  -9  -3 49.2714 2.85110   3
  -5   9  -3 47.0754 3.11236   8
   6  -9   3 8.60795 1.67833   3
   6  -9   3 11.3128 2.10583   2
   6   9  -3 13.0134 2.01476   6
   6   9  -3 9.20853 2.02933   4
  -6   9   3 11.2691 1.58137   8
  -6   9   3 11.1633 1.92133   5
   6  -9  -3 10.8111 2.30487   2
  -6   9  -3 8.99722 1.57736   8
  -6   9  -3 10.5384 1.99335   5
   6  -9  -3 11.2638 1.39587   3
   6   9   3 12.0555 1.80358   6
   6   9   3 12.2594 1.71247   8
  -6   9  -3 9.56767 1.42452   7
   7   9  -3 48.9630 3.54791   4
  -7   9   3 48.4220 3.11878   8
  -7   9   3 50.8542 3.88052   5
   7   9  -3 45.1821 3.36735   6
   7  -9   3 49.1507 3.11973   9
   7  -9   3 47.5737 3.46084   2
  -7   9  -3 50.3340 3.39089   5
   7   9   3 48.2672 3.24051   6
   7   9   3 47.8718 3.21132   8
   7  -9  -3 46.3713 2.81981   9
   7  -9  -3 46.6226 3.48638   2
   8  -9   3 86.7933 4.47311   2
   8   9  -3 80.4451 4.40334   6
   8  -9   3 80.7013 4.09626   9
  -8   9   3 82.2421 4.67870   5
   8   9  -3 85.2130 5.28606   4
   8   9   3 83.0608 4.34358   8
  -8   9  -3 83.9621 4.71156   5
   8  -9  -3 81.5542 3.92346   9
   8   9   3 83.2928 4.22750   6
   9  -9   3 24.5151 2.19468   2
   9   9  -3 20.8726 1.85308   6
   9   9  -3 23.7324 2.19069   4
  -9   9   3 20.6760 2.47091   5
   9   9   3 22.0386 2.02950   6
  -9   9  -3 20.8070 2.05410   5
   9  -9  -3 22.1914 1.75776   9
  10   9  -3 8.24651 1.08900   6
  10  -9  -3 9.49973 1.09043   2
  10   9   3 7.47445 1.26202   6
 -10   9  -3 7.35890 1.34044   5
 -10   9  -3 8.11066 1.05775   4
 -11   9  -3 62.1516 2.70008   5
  11   9   3 59.9912 2.50373   6
   0  10   3 1.38295 0.60963   7
   0 -10   3 0.22380 0.28763   3
   0 -10  -3 0.04587 0.22751   3
   0  10  -3 -0.0283 0.53556   7
   1  10  -3 108.253 4.41332   7
  -1  10   3 103.279 4.37613   7
  -1 -10  -3 102.986 3.65891   3
   1 -10   3 108.156 4.21017   3
   1  10   3 107.662 4.41300   7
   1 -10  -3 105.597 4.04180   3
  -1  10  -3 113.380 4.58001   7
  -1 -10   3 104.616 3.79488   3
  -2  10   3 2.59591 0.65220   7
   2  10  -3 1.63015 0.65983   7
   2 -10   3 1.94856 0.63199   3
  -2  10  -3 2.63628 0.81347   7
   2  10   3 1.82723 0.65910   7
  -2 -10   3 1.56516 0.26425   3
   2 -10  -3 1.78018 0.56316   3
  -3  10   3 97.4948 4.24710   7
   3 -10   3 107.440 4.47641   3
   3  10  -3 93.7608 4.06505   7
  -3  10  -3 99.7886 4.44678   7
   3  10   3 96.6911 4.19973   7
   3 -10  -3 104.880 4.28356   3
   4  10  -3 52.2013 4.11638   4
   4 -10   3 43.7167 2.70925   3
  -4  10   3 42.5358 2.87536   8
   4  10  -3 41.8099 2.26477   7
   4 -10   3 39.3092 2.86537   9
  -4  10   3 36.6935 2.66354   7
   4 -10   3 39.3837 3.17743   2
   4  10   3 39.4744 2.94292   8
  -4  10  -3 47.9218 3.57255   8
   4 -10  -3 38.3985 3.39272   2
   4 -10  -3 42.8931 2.68906   9
   4  10   3 39.3042 2.66290   6
  -4  10  -3 42.2437 2.65476   7
   4 -10  -3 44.2533 2.48293   3
  -5  10   3 18.7692 2.11341   8
   5  10  -3 16.3991 1.93669   6
   5 -10   3 16.0554 1.87958   9
   5 -10   3 20.3726 1.78646   3
  -5  10   3 17.3632 1.72465   7
  -5  10   3 16.7355 2.00000   5
   5  10  -3 17.6853 2.38408   4
   5 -10   3 16.2531 2.17618   2
  -5  10  -3 18.2218 2.06944   5
   5  10   3 18.5755 2.01439   8
   5 -10  -3 15.6859 1.59270   9
  -5  10  -3 17.8644 1.82842   7
   5 -10  -3 16.2468 1.57724   3
   5 -10  -3 17.7779 2.28512   2
   5  10   3 15.2686 1.96731   6
  -5  10  -3 15.4816 1.84939   8
   6  10  -3 15.5403 1.89312   6
   6 -10   3 15.0713 1.95504   9
   6 -10   3 14.4282 1.93943   2
  -6  10   3 15.3880 2.07900   5
   6 -10   3 15.0278 1.67488   3
  -6  10  -3 15.2948 1.88497   8
  -6  10  -3 15.5488 1.84794   7
   6 -10  -3 13.4698 1.85297   9
   6  10   3 16.5810 1.95165   6
  -6  10  -3 17.6190 2.54611   5
   6 -10  -3 12.0943 1.70649   3
   7 -10   3 12.2227 1.72316   2
  -7  10   3 10.2757 1.90756   5
  -7  10   3 13.8722 1.79683   8
   7  10  -3 11.5568 1.98914   4
   7  10  -3 13.7193 1.75373   6
  -7  10  -3 9.39749 1.99590   5
   7 -10  -3 12.4883 2.04998   9
   7  10   3 11.6430 1.53513   6
   7 -10  -3 13.5404 1.96461   2
   7  10   3 11.7800 1.85043   8
   8 -10   3 33.2483 2.75191   2
   8  10  -3 31.0023 2.58931   4
  -8  10   3 31.6379 2.60826   5
   8 -10   3 31.6672 2.15354   9
   8  10  -3 31.2435 2.40176   6
  -8  10  -3 29.8174 2.45145   5
   8  10   3 27.3715 2.11681   8
   8 -10  -3 30.0811 2.24048   9
   8  10   3 32.5611 2.31517   6
   9  10  -3 0.72540 0.58544   4
   9  10  -3 0.77621 0.72920   6
   9 -10   3 0.47083 0.66098   2
   9  10   3 -0.0752 0.48542   6
  -9  10  -3 0.40848 0.66624   5
  10  10  -3 36.3188 1.98841   6
  10 -10  -3 33.1005 1.67728   2
  10  10   3 38.6495 2.10558   6
 -10  10  -3 37.5117 2.22061   5
   0 -11   3 1.02079 0.38697   3
   0 -11  -3 0.70733 0.31041   3
   0  11  -3 1.18437 0.70461   7
   0  11   3 0.78528 0.69711   7
  -1  11   3 25.6003 2.50180   8
  -1 -11  -3 26.2968 1.12627   3
   1 -11   3 26.8256 1.65415   3
  -1  11   3 25.4748 1.92195   7
   1  11  -3 25.9923 1.94904   7
  -1 -11   3 26.3428 1.22786   3
   1  11   3 26.7157 1.95252   7
  -1  11  -3 27.4979 1.91136   7
   1 -11  -3 27.7924 1.53689   3
  -1  11  -3 27.0579 3.02785   4
   1  11   3 27.1822 2.64021   8
   2 -11   3 52.5828 2.66064   3
  -2  11   3 46.7943 3.13420   8
   2  11  -3 45.9101 3.46820   6
   2  11  -3 50.5746 3.50321   4
   2  11  -3 48.7584 2.55890   7
  -2  11   3 50.1407 2.78406   7
   2 -11  -3 45.6659 2.36298   3
  -2  11  -3 48.8713 3.49197   4
  -2  11  -3 57.7199 3.23391   7
   2  11   3 49.7053 3.23984   8
   2  11   3 51.1844 2.65779   7
  -2  11  -3 48.5523 3.12764   8
   3  11  -3 50.8449 2.68683   7
  -3  11   3 54.5279 3.31336   8
   3  11  -3 52.4548 3.67207   4
   3 -11   3 50.2808 2.85234   3
  -3  11   3 48.3682 2.79688   7
   3  11  -3 52.1423 3.56911   6
  -3  11  -3 51.2292 3.34533   8
   3 -11  -3 40.4699 3.91897   2
  -3  11  -3 57.2973 3.09572   7
   3  11   3 51.4655 2.69756   7
   3  11   3 43.4785 3.31567   6
   3  11   3 50.9425 3.42341   8
   3 -11  -3 53.8923 2.75879   3
  -4  11   3 30.0738 2.67222   5
   4  11  -3 31.4392 2.76472   4
  -4  11   3 30.2982 2.08441   7
   4 -11   3 26.7674 2.50549   2
   4  11  -3 28.2453 2.73644   6
  -4  11   3 31.0134 2.70311   8
   4 -11   3 31.1403 2.23375   3
   4  11   3 32.2417 2.47080   6
   4 -11  -3 32.6802 2.19174   3
  -4  11  -3 28.4274 2.38073   5
   4 -11  -3 29.6617 2.76946   2
   4  11   3 31.0732 2.55981   8
  -4  11  -3 32.7312 2.57958   8
  -4  11  -3 30.6011 2.23026   7
   5  11  -3 11.8622 1.74635   6
   5  11  -3 12.7849 2.19377   4
  -5  11   3 11.4447 1.66150   8
   5 -11   3 7.82310 1.34688   3
   5 -11   3 13.2261 1.67475   9
   5 -11   3 9.21088 1.64566   2
  -5  11   3 12.9700 2.32225   5
  -5  11  -3 12.1614 1.80217   5
   5 -11  -3 13.3257 1.77578   9
  -5  11  -3 8.67661 1.98627   8
   5  11   3 12.0094 1.54288   6
   5 -11  -3 10.0800 1.53980   3
  -5  11  -3 11.3634 1.48485   7
   5 -11  -3 11.2652 2.52879   2
   5  11   3 10.4573 1.62559   8
  -6  11   3 73.9875 4.01312   8
   6  11  -3 72.6883 4.17055   6
   6 -11   3 68.7689 3.96385   9
   6 -11   3 68.3288 4.16947   2
  -6  11   3 75.5225 4.35425   5
   6  11  -3 75.9709 4.47733   4
   6 -11  -3 68.3048 4.39471   2
  -6  11  -3 74.9070 4.14962   5
   6  11   3 70.1689 3.85217   6
   6  11   3 71.6882 4.09147   8
  -6  11  -3 74.3479 4.13730   8
   6 -11  -3 71.4753 3.84753   9
   7 -11   3 9.16174 1.57643   2
   7  11  -3 10.6194 1.55561   6
  -7  11   3 10.1399 2.00424   5
   7 -11   3 9.37598 1.78451   9
  -7  11   3 10.0283 1.62825   8
   7 -11  -3 7.98438 1.65225   2
  -7  11  -3 9.46898 1.88027   5
   7 -11  -3 10.0813 1.70780   9
   7  11   3 10.1325 1.35693   6
   7  11   3 8.11907 1.60374   8
   8 -11   3 23.0704 2.28021   2
   8  11  -3 22.6787 1.94704   6
   8 -11   3 17.0058 1.70003   9
   8  11  -3 21.6477 1.97631   4
   8  11   3 17.0595 2.07085   8
   8 -11  -3 17.3823 1.60020   9
  -8  11  -3 20.7185 1.92423   5
   8  11   3 20.7638 1.75305   6
   9 -11   3 91.6719 4.11453   2
   9  11  -3 98.4385 4.27268   6
   9  11   3 94.5409 4.01114   6
  -9  11  -3 94.8129 4.16043   5
  -9  11  -3 86.7325 4.17285   4
  10  11  -3 4.83630 0.73227   6
  10  11   3 5.08261 0.68802   6
 -10  11  -3 4.62072 0.84025   5
   0  12  -3 3.11824 0.80438   7
   0  12   3 2.05569 1.04781   4
   0 -12  -3 0.21165 0.27521   3
   0  12   3 0.63992 0.55853   7
   0  12  -3 0.74065 1.03758   6
   0 -12   3 -0.3637 0.36951   3
   0  12   3 -0.1800 0.57271   8
   0  12  -3 -0.0164 1.06481   4
   1  12  -3 2.59047 0.91587   7
   1 -12   3 1.22675 0.48537   3
  -1  12   3 0.49109 0.62845   8
  -1  12   3 1.31639 0.94386   4
   1  12  -3 2.62690 1.11935   4
  -1  12   3 0.97160 0.59778   7
   1 -12  -3 0.97947 0.43769   3
   1  12   3 0.44501 0.81074   7
   1  12   3 0.85662 1.20217   4
  -1  12  -3 0.80635 0.60868   7
   1  12   3 1.60697 0.91305   8
  -1  12  -3 0.21364 0.84316   8
  -1  12  -3 1.48322 0.90974   4
  -1  12  -3 0.29925 0.75097   6
   2  12  -3 487.085 17.6347   6
   2  12  -3 494.539 18.1547   4
   2 -12   3 486.139 16.5937   3
  -2  12   3 505.017 17.7724   8
   2  12  -3 493.027 17.5100   8
   2  12  -3 486.405 16.6822   7
  -2  12   3 464.512 16.2668   5
  -2  12   3 498.823 16.9385   7
   2 -12  -3 492.430 16.4115   3
  -2  12  -3 492.946 17.5654   8
  -2  12  -3 463.916 16.1641   5
  -2  12  -3 558.215 18.6256   6
   2  12   3 498.336 17.8213   8
   2  12   3 480.364 16.7254   7
  -2  12  -3 488.687 18.2790   4
  -2  12  -3 489.259 17.0045   7
  -3  12   3 40.0287 2.55584   7
  -3  12   3 36.0916 2.45647   5
   3  12  -3 34.4371 2.94508   6
  -3  12   3 37.3531 3.00753   8
   3  12  -3 36.2249 2.30525   7
   3  12  -3 34.0952 2.75494   8
   3 -12   3 30.1820 2.88495   2
   3  12  -3 38.4144 3.13085   4
   3 -12   3 36.0952 2.36706   3
   3 -12  -3 30.0616 2.87342   2
  -3  12  -3 35.8425 2.24507   5
  -3  12  -3 33.8226 2.68240   8
   3  12   3 35.8313 2.38894   7
   3  12   3 32.5587 2.40395   6
   3 -12  -3 36.5090 2.15331   3
   3  12   3 33.2052 2.71513   8
   3  12   3 31.9537 3.13449   4
  -3  12  -3 33.9571 2.39903   7
  -3  12  -3 36.4109 3.37651   4
   4  12  -3 159.378 7.74183   6
  -4  12   3 152.501 6.77771   5
  -4  12   3 164.947 6.99306   7
   4  12  -3 169.939 7.82019   4
   4 -12   3 165.491 6.60359   3
   4 -12   3 155.547 7.23259   2
  -4  12  -3 165.088 6.88955   7
   4  12   3 148.612 6.55853   6
   4 -12  -3 145.844 6.36020   3
   4  12   3 164.931 7.25496   8
   4 -12  -3 151.989 8.03698   2
   5 -12   3 53.0495 3.76627   2
  -5  12   3 56.6270 3.51748   5
  -5  12   3 58.4939 3.55350   8
   5  12  -3 55.6988 3.79697   4
   5  12  -3 58.6309 3.83066   6
   5  12   3 57.7141 3.60926   8
   5 -12  -3 56.1959 4.06883   2
   5  12   3 54.9180 3.40621   6
  -5  12  -3 62.2706 3.47749   5
  -5  12  -3 59.8224 3.68210   8
   6  12  -3 154.443 6.79570   6
   6 -12   3 145.241 6.52593   9
  -6  12   3 151.373 6.59650   8
   6 -12   3 155.558 6.95871   2
   6  12  -3 151.330 6.83660   4
  -6  12   3 153.667 6.53561   5
   6 -12  -3 149.009 7.15317   2
  -6  12  -3 151.306 6.30668   5
   6 -12  -3 140.654 6.26132   9
   6  12   3 146.318 6.64834   8
   6  12   3 152.068 6.38298   6
  -6  12  -3 155.282 6.82930   8
   7  12  -3 299.185 11.4695   4
   7 -12   3 301.464 11.3016   9
   7 -12   3 324.821 11.7125   2
  -7  12   3 307.569 11.2986   5
   7  12  -3 311.960 11.4836   6
   7  12   3 290.355 11.1045   8
  -7  12  -3 308.036 11.1153   5
   7  12   3 305.892 11.0973   6
   7 -12  -3 301.529 11.0701   9
   8 -12   3 13.2146 1.58951   2
   8  12  -3 10.9603 1.34620   4
  -8  12   3 11.0294 1.42992   5
   8  12  -3 12.5317 1.41850   6
  -8  12  -3 9.45057 1.31125   5
   8  12   3 9.17746 1.37015   6
   9  12  -3 9.96795 1.11825   6
   9 -12   3 9.62344 1.10230   2
  -9  12  -3 10.2733 1.12106   4
   9  12   3 11.5491 1.20209   6
   0  13  -3 0.22341 0.75714   6
   0  13  -3 0.20062 0.85730   4
   0  13   3 -0.7223 0.81894   4
   0  13  -3 0.87476 0.73425   7
   0  13   3 0.89634 0.96367   7
   0  13   3 -0.1738 0.69729   8
   0  13  -3 -0.5410 0.90955   8
   1 -13   3 85.7925 3.72995   3
   1  13  -3 93.9749 4.43166   7
  -1  13   3 95.8244 4.45158   7
   1  13  -3 94.5620 4.73671   8
   1  13  -3 88.2563 4.87464   6
  -1  13   3 95.4248 4.98163   8
  -1  13   3 98.0865 5.47287   4
   1  13  -3 92.9107 5.49354   4
  -1  13  -3 95.1762 4.58441   7
  -1  13  -3 85.5186 4.60369   6
   1 -13  -3 84.2696 3.61419   3
   1  13   3 92.9102 5.24032   4
   1  13   3 94.5849 4.30804   7
  -1  13  -3 90.3460 5.28176   4
  -1  13  -3 93.2527 4.83078   8
   1  13   3 100.519 5.21583   8
  -2  13   3 497.767 18.1022   4
  -2  13   3 478.687 17.4310   8
   2  13  -3 487.587 17.9579   4
   2 -13   3 468.675 16.7199   3
   2  13  -3 485.929 17.4276   6
   2  13  -3 481.035 17.1130   8
  -2  13  -3 479.997 18.0914   4
   2  13   3 491.741 17.5721   8
   2 -13  -3 471.473 16.1064   3
  -2  13  -3 492.638 17.3525   8
   2  13   3 474.050 17.5036   4
   3 -13   3 30.8744 2.18785   3
  -3  13   3 29.9148 2.30978   7
   3  13  -3 30.0293 2.83796   6
  -3  13   3 33.0016 2.88392   8
  -3  13   3 32.0303 2.30472   5
   3  13  -3 33.6814 2.98437   4
   3  13   3 32.0116 2.35378   7
   3  13   3 31.5935 2.90963   8
  -3  13  -3 32.4488 2.66603   8
   3 -13  -3 31.1762 2.06498   3
  -3  13  -3 31.1030 2.63461   7
  -3  13  -3 33.3695 3.06955   4
   4  13  -3 18.6383 2.54741   4
  -4  13   3 21.2213 2.39008   8
  -4  13   3 18.9133 1.85656   5
   4 -13   3 17.1407 2.32399   2
   4  13  -3 19.0403 2.33507   6
   4 -13  -3 15.9937 2.51582   2
   4  13   3 18.6145 2.11732   8
   4  13   3 18.2100 2.00478   6
  -4  13  -3 17.8063 2.58491   4
  -4  13  -3 18.1222 1.75049   5
  -4  13  -3 19.8070 2.11106   8
  -5  13   3 8.99224 1.65388   5
  -5  13   3 11.3383 1.62789   8
   5 -13   3 9.88985 1.69987   2
   5  13  -3 10.2429 1.69305   4
   5  13  -3 10.2733 1.66681   6
   5  13   3 10.2749 1.56753   8
  -5  13  -3 10.4170 1.88581   4
  -5  13  -3 10.2669 1.30081   5
   5  13   3 8.42027 1.30062   6
   5 -13  -3 7.03776 1.68058   2
  -5  13  -3 9.78205 1.88664   8
  -6  13   3 32.8578 2.44404   5
   6  13  -3 32.1585 2.66462   6
   6  13  -3 31.1688 2.48865   4
   6 -13   3 29.8409 2.54474   2
  -6  13   3 32.1622 2.56196   8
   6 -13   3 28.2847 2.42692   9
   6  13   3 31.7488 2.29697   6
   6 -13  -3 29.6601 2.64298   9
  -6  13  -3 30.6938 2.81531   4
   6  13   3 32.1474 2.51075   8
  -6  13  -3 30.0681 2.44166   8
  -6  13  -3 35.7166 2.22660   5
   6 -13  -3 33.5404 3.04259   2
   7  13  -3 20.9586 1.89778   6
   7  13  -3 17.8656 2.40018   4
   7 -13   3 21.7711 2.01313   2
   7  13   3 24.6766 1.90499   6
   7  13   3 21.8348 1.63155   8
  -7  13  -3 22.9629 2.39593   4
  -7  13  -3 22.8867 1.73562   5
   8  13  -3 15.6917 1.41693   4
   8 -13   3 18.2671 1.86615   2
   8  13  -3 17.4694 1.70811   6
   8  13   3 16.5924 1.32308   6
  -8  13  -3 16.9498 1.80986   4
  -8  13  -3 17.8862 1.40775   5
  -9  13   3 15.2898 1.44714   4
   9  13  -3 15.1027 1.14172   6
   9 -13   3 20.6617 1.28802   2
  -9  13  -3 21.0367 1.12831   5
   9  13   3 20.5534 1.14735   6
  -9  13  -3 17.6082 1.16388   4
   0  14   3 0.62999 1.26670   4
   0  14  -3 0.43246 0.71095   6
   0  14  -3 0.74094 0.99732   4
   0  14   3 0.34323 0.71684   8
   0  14  -3 0.51089 0.98558   8
   1  14  -3 135.121 6.33024   6
  -1  14   3 142.942 6.64050   8
   1  14  -3 143.761 6.34201   8
   1  14  -3 144.657 7.08380   4
  -1  14   3 145.011 6.95936   4
  -1  14  -3 146.695 7.13494   4
   1  14   3 146.624 6.86429   4
   1  14   3 142.153 6.64677   8
  -1  14  -3 128.164 6.23017   6
  -1  14  -3 144.941 6.48514   8
   2  14  -3 145.391 6.51330   8
   2  14  -3 154.144 6.83059   6
  -2  14   3 156.547 6.99444   8
   2  14  -3 155.540 7.47609   4
  -2  14   3 157.795 7.42726   4
  -2  14  -3 157.008 6.95855   8
  -2  14  -3 152.916 7.46743   4
   2  14   3 142.535 6.79526   4
   2  14   3 163.692 7.17832   8
   3 -14   3 87.8654 4.81129   2
   3  14  -3 89.3732 4.82592   6
   3  14  -3 88.6400 4.44624   8
  -3  14   3 92.8381 4.84875   8
   3  14  -3 95.8849 5.32299   4
  -3  14   3 96.8095 5.35120   4
  -3  14  -3 88.6022 4.73471   8
   3 -14  -3 89.5154 5.10717   2
   3  14   3 93.6235 4.89986   8
   3  14   3 88.0426 4.76936   4
  -3  14  -3 97.9773 5.42996   4
  -4  14   3 325.189 12.2621   8
  -4  14   3 342.419 13.1479   4
   4  14  -3 332.872 12.3580   6
   4  14  -3 329.436 12.7439   4
  -4  14  -3 326.968 12.3003   8
   4  14   3 329.536 12.3848   8
  -4  14  -3 323.386 12.9535   4
   4  14   3 295.247 11.5099   6
  -5  14   3 19.2448 1.92768   8
   5  14  -3 18.7899 2.00553   4
   5  14  -3 19.1068 2.11749   6
   5 -14   3 17.4773 1.92291   2
  -5  14  -3 17.4716 1.45982   5
   5 -14  -3 17.8505 2.11098   2
   5  14   3 17.7106 1.83667   8
  -5  14  -3 16.4010 2.18664   4
  -5  14  -3 17.3841 2.17252   8
   5  14   3 16.8738 1.50142   6
   6 -14   3 80.0378 4.07917   2
  -6  14   3 79.1805 3.89292   8
   6  14  -3 77.8762 4.01551   4
   6  14  -3 78.5692 3.97780   6
   6  14   3 81.5204 3.69865   6
   6  14   3 64.6127 4.01286   8
  -6  14  -3 86.0175 4.69214   4
  -6  14  -3 80.7124 3.40991   5
   6 -14  -3 81.9941 4.26404   2
   7 -14   3 7.32193 1.26544   2
   7  14  -3 4.31497 0.93174   4
   7  14  -3 7.15567 1.13786   6
   7  14   3 5.21259 0.83909   6
   7  14   3 5.26509 1.04893   8
  -7  14  -3 5.45075 1.29381   4
  -7  14  -3 6.50795 0.95942   5
  -8  14   3 16.9755 1.54232   4
   8 -14   3 15.9322 1.34564   2
   8  14  -3 17.0246 1.42868   6
  -8  14   3 14.1576 0.90461   5
   8  14   3 14.7696 1.01503   6
  -8  14  -3 14.0712 0.83878   5
  -8  14  -3 15.0253 1.32163   4
   0  15  -3 -0.0586 0.53117   8
   0  15   3 0.11833 0.76689   4
   0  15  -3 -0.4166 0.97848   4
   0  15  -3 -0.0037 0.92433   6
   0  15   3 0.27411 0.80128   8
  -1  15   3 24.6600 2.27178   8
  -1  15   3 25.0721 2.73850   4
   1  15  -3 22.4199 2.03995   8
   1  15  -3 22.9559 2.11726   6
   1  15  -3 22.8765 2.66985   4
  -1  15  -3 24.1667 2.18026   8
   1  15   3 25.4155 2.51395   8
   1  15   3 23.5317 2.27708   4
  -1  15  -3 23.1423 2.57653   4
  -2  15   3 380.785 14.2725   4
   2  15  -3 305.527 13.6388   6
   2  15  -3 375.008 14.2259   4
  -2  15   3 385.987 13.8781   8
  -2  15  -3 382.896 14.4581   4
   2  15   3 385.480 13.8399   8
  -2  15  -3 372.835 13.6185   8
  -3  15   3 13.8465 1.94245   4
   3  15  -3 13.9176 1.67449   6
   3  15  -3 13.8608 1.93387   4
  -3  15   3 14.8619 2.83107   8
   3 -15   3 16.1903 1.75928   2
   3  15  -3 13.0842 1.66724   8
   3  15   3 11.0022 1.56594   4
   3 -15  -3 14.3585 2.11294   2
  -3  15  -3 11.0541 2.41485   8
   3  15   3 15.5583 1.76695   8
   4  15  -3 19.3949 2.09852   4
   4  15  -3 18.8793 2.05223   6
  -4  15   3 19.1239 2.20382   8
   4 -15   3 18.3718 2.06744   2
  -4  15   3 18.8285 2.46052   4
   4  15   3 19.3797 1.86823   8
  -4  15  -3 19.9745 2.18949   8
  -4  15  -3 22.0847 2.56384   4
   4 -15  -3 20.0280 2.34560   2
  -5  15   3 9.59863 1.60911   4
  -5  15   3 10.4023 1.60466   8
   5  15  -3 9.00669 1.41611   4
   5 -15   3 9.99258 1.66515   2
   5  15  -3 7.94955 1.29979   6
  -5  15  -3 9.27855 1.38080   8
   5 -15  -3 7.40244 1.44840   2
   5  15   3 8.74429 1.02146   6
  -5  15  -3 8.89129 1.56629   4
   5  15   3 9.66890 1.43782   8
   6 -15   3 21.8996 2.00685   2
  -6  15   3 20.6986 2.10684   4
  -6  15   3 23.1653 1.81767   8
   6  15  -3 21.4852 1.71466   4
   6  15  -3 21.1634 1.68637   6
   6  15   3 18.1981 1.58451   8
  -6  15  -3 21.6255 2.03119   4
   6  15   3 18.3082 1.28815   6
   6 -15  -3 22.2518 1.87955   2
   7 -15   3 12.1242 1.24213   2
  -7  15   3 12.5363 1.41492   4
   7  15  -3 13.2649 1.32907   6
  -7  15  -3 11.5455 1.29361   4
   0  16  -3 -0.0870 0.68108   4
   0  16   3 -0.3071 0.49533   8
   0  16   3 -0.0830 0.98366   4
   0  16  -3 -0.4245 0.68330   8
   1  16  -3 -0.0603 0.73710   8
   1  16  -3 -0.2755 0.96420   4
  -1  16   3 0.19605 0.55648   8
  -1  16   3 0.32108 1.02418   4
   1  16  -3 0.01383 0.83081   6
  -1  16  -3 -0.4184 0.64942   4
   1  16   3 0.48515 0.95972   4
  -1  16  -3 0.93317 0.68489   8
   1  16   3 1.47642 0.72214   8
   2  16  -3 12.1929 1.36424   8
   2  16  -3 12.6655 1.80923   4
  -2  16   3 14.0273 1.85017   4
  -2  16   3 14.9222 1.74958   8
   2  16  -3 10.6957 1.64024   6
  -2  16  -3 12.7100 2.15728   4
   2  16   3 11.6188 1.61470   8
  -2  16  -3 13.3488 1.58762   8
  -3  16   3 31.9240 2.60482   4
   3  16  -3 31.9155 2.57663   4
  -3  16   3 30.1586 2.33796   8
   3 -16   3 28.4726 2.43574   2
   3  16  -3 32.0624 2.19369   6
  -3  16  -3 33.9013 2.59857   8
   3 -16  -3 33.4391 2.72418   2
  -3  16  -3 35.3957 2.82619   4
   3  16   3 32.9960 2.37156   8
  -4  16   3 32.0341 2.49178   8
   4 -16   3 34.6356 2.40468   2
   4  16  -3 31.6650 2.36133   4
  -4  16   3 33.2629 2.72839   4
  -4  16  -3 32.9881 2.64733   4
  -4  16  -3 31.9727 2.49496   8
   4 -16  -3 31.9857 2.29546   2
   4  16   3 31.5822 2.17614   8
   5  16  -3 32.1149 2.08306   6
  -5  16   3 27.2771 1.94649   8
   5 -16   3 30.8565 2.02705   2
   5  16  -3 28.6425 1.99026   4
  -5  16   3 29.8095 2.31670   4
   5  16   3 28.1811 1.86550   8
  -5  16  -3 30.1171 2.35588   4
   6  16  -3 4.73746 1.34814   6
   6  16  -3 3.64681 0.73539   4
  -6  16   3 6.03390 1.30309   4
   6 -16   3 5.75006 0.95509   2
  -6  16  -3 5.54401 1.04596   4
   7  16  -3 16.2030 1.19214   6
  -7  16   3 19.5111 1.39340   4
  -7  16  -3 22.2110 1.36507   4
   0  17  -3 0.02817 0.48932   8
   0  17   3 -0.5282 0.61284   4
   0  17   3 -0.3314 0.73254   8
   0  17  -3 0.28278 0.70384   4
  -1  17   3 11.3619 1.67551   8
   1  17  -3 12.5960 1.79668   8
  -1  17   3 9.09172 2.26017   4
   1  17  -3 9.28795 1.55601   4
   1  17   3 9.03113 1.34813   8
  -1  17  -3 8.12527 1.49233   8
   1  17   3 5.89473 1.12475   4
  -1  17  -3 8.03683 1.49272   4
   2  17  -3 90.8525 4.00215   8
   2  17  -3 87.2104 3.85093   6
  -2  17   3 87.2702 5.48796   4
   2  17  -3 94.1775 4.68846   4
  -2  17   3 96.4991 4.47674   8
   2  17   3 102.498 4.50308   8
  -2  17  -3 104.398 4.55838   8
  -2  17  -3 103.182 4.98493   4
   2  17   3 91.0171 4.42715   4
  -3  17   3 11.9855 1.54157   4
   3  17  -3 12.4264 1.48794   4
   3 -17   3 16.1920 1.55437   2
  -3  17   3 13.0217 1.73227   8
   3  17  -3 11.9174 1.14993   6
   3 -17  -3 12.8832 1.85788   2
   3  17   3 13.7482 1.58492   8
  -3  17  -3 10.4096 1.39397   8
   4  17  -3 22.1673 2.39503   6
  -4  17   3 25.7258 1.81761   8
  -4  17   3 23.6015 1.94429   4
   4 -17   3 25.7912 1.67382   2
   4  17   3 24.2593 1.64723   8
  -4  17  -3 25.8424 1.93849   8
  -4  17  -3 27.2311 2.13955   4
   5  17  -3 5.60960 0.94690   4
   5 -17   3 8.36645 0.91764   2
  -5  17   3 7.32761 1.08651   4
  -5  17   3 6.10416 0.88182   8
  -5  17  -3 5.99757 1.11542   4
   6 -17   3 8.51394 0.80851   2
  -6  17  -3 11.1814 0.97713   4
   0  18  -3 0.57160 0.67092   4
   0  18   3 -0.4453 0.61821   8
   0  18  -3 0.58545 0.60045   8
   0  18   3 0.28684 0.50051   4
   1  18  -3 2.36648 0.78666   8
  -1  18   3 2.72891 0.82258   8
  -1  18   3 2.04432 0.87459   4
   1  18  -3 3.49223 0.89079   4
  -1  18  -3 3.44591 0.81420   8
  -1  18  -3 4.79039 1.09492   4
   1  18   3 3.69402 0.78126   8
   2  18  -3 92.3968 4.30511   4
  -2  18   3 94.5321 4.19770   4
  -2  18   3 99.9982 4.20982   8
  -2  18  -3 102.526 4.55071   4
  -2  18  -3 96.8821 4.08174   8
   2  18   3 91.7126 4.09146   8
  -3  18   3 19.4690 1.46978   8
  -3  18   3 23.7109 2.16648   4
  -3  18  -3 16.8387 1.49732   8
  -3  18  -3 20.8095 1.72224   4
  -4  18   3 7.35223 0.87887   4
   4  18  -3 5.36477 0.67927   4
  -4  18  -3 7.71338 1.03321   4
   0  19  -3 0.37172 0.49568   4
   0  19   3 0.55632 0.43178   8
   0  19  -3 -0.3691 0.39485   8
   1  19  -3 11.9792 1.10010   4
  -1  19  -3 13.9925 0.92953   8
  -2  19   3 19.9844 1.30667   8
   2  19  -3 21.6569 1.52618   4
   1   0  -4 9.01784 0.55487   3
  -1   0  -4 9.32725 0.63994   3
  -3   0  -4 0.21208 0.38153   9
   3   0   4 0.71399 0.36929   3
   3   0  -4 0.51342 0.23317   3
   3   0  -4 0.88265 0.24408   9
   3   0   4 0.24524 0.31535   9
  -3   0   4 0.20306 0.33296   9
   4   0   4 2005.91 69.3254   1
  -4   0   4 2087.03 69.5125   1
  -4   0  -4 2106.71 68.7767   1
  -4   0   4 2129.09 68.9348   1
   5   0   4 166.224 6.26099   3
  -5   0   4 168.268 6.25995   9
   5   0   4 173.680 6.01063   9
  -5   0  -4 172.332 6.41668   9
   5   0  -4 171.274 6.12223   3
   5   0  -4 174.736 5.89891   9
  -6   0   4 986.592 32.2784   9
   6   0   4 1023.12 32.6579   3
   6   0   4 1015.08 31.7669   9
   6   0  -4 1008.55 31.6688   9
  -6   0  -4 979.913 32.4617   9
   6   0  -4 976.416 32.0785   3
   7   0  -4 125.224 4.40643   9
  -7   0   4 126.537 5.31128   9
   7   0   4 129.070 4.45891   9
   7   0  -4 122.655 6.62021   4
  -8   0   4 464.085 17.5346   2
  -8   0   4 475.258 16.4063   9
  -8   0  -4 481.269 17.3053   2
  -8   0  -4 473.025 16.6405   9
   8   0   4 471.196 16.5311   6
  -9   0   4 40.2947 2.61909   9
   9   0   4 38.5219 2.58003   6
  -9   0  -4 41.4044 3.00025   9
  -9   0   4 36.7508 3.36323   2
  -9   0  -4 39.7223 3.04563   2
 -10   0  -4 12.5444 1.59020   9
 -10   0   4 10.3160 1.34418   9
 -10   0   4 10.5959 2.06812   2
 -10   0  -4 11.9470 2.00853   2
 -11   0  -4 34.7330 2.42327   2
 -12   0  -4 1.24849 0.57049   2
   1   1  -4 475.708 14.8489   3
  -1   1   4 463.759 14.7140   7
  -1  -1  -4 476.665 14.8738   3
  -1   1  -4 457.682 14.9219   3
   1  -1  -4 463.779 14.8802   3
   2   1  -4 304.075 9.75994   9
  -2   1   4 296.525 9.89194   9
  -2  -1  -4 314.324 9.91917   3
   2   1  -4 311.054 9.83209   3
   2  -1   4 297.977 9.93195   9
  -2   1   4 311.824 9.59372   7
   2   1   4 303.498 9.89102   3
   2  -1  -4 301.541 9.88061   9
   2   1   4 294.917 9.81651   9
   2  -1  -4 312.307 9.90875   3
  -2   1  -4 298.611 9.96386   9
   3  -1   4 161.415 5.73848   3
  -3   1   4 160.581 5.64734   9
  -3   1   4 164.446 5.17994   7
   3   1  -4 159.232 5.41908   9
   3  -1   4 158.853 5.65806   9
   3  -1  -4 172.816 5.66215   3
  -3   1  -4 160.684 5.73314   9
   3   1   4 164.027 5.51229   9
   3  -1  -4 169.015 5.60312   9
   4  -1   4 2289.17 76.8045   1
  -4   1   4 2334.44 76.2325   1
  -4  -1  -4 2300.54 75.5335   1
  -4   1   4 2306.20 76.7507   1
  -4  -1   4 2374.41 75.7191   1
  -4  -1   4 2258.76 76.2184   1
   4   1   4 2237.23 76.1493   1
  -4   1  -4 2370.74 76.1808   1
  -5   1   4 1090.86 34.8091   9
   5   1  -4 1056.98 34.5526   3
   5  -1   4 1109.14 34.6827   9
   5   1  -4 1089.36 34.2436   9
   5  -1   4 1104.92 34.9333   3
  -5  -1  -4 1081.99 34.9680   9
   5   1   4 1047.90 34.7081   3
   5   1   4 1080.17 34.3052   9
  -5  -1   4 1077.62 34.8287   9
   5  -1  -4 1101.18 34.7430   3
  -5   1  -4 1091.14 34.9786   9
   5  -1  -4 1115.33 34.5472   9
  -6  -1  -4 194.681 7.39881   9
   6  -1   4 186.320 7.21978   3
   6   1  -4 191.381 6.37594   9
   6  -1   4 202.023 6.94542   9
  -6   1   4 194.812 7.20831   9
  -6   1  -4 198.109 7.39021   9
  -6  -1   4 188.093 7.20126   9
   6   1   4 193.983 6.40172   9
   6  -1  -4 193.004 7.09894   3
   6  -1  -4 197.504 6.80687   9
   7  -1   4 85.0650 3.37549   9
   7   1  -4 79.0152 4.97753   4
  -7   1   4 88.8623 3.92956   9
  -7  -1   4 83.1325 4.22928   9
  -7   1  -4 83.7970 4.09609   9
   7   1   4 78.0669 3.97806   6
   7  -1  -4 80.6444 3.25562   9
  -7   1  -4 76.2844 4.80048   2
   8   1  -4 2.36661 0.71100   6
  -8   1   4 0.79048 1.21940   2
   8  -1   4 1.51396 0.84352   6
  -8  -1  -4 1.65617 0.90426   2
   8  -1   4 1.72395 0.47915   9
  -8   1   4 1.26427 0.79995   9
  -8  -1  -4 0.56769 0.75413   9
  -8   1  -4 1.81336 1.12708   2
   8   1   4 1.70372 0.86912   6
  -8   1  -4 0.24535 0.85785   9
   8  -1  -4 1.14602 0.36014   9
  -8  -1   4 0.41797 0.57979   9
  -9  -1  -4 39.8651 3.24219   2
  -9   1   4 38.8849 3.36705   2
  -9  -1  -4 41.2260 3.01046   9
  -9   1   4 38.4398 2.72292   9
   9   1  -4 37.6297 2.52407   6
   9   1   4 36.8464 2.58408   6
  -9  -1   4 36.8229 3.33696   2
  -9   1  -4 36.1211 2.81840   9
  -9   1  -4 41.2886 3.21878   2
  -9  -1   4 40.9596 2.79407   9
 -10  -1  -4 49.5388 3.09123   9
 -10   1   4 59.0758 4.24111   2
 -10   1   4 49.6028 2.87564   9
 -10  -1   4 52.3407 3.62926   2
  10   1   4 47.7183 2.98981   6
 -10   1  -4 50.0979 2.99022   9
 -10  -1   4 53.1058 3.16332   9
 -11  -1  -4 183.159 7.42195   2
 -11   1  -4 180.990 7.31566   2
 -12   1   4 42.6157 2.63202   2
 -12  -1  -4 48.2829 2.40322   2
 -12   1  -4 39.2458 2.22842   2
  -1   2   4 437.823 13.3995   7
  -1  -2  -4 433.990 13.4525   3
  -1   2   4 414.071 13.4553   9
   1   2  -4 427.305 13.3400   7
   1   2  -4 411.331 13.4114   3
   1  -2  -4 436.187 13.5171   3
  -1   2  -4 394.570 13.4972   9
  -2   2   4 1999.23 65.3383   1
  -2  -2  -4 2040.07 64.7456   1
   2  -2   4 2044.92 65.7971   1
  -2   2   4 2005.32 65.7110   1
  -2  -2   4 2084.99 64.9328   1
  -2   2  -4 1957.80 65.2762   1
   2   2   4 1991.81 64.9356   1
  -2  -2   4 2030.47 65.0623   1
  -3   2   4 131.520 4.16853   7
   3   2  -4 123.902 4.12440   9
   3  -2   4 127.651 4.60748   3
  -3   2   4 127.631 4.48688   9
   3   2  -4 126.957 4.30573   3
   3  -2   4 125.515 4.54290   9
   3   2   4 121.884 4.15518   9
   3   2   4 120.252 4.37862   3
   3  -2  -4 123.877 4.46617   9
  -3   2  -4 123.900 4.56304   9
   3  -2  -4 128.923 4.53034   3
  -4   2   4 688.797 22.1812   9
   4   2  -4 685.607 21.6390   9
   4  -2   4 715.358 22.4025   3
   4   2  -4 678.624 21.9361   3
   4  -2   4 703.380 22.5130   9
   4   2   4 691.483 22.0824   3
   4  -2  -4 705.424 22.2418   3
  -4   2  -4 680.431 22.3188   9
   4   2   4 651.186 21.6444   9
  -5   2   4 154.140 5.77429   9
  -5  -2  -4 170.960 6.09506   9
   5  -2   4 157.788 5.76847   9
   5  -2   4 157.581 5.98060   3
   5  -2  -4 159.037 5.67421   9
  -5   2  -4 149.366 5.90392   9
  -5  -2   4 151.861 5.84470   9
   5  -2  -4 149.652 5.74662   3
   6  -2   4 98.4300 4.42053   3
   6  -2   4 103.976 4.20868   9
  -6   2   4 103.608 4.34249   9
  -6  -2  -4 105.782 4.70643   9
   6  -2  -4 97.0281 4.28362   3
   6  -2  -4 111.663 4.41510   9
  -6  -2   4 108.706 4.48235   9
  -7   2   4 114.726 4.87390   9
   7  -2   4 114.503 5.17205   3
   7   2  -4 113.453 5.76576   4
  -7  -2  -4 125.009 5.46683   9
  -7   2   4 115.747 5.92785   2
   7  -2   4 121.429 4.61528   9
   7  -2   4 116.977 5.39891   6
  -7   2  -4 112.495 5.53401   2
  -7   2  -4 116.812 5.13689   9
   7   2   4 112.279 5.14564   6
   7  -2  -4 117.109 4.46326   9
   7  -2  -4 109.205 4.91945   3
  -8   2   4 156.132 7.31896   2
  -8  -2  -4 149.198 6.65150   9
   8   2  -4 152.966 7.11793   4
  -8  -2  -4 151.173 7.07411   2
   8   2  -4 143.162 6.36414   6
  -8   2  -4 154.576 7.06922   2
   8   2   4 159.145 6.55158   6
  -8  -2   4 154.002 6.40939   9
  -9   2   4 231.243 9.85167   2
  -9  -2  -4 233.771 9.26287   9
   9   2  -4 220.420 8.78928   6
  -9   2   4 236.482 8.83439   9
  -9  -2  -4 237.692 9.71319   2
  -9  -2   4 236.425 9.03108   9
   9   2   4 233.027 9.08443   6
  -9   2  -4 232.442 9.00435   9
  -9   2  -4 236.602 9.54082   2
  -9  -2   4 225.955 9.79147   2
 -10  -2  -4 136.044 6.37489   2
  10   2  -4 129.720 5.46308   6
 -10   2   4 138.054 5.67157   9
  10   2   4 140.273 5.83313   6
 -10   2  -4 139.758 6.33652   2
 -10   2  -4 138.936 5.89504   9
 -11  -2  -4 170.100 7.27946   2
 -11   2  -4 180.726 6.98066   2
 -12   2   4 13.3392 1.14864   2
 -12  -2  -4 12.3359 1.52464   2
 -12   2  -4 17.0463 1.14786   2
   0   3  -4 31.0740 1.30292   9
   0  -3  -4 32.5600 1.29536   3
   0   3   4 32.0829 1.32645   7
  -1   3   4 412.087 13.3451   9
  -1   3   4 429.198 13.3946   7
   1   3  -4 400.074 13.3080   3
  -1  -3  -4 430.869 13.3599   3
   1   3  -4 411.032 13.3264   7
   1   3   4 435.236 13.4499   7
   1  -3  -4 431.826 13.4595   3
  -1   3  -4 403.866 13.4209   9
   2   3  -4 419.358 14.7215   3
  -2  -3  -4 485.780 14.8322   3
   2   3  -4 464.776 14.6303   7
  -2   3   4 459.137 14.8512   9
   2  -3   4 445.038 14.9854   9
   2  -3   4 487.592 15.0510   3
  -2   3   4 481.830 14.7829   7
   2  -3  -4 451.679 14.9774   9
  -2   3  -4 460.237 14.9605   9
   2  -3  -4 481.609 14.9745   3
  -3   3   4 108.979 3.71271   7
   3  -3   4 109.910 4.11768   3
  -3   3   4 105.830 3.88616   9
   3  -3   4 104.799 4.02694   9
   3  -3  -4 109.883 4.00264   3
   3  -3  -4 105.411 3.98470   9
  -3   3  -4 108.375 4.04022   9
   4  -3   4 227.289 8.24196   9
   4  -3   4 241.534 8.38338   3
  -4   3   4 236.493 8.13435   9
  -4   3   4 242.204 7.79417   7
   4  -3  -4 241.165 8.23716   3
   4  -3  -4 243.413 8.21424   9
  -4   3  -4 231.183 8.25912   9
  -5   3   4 49.5272 2.42979   9
  -5   3   4 50.8733 2.00277   7
   5  -3   4 50.0765 2.59137   3
   5  -3   4 53.3930 2.56099   9
   5  -3  -4 48.0784 2.42409   3
   5  -3  -4 50.2575 2.41009   9
  -6   3   4 249.709 8.90412   9
   6  -3   4 249.242 8.89080   9
   6  -3  -4 249.940 8.72729   9
  -6   3  -4 243.956 9.45003   9
   7   3  -4 51.7921 3.59360   4
  -7   3   4 54.3693 2.94017   9
   7  -3   4 52.4361 3.27136   2
   7  -3   4 51.7386 3.04190   3
   7  -3   4 56.9168 2.74276   9
   7   3  -4 47.6084 3.30607   6
  -7   3   4 53.9300 3.52895   2
   7   3   4 56.5184 3.24576   6
   7  -3  -4 53.7495 3.00978   3
  -7   3  -4 52.5060 3.44443   2
  -7   3  -4 57.4173 3.13403   9
   7  -3  -4 54.1971 2.66087   9
   7  -3  -4 51.9240 3.56262   2
  -8  -3  -4 7.23669 1.61962   2
  -8   3   4 8.16512 1.20890   9
   8  -3   4 6.73140 1.70411   2
   8   3  -4 6.22302 1.26011   6
   8   3  -4 6.65622 1.62055   4
  -8   3   4 4.18567 1.89235   5
   8  -3   4 6.35476 1.10466   9
  -8   3   4 7.17934 1.71495   2
  -8   3  -4 6.16252 1.18245   7
  -8   3  -4 8.46500 1.57041   2
  -8   3  -4 6.31831 1.18853   9
   8  -3  -4 7.63176 1.09366   9
   8  -3  -4 6.93217 1.47772   2
  -8   3  -4 3.23201 1.95187   5
   8   3   4 6.90216 1.28216   6
  -9  -3  -4 259.220 13.1962   2
   9  -3   4 272.677 9.03996   9
  -9   3   4 271.046 10.9158   2
  -9   3   4 285.337 10.0620   9
   9   3  -4 258.881 10.0982   6
   9  -3  -4 262.931 8.98281   9
   9   3   4 278.635 10.3165   6
  -9   3  -4 282.003 10.1891   9
  -9   3  -4 269.909 10.7394   2
 -10  -3  -4 43.8722 3.17381   2
 -10   3   4 42.6820 2.54061   9
  10   3  -4 44.4486 2.60220   6
 -10   3  -4 43.1021 2.55214   9
 -10  -3   4 43.5281 3.35529   2
 -10   3  -4 45.1295 3.17996   2
  10   3   4 42.1867 2.64565   6
  11   3  -4 59.2451 2.98031   6
 -11   3  -4 71.7125 4.77045   2
 -12  -3  -4 13.1179 1.21831   2
 -12   3   4 16.4332 1.39306   2
 -12   3  -4 14.0108 1.12137   2
   0  -4  -4 459.155 14.6811   3
   0   4  -4 457.303 14.7781   7
   0   4   4 465.369 14.7811   7
  -1  -4  -4 270.475 8.58279   3
  -1   4   4 249.994 8.49809   9
   1   4  -4 265.666 8.64458   7
  -1   4   4 271.265 8.70947   7
   1  -4  -4 269.480 8.71067   3
   1   4   4 276.734 8.74914   7
  -1   4  -4 255.566 8.59152   9
   2  -4   4 1027.36 33.7660   9
  -2   4  -4 1077.93 33.6526   9
   2  -4  -4 1088.49 33.9700   9
   3  -4   4 44.8806 2.10733   3
  -3   4   4 42.7245 1.85334   9
   3  -4   4 43.3802 2.05149   9
  -3   4   4 45.0686 1.81899   7
   3  -4  -4 45.1309 2.05651   3
   3  -4  -4 43.7123 2.03925   9
  -3   4  -4 39.9046 1.97436   9
  -4   4   4 767.681 24.3637   7
   4  -4   4 740.042 24.8126   9
  -4   4   4 768.404 24.5759   9
   4  -4   4 775.846 24.9473   3
   4  -4  -4 781.751 24.7874   3
   4  -4  -4 762.739 24.7393   9
   5  -4   4 7.92114 0.95590   9
  -5   4   4 7.28350 0.96155   9
   5  -4   4 7.14491 1.00636   3
  -5   4   4 7.85982 0.88150   7
  -5   4  -4 7.04389 1.04793   9
   5  -4  -4 7.70898 0.93348   3
   5  -4  -4 7.77184 1.06127   9
  -6   4   4 120.298 4.99496   9
   6  -4   4 127.856 5.20300   9
   6  -4   4 122.909 5.38349   3
   6  -4  -4 127.622 5.04878   9
  -6   4  -4 131.730 5.24223   9
   6  -4  -4 130.162 5.24555   3
  -7   4   4 88.0874 5.27746   5
   7  -4   4 90.5770 4.55835   3
   7   4  -4 93.1624 4.68566   6
  -7   4   4 99.1923 4.23418   9
   7  -4   4 99.8296 4.26877   9
  -7  -4  -4 95.1715 5.41039   2
  -7   4  -4 101.981 4.41622   9
  -7   4  -4 78.9451 4.81056   5
   7  -4  -4 95.0747 4.42436   3
   7   4   4 95.1400 4.63902   6
   7  -4  -4 97.4503 4.11868   9
   8  -4   4 5.14027 0.98226   9
   8   4  -4 7.21783 1.55253   4
  -8  -4  -4 8.89509 1.85823   2
  -8   4   4 6.46880 1.06024   9
  -8   4   4 5.21208 1.52063   2
   8  -4   4 9.03298 1.74342   2
   8   4  -4 8.45119 1.31903   6
  -8   4   4 4.42218 1.49468   5
  -8   4  -4 6.54051 1.19424   7
  -8   4  -4 6.25309 1.19525   9
   8   4   4 6.15380 1.26939   6
   8  -4  -4 6.01092 1.16117   9
  -8   4  -4 5.84239 1.51586   5
  -8   4  -4 5.51715 1.42811   2
   9  -4   4 34.7063 1.90019   9
   9  -4   4 28.5227 2.25455   2
  -9  -4  -4 31.0098 2.59606   2
   9   4  -4 31.5617 2.93662   4
   9   4  -4 29.7244 2.25780   6
  -9   4   4 28.8358 3.21707   5
  -9   4   4 30.3036 2.05274   9
  -9  -4   4 29.7418 2.99994   2
  -9   4  -4 29.7357 2.51711   2
  -9   4  -4 28.6236 3.07955   5
  -9   4  -4 28.4249 2.11335   9
   9   4   4 31.2587 2.34293   6
 -10   4   4 7.09545 1.47001   5
 -10   4   4 9.04885 1.30478   9
  10   4  -4 8.06558 1.15239   6
 -10  -4  -4 7.14647 1.72664   2
 -10   4  -4 6.38909 1.28951   9
 -10   4  -4 8.56562 1.72386   2
  10   4   4 8.93772 1.27634   6
  10   4   4 8.89907 1.25791   8
 -10   4  -4 10.9985 1.81218   5
 -10  -4   4 6.51573 1.47106   2
 -11   4   4 14.3372 1.37549   2
 -11  -4  -4 14.2073 1.74909   2
 -11   4  -4 12.5758 1.27177   2
 -11   4  -4 15.1231 1.81282   5
 -12  -4  -4 9.02249 0.90218   2
   0   5  -4 2321.56 74.5978   1
   0   5   4 2340.70 74.5721   1
   0   5   4 2369.63 74.9485   1
   0  -5   4 2319.39 74.9753   1
  -1  -5  -4 48.8693 1.82347   3
  -1   5   4 49.7732 2.02981   7
  -1   5   4 43.4295 1.61597   9
   1   5  -4 49.4885 1.97069   7
   1   5   4 50.6608 2.06247   7
  -1   5  -4 50.4275 2.07985   7
   1  -5  -4 46.0956 1.93835   3
   2  -5   4 96.4681 3.65592   3
   2   5  -4 93.8668 3.36039   7
   2  -5   4 84.2026 3.57276   9
  -2   5   4 99.2004 3.31100   9
  -2   5   4 98.4316 3.68395   7
  -2  -5  -4 98.2136 3.32643   3
  -2   5  -4 94.1211 3.38527   9
   2   5   4 100.862 3.56148   7
   2  -5  -4 89.0443 3.77626   9
   2  -5  -4 93.2933 3.54772   3
   3  -5   4 64.6243 2.86836   9
   3   5  -4 64.6216 2.41134   7
  -3   5   4 68.9062 2.58521   9
   3  -5   4 65.8205 2.90382   3
  -3   5   4 66.9772 2.64146   7
   3  -5  -4 69.2503 2.86107   3
   3  -5  -4 64.9904 2.82581   9
  -3   5  -4 69.7290 2.72474   9
  -4   5   4 10.5459 0.83099   7
   4  -5   4 6.74885 0.88076   9
   4  -5   4 9.18821 1.01867   3
  -4   5   4 8.92506 0.88372   9
  -4   5  -4 8.82731 0.97373   9
   4  -5  -4 9.27445 1.03224   9
   4  -5  -4 10.7825 1.08270   3
  -5   5   4 107.350 4.22118   9
   5  -5   4 108.156 4.56778   9
   5  -5   4 108.688 4.69559   3
  -5   5   4 110.020 4.09063   7
   5  -5  -4 108.367 4.44646   9
  -5   5  -4 109.009 4.38120   9
   5  -5  -4 106.616 4.49925   3
  -6   5   4 89.8121 3.74382   9
   6  -5   4 84.5176 4.22005   3
   6  -5   4 87.9778 4.08297   9
  -6   5  -4 91.2647 3.93218   9
   6  -5  -4 88.7471 3.88385   9
  -6   5  -4 88.3887 3.92449   7
   6  -5  -4 84.5852 3.96953   3
   7   5  -4 239.586 9.52303   6
  -7   5   4 233.896 9.70438   2
   7   5  -4 246.225 9.98039   4
   7  -5   4 250.035 8.98203   9
  -7   5   4 230.046 10.6772   5
   7  -5   4 244.709 9.55824   2
  -7   5   4 244.646 8.73797   9
   7  -5   4 218.054 9.24752   3
  -7   5  -4 257.456 10.5776   5
   7   5   4 242.395 9.39338   6
  -7   5  -4 239.005 9.51706   2
   7  -5  -4 233.987 9.07318   3
   7  -5  -4 240.684 9.93821   2
  -7   5  -4 233.206 8.89087   7
   7  -5  -4 248.274 8.84175   9
  -7   5  -4 246.491 8.88706   9
   8  -5   4 155.175 6.23209   9
  -8   5   4 160.683 6.18599   9
   8   5   4 154.408 7.15890   6
   8  -5  -4 154.137 6.06876   9
  -8   5  -4 155.080 6.25442   9
   9  -5   4 81.7805 4.15365   2
  -9   5   4 82.2700 3.90756   9
   9   5  -4 90.0293 4.33461   6
   9  -5   4 85.5263 3.71773   9
  -9   5   4 88.1830 5.07664   5
   9   5  -4 89.1001 4.81741   4
  -9  -5  -4 86.3420 4.60735   2
  -9  -5   4 86.8525 4.82687   2
   9   5   4 87.1231 4.57505   8
   9  -5  -4 89.8305 3.70699   9
   9   5   4 93.1169 4.53975   6
  -9   5  -4 92.5600 4.65951   2
  -9   5  -4 84.0815 4.72498   5
 -10  -5  -4 11.7096 1.92132   2
  10   5  -4 12.5545 1.38072   6
 -10   5   4 14.0235 1.18074   9
 -10   5  -4 13.1076 1.73814   2
 -10   5  -4 13.4404 1.87076   5
  10   5   4 13.1642 1.46915   6
 -10  -5   4 10.3091 2.03042   2
 -10   5  -4 12.7760 1.52008   9
  10   5   4 14.3773 2.00442   8
  11   5  -4 55.1195 3.31853   6
 -11   5   4 42.5238 2.36245   2
 -11  -5  -4 41.8142 2.52878   2
 -11   5  -4 56.0389 2.93435   2
 -11   5  -4 45.5020 2.73063   5
  11   5   4 45.4301 2.52810   6
   0   6   4 2755.17 87.9631   1
   0  -6   4 2776.25 88.6342   1
  -1  -6  -4 141.151 4.77245   3
  -1   6   4 143.564 5.07058   7
   1  -6  -4 139.772 4.96120   3
   1   6   4 142.185 5.07983   7
  -1   6  -4 143.971 5.14478   7
  -2   6   4 297.254 9.77658   9
   2  -6   4 314.101 10.4004   3
   2   6  -4 316.135 10.1342   7
  -2   6   4 310.405 10.2566   7
  -2  -6  -4 324.216 9.96970   3
   2  -6   4 297.588 10.4051   9
  -2   6  -4 315.985 10.4308   7
   2   6   4 310.879 10.2644   7
  -2   6  -4 299.368 9.83366   9
  -2  -6   4 286.184 10.0076   3
   2  -6  -4 300.708 10.4234   9
   2  -6  -4 321.737 10.3084   3
   3  -6   4 17.4213 1.36836   3
  -3   6   4 17.6785 0.96056   9
  -3   6   4 16.6636 1.11838   7
   3   6  -4 16.3602 0.93485   7
   3  -6   4 16.8539 1.33488   9
   3   6   4 16.9513 1.16877   7
   3  -6  -4 17.0759 1.30183   9
   3  -6  -4 18.5701 1.21941   3
  -3   6  -4 17.6314 1.03619   9
  -3   6  -4 16.6798 1.21865   7
   4  -6   4 101.326 4.48214   3
  -4   6   4 100.776 3.58504   9
   4  -6   4 92.6826 4.04416   9
  -4   6   4 93.9837 3.65207   7
  -4   6  -4 78.1158 4.04092   7
   4  -6  -4 93.1320 3.92200   9
  -4   6  -4 97.4351 3.67287   9
  -5   6   4 182.699 6.72866   7
   5  -6   4 192.504 7.30527   9
   5  -6   4 190.444 7.38224   3
  -5   6   4 194.712 6.76043   9
  -5   6  -4 189.638 6.87596   9
   5  -6  -4 193.909 7.22827   3
  -5   6  -4 194.015 7.13380   7
   5  -6  -4 188.995 7.12827   9
   6   6  -4 34.7211 2.95856   4
   6  -6   4 36.3998 2.49195   9
   6   6  -4 37.3686 2.81261   6
  -6   6   4 39.2065 2.11679   9
   6  -6   4 36.9684 2.52940   3
   6  -6   4 36.3255 2.84368   2
  -6   6  -4 40.0839 2.39349   7
  -6   6  -4 38.2029 2.21620   9
   6  -6  -4 37.9774 2.37064   3
   6  -6  -4 38.2229 3.22922   2
   6   6   4 35.4007 2.44772   6
   6  -6  -4 39.5848 2.41339   9
  -7   6   4 174.056 8.05797   5
   7   6  -4 180.399 7.86667   4
   7   6  -4 177.288 7.50098   6
   7  -6   4 171.718 7.29952   3
  -7   6   4 176.410 7.49535   2
   7  -6   4 173.340 7.54850   2
  -7   6  -4 177.500 6.99218   7
   7  -6  -4 175.307 7.11488   3
  -7   6  -4 173.569 7.31829   2
   7  -6  -4 174.989 7.96672   2
   7   6   4 178.241 7.32429   6
  -7   6  -4 171.489 7.68544   5
  -8   6   4 105.768 5.27744   2
   8  -6   4 109.982 4.78547   9
  -8   6   4 108.391 4.45882   9
  -8  -6  -4 102.736 5.35402   2
   8   6  -4 106.773 5.23166   6
  -8   6   4 102.649 5.79188   5
   8  -6   4 105.653 5.22974   2
   8   6  -4 108.350 5.69718   4
   8   6   4 109.291 5.07438   6
  -8   6  -4 99.2995 5.37321   5
   8  -6  -4 106.026 4.60598   9
  -8   6  -4 102.490 4.93793   2
   8   6   4 100.430 5.24484   8
  -8   6  -4 107.464 4.57396   9
   8  -6  -4 101.686 5.47223   2
  -9  -6  -4 53.3143 3.49216   2
   9   6  -4 51.1901 3.08004   6
   9   6  -4 49.9645 3.71528   4
   9  -6   4 50.1271 2.60621   9
   9   6   4 44.4908 3.32356   8
   9   6   4 54.0517 3.13544   6
   9  -6  -4 53.6952 2.68866   9
  -9  -6   4 38.0696 3.85882   2
  -9   6  -4 50.1612 2.69131   9
  10   6  -4 128.323 5.28517   6
 -10   6  -4 121.337 5.69802   5
  10   6   4 132.962 5.49369   6
 -11  -6  -4 94.6190 4.78308   2
 -11  -6   4 90.3363 4.99033   2
  11   6   4 72.4386 3.38872   6
 -11   6  -4 70.2884 3.63730   5
   0   7   4 3469.56 112.612   1
   0   7   4 3637.09 112.149   1
   0   7  -4 3584.05 112.178   1
   0  -7   4 3466.48 112.821   1
  -1  -7  -4 130.700 4.44501   3
  -1   7   4 124.753 4.77634   7
   1  -7   4 129.328 4.74466   3
   1   7  -4 135.383 4.79525   7
  -1   7  -4 134.663 4.91657   7
   1   7   4 129.918 4.80059   7
   1  -7  -4 129.784 4.66414   3
   2  -7   4 1116.44 37.7965   9
   2  -7   4 1209.69 37.7765   3
   2   7  -4 1172.64 37.5068   7
  -2   7   4 1198.85 37.6655   7
   2  -7  -4 1170.62 37.8254   9
   2  -7  -4 1208.65 37.6509   3
   2   7   4 1180.73 37.6446   7
  -2   7  -4 1213.72 37.8442   7
   3  -7   4 166.670 9.41949   9
  -3   7   4 169.619 5.99335   7
   3   7  -4 165.647 5.73769   7
  -3   7  -4 158.256 5.42536   9
   3   7   4 168.821 5.97591   7
   3  -7  -4 163.869 6.21377   9
   4   7  -4 102.446 3.89165   7
   4  -7   4 113.849 4.69978   3
  -4   7   4 108.562 4.27748   7
  -4   7   4 111.152 3.93433   9
   4  -7   4 107.950 4.62895   9
   4  -7  -4 115.646 4.62931   9
   4  -7  -4 113.147 4.56052   3
  -4   7  -4 110.753 4.00432   9
  -4   7  -4 109.981 4.56705   7
  -5   7   4 140.424 4.92245   9
   5  -7   4 130.649 5.55483   9
   5  -7   4 140.491 5.74151   3
   5  -7  -4 128.390 5.46000   9
  -5   7  -4 137.467 5.48665   7
  -5   7  -4 133.692 4.96900   9
   5  -7  -4 133.659 5.52662   3
   6  -7   4 160.817 7.07029   2
   6   7  -4 162.096 7.02817   6
  -6   7   4 167.790 5.83834   9
   6  -7   4 159.011 6.66879   3
   6  -7   4 162.157 6.58151   9
   6  -7  -4 157.415 6.33460   9
  -6   7  -4 155.668 6.34171   7
  -6   7  -4 162.410 5.89265   9
   6  -7  -4 155.012 7.36841   2
  -6   7  -4 133.540 6.61916   2
   6   7   4 162.609 7.05948   8
   6  -7  -4 165.005 6.50516   3
   7  -7   4 60.8840 3.44994   9
  -7   7   4 62.4310 2.83810   9
   7   7  -4 59.8906 3.90075   4
   7  -7   4 59.8453 3.75048   3
   7   7  -4 64.3284 3.91453   6
   7  -7   4 60.3881 3.91345   2
  -7   7   4 58.3048 4.09127   5
  -7   7  -4 55.9845 3.19150   7
  -7   7  -4 60.9641 4.07147   5
   7   7   4 59.2264 3.69458   8
   7  -7  -4 63.3129 3.46084   3
   7  -7  -4 65.5046 3.28248   9
   7  -7  -4 65.7211 4.35182   2
   7   7   4 66.0824 3.74366   6
  -7   7  -4 60.9632 2.90321   9
  -7   7  -4 62.8338 3.51590   2
  -8   7   4 127.554 6.54667   5
  -8   7   4 131.965 5.02250   9
   8   7  -4 132.340 6.03614   6
   8   7  -4 137.893 6.45052   4
   8  -7   4 131.040 5.63476   9
   8  -7   4 128.859 5.99479   2
   8  -7  -4 130.078 5.48638   9
  -8   7  -4 133.752 6.47954   5
   8   7   4 126.270 6.01738   8
  -8   7  -4 128.706 5.59390   2
   8   7   4 137.962 6.04654   6
   9  -7   4 246.836 9.12501   2
  -9   7   4 235.604 8.09715   9
   9  -7   4 244.087 8.65444   9
  -9  -7  -4 238.640 9.33792   2
  -9   7   4 219.950 8.54273   2
  -9   7   4 247.279 9.99402   5
   9   7  -4 244.170 9.59146   4
   9   7  -4 242.724 9.24413   6
  -9   7  -4 225.816 9.40978   5
  -9  -7   4 228.366 9.43796   2
   9   7   4 252.715 9.29969   6
   9   7   4 236.217 9.11920   8
  -9   7  -4 227.692 8.53479   2
   9  -7  -4 240.612 8.52112   9
  -9   7  -4 228.699 8.12611   9
  10   7  -4 10.5166 1.25654   6
 -10  -7  -4 9.42798 1.34684   2
 -10  -7   4 9.31322 1.43703   2
 -10   7  -4 10.7173 1.54414   5
  10  -7  -4 8.83595 1.14578   2
  10   7   4 11.1022 1.55347   6
  11   7  -4 32.4625 1.73686   6
 -11  -7  -4 34.1334 1.95397   2
  11   7   4 35.7032 1.88619   6
 -11  -7   4 32.7195 1.88440   2
 -11   7  -4 33.1845 2.07051   5
   0   8   4 98.9793 3.96696   7
   0   8  -4 101.436 4.01695   7
   0  -8  -4 100.576 3.63024   3
   1   8  -4 64.1442 2.84550   7
  -1   8   4 69.1197 2.94596   7
  -1  -8  -4 66.6878 2.46728   3
   1  -8   4 65.6575 2.80875   3
  -1   8  -4 65.4405 2.95411   7
   1  -8  -4 67.1293 2.69406   3
   1   8   4 67.2175 2.87734   7
   2   8  -4 49.7091 2.30061   7
  -2  -8  -4 53.5667 1.98204   3
  -2   8   4 56.1484 2.49794   7
  -2   8  -4 44.0888 2.69301   7
   3  -8   4 87.7083 3.90502   3
   3  -8   4 92.8753 4.05358   9
   3   8  -4 86.4205 3.48717   7
   3  -8  -4 90.3778 4.03237   9
  -3   8  -4 90.5290 3.96382   7
   3  -8  -4 95.3733 3.85600   3
   3   8   4 92.0843 3.71212   7
   4  -8   4 272.965 10.1866   9
   4  -8   4 288.552 10.2746   3
  -4   8   4 278.304 9.82427   7
   4  -8  -4 287.680 10.0651   3
   4  -8  -4 274.045 10.0969   9
  -4   8  -4 292.059 10.1624   7
   5   8  -4 2.05577 0.84268   6
  -5   8   4 4.06970 1.16825   5
   5  -8   4 2.01209 0.74543   3
  -5   8   4 1.12899 0.36245   9
   5   8  -4 1.83879 0.87940   4
   5  -8   4 1.84937 0.91569   2
  -5   8   4 1.30136 0.66316   7
   5  -8   4 3.53671 0.98354   9
  -5   8  -4 2.50890 0.46697   9
   5  -8  -4 2.31886 0.68544   3
   5  -8  -4 2.02702 1.00625   2
  -5   8  -4 2.00205 0.82569   5
  -5   8  -4 2.12009 0.67773   7
   5  -8  -4 3.04853 0.86897   9
   5   8   4 2.34590 0.86754   6
   5   8   4 3.37008 1.13394   8
  -5   8  -4 2.90776 0.86816   8
   6  -8   4 69.1777 3.75810   3
  -6   8   4 69.2158 2.71827   9
   6   8  -4 68.8498 4.01018   6
  -6   8   4 63.6818 3.79630   8
   6   8  -4 68.1493 4.13508   4
   6  -8   4 69.3580 4.16108   2
   6  -8   4 69.6863 3.65465   9
  -6   8   4 71.6474 4.50688   5
   6  -8  -4 69.3373 3.52173   9
  -6   8  -4 68.0754 3.50728   7
   6   8   4 68.9964 4.04223   8
   6  -8  -4 69.0768 4.58962   2
   6   8   4 68.4322 3.83183   6
  -6   8  -4 74.9847 4.13038   8
  -6   8  -4 69.7195 4.15749   5
   6  -8  -4 65.8695 3.60860   3
  -6   8  -4 70.7129 2.83159   9
   7  -8   4 369.377 13.6550   2
   7   8  -4 369.356 13.6079   6
   7  -8   4 344.136 13.2765   3
  -7   8   4 356.659 11.7817   9
   7  -8   4 367.252 12.9917   9
  -7   8  -4 358.450 12.9536   7
  -7   8  -4 351.107 11.8336   9
   7   8   4 362.643 13.1965   6
   7  -8  -4 349.391 13.8374   2
   7  -8  -4 364.014 12.7846   9
  -8   8   4 39.5333 3.54567   5
   8  -8   4 38.9053 3.05097   2
  -8   8   4 35.9281 1.65687   9
   8   8  -4 40.0289 3.19233   4
   8   8  -4 35.8799 2.74699   6
   8   8   4 38.2254 2.63528   6
  -8   8  -4 38.2073 3.22650   5
   8   8   4 40.2191 2.78535   8
  -8   8  -4 35.0818 1.68532   9
   8  -8  -4 38.7235 3.24804   2
  -9   8   4 3.43635 1.14335   5
   9   8  -4 3.65581 1.12616   6
   9  -8   4 2.04114 0.87529   9
   9  -8   4 2.80850 1.05629   2
   9   8  -4 2.48635 1.17953   4
  -9  -8  -4 4.63435 1.07200   2
   9   8   4 2.69361 0.93123   6
  -9   8  -4 2.66507 0.91758   5
   9  -8  -4 2.40785 0.93982   9
   9   8   4 2.82046 0.90007   8
 -10  -8  -4 20.8127 2.40432   2
  10   8  -4 18.3120 1.54993   6
  10   8   4 16.9267 2.48122   6
  10  -8  -4 22.9995 1.64683   2
 -10   8  -4 21.0623 1.84899   5
 -11   8  -4 125.812 4.88410   5
   0  -9  -4 195.757 6.79561   3
   0   9   4 198.632 7.23272   7
   0   9  -4 209.869 7.35473   7
   0  -9   4 199.876 6.95741   3
   1   9  -4 101.144 4.15544   7
  -1  -9  -4 91.9663 3.30671   3
  -1   9   4 89.4655 3.85303   7
   1  -9   4 88.4807 3.69986   3
   1  -9  -4 93.1968 3.58517   3
   1   9   4 91.6319 3.81036   7
  -1   9  -4 91.6363 3.92231   7
  -2   9   4 44.2598 2.38358   7
   2   9  -4 54.9726 2.36448   7
   2  -9   4 47.2735 2.44749   3
  -2  -9  -4 44.4433 1.80792   3
  -2   9  -4 47.0778 2.56337   7
   2  -9  -4 46.6995 2.28601   3
   2   9   4 45.0770 2.36327   7
  -3   9   4 135.235 5.38565   7
   3   9  -4 137.472 5.17754   7
   3  -9   4 141.320 5.60581   3
   3   9   4 134.289 5.33168   7
   3  -9  -4 147.896 5.50394   3
  -3   9  -4 142.692 5.65802   7
  -4   9   4 162.459 6.26940   7
  -4   9   4 149.026 7.37053   5
   4  -9   4 171.653 6.68736   3
   4   9  -4 169.167 8.24337   4
   4  -9   4 171.421 6.83590   9
   4   9  -4 157.646 7.16551   6
  -4   9  -4 159.837 7.14546   5
  -4   9  -4 155.018 6.93549   8
   4  -9  -4 175.965 6.50971   3
   4  -9  -4 170.126 6.63859   9
  -4   9  -4 169.408 6.60417   7
   5  -9   4 7.26421 1.50508   2
   5   9  -4 5.59104 1.34171   6
  -5   9   4 5.20590 1.27434   5
   5   9  -4 5.04127 1.26723   4
  -5   9   4 6.66079 0.98728   7
   5  -9   4 5.99112 1.17754   3
   5  -9   4 5.52059 1.19193   9
  -5   9  -4 6.80564 1.42400   5
   5   9   4 6.03897 1.34947   6
   5  -9  -4 5.36778 1.01226   9
  -5   9  -4 6.64964 1.35044   8
   5   9   4 4.93486 1.09510   8
  -5   9  -4 8.42780 1.47104   7
   5  -9  -4 6.22858 1.04935   3
   5  -9  -4 4.71912 1.25048   2
  -6   9   4 58.4501 3.37346   8
   6  -9   4 56.3274 3.28923   9
   6  -9   4 54.9912 3.34315   3
   6   9  -4 57.4219 3.79472   6
  -6   9   4 54.9743 4.03749   5
   6   9  -4 59.5782 3.98842   4
   6  -9   4 53.2247 3.71145   2
  -6   9  -4 55.4349 3.25911   7
  -6   9  -4 58.1658 3.56323   5
  -6   9  -4 54.6298 3.46717   8
   6  -9  -4 57.4784 3.25710   9
   6   9   4 55.7290 3.60190   8
   6   9   4 55.4276 3.41932   6
   6  -9  -4 59.3352 3.34108   3
   6  -9  -4 54.4848 4.12066   2
   7  -9   4 78.9106 4.49833   2
  -7   9   4 78.3684 4.61356   5
   7  -9   4 75.7038 4.03679   9
   7   9  -4 76.5587 4.28559   6
   7   9  -4 76.0513 4.45613   4
   7   9   4 74.6815 4.25973   8
   7   9   4 74.8115 4.10240   6
   7  -9  -4 70.9634 3.71314   9
  -7   9  -4 77.4030 4.33262   5
   7  -9  -4 74.8716 4.75057   2
   8   9  -4 25.1907 2.19150   6
   8  -9   4 25.2340 2.24361   2
   8  -9   4 22.6154 1.91260   9
  -8   9   4 25.4701 2.84210   5
   8   9   4 22.1152 2.03097   8
   8   9   4 24.1243 2.17579   6
   8  -9  -4 23.3773 1.83058   9
   9  -9   4 12.9634 1.76670   2
   9   9  -4 10.2348 1.64159   6
   9   9  -4 10.1266 1.45100   4
  -9   9   4 11.7960 2.09008   5
   9   9   4 10.1977 1.33257   6
  -9   9  -4 10.1639 1.60222   5
   9   9   4 9.85830 1.18513   8
  10   9  -4 56.0688 2.75824   6
  10  -9  -4 61.9737 2.96864   2
  10   9   4 57.6606 2.77689   6
 -10   9  -4 54.2400 2.97939   5
   0 -10  -4 151.001 5.29414   3
   0  10   4 151.212 5.83548   7
   0 -10   4 151.677 5.48497   3
   0  10  -4 150.211 5.87964   7
  -1  10   4 43.0574 2.43159   7
   1  10  -4 44.7544 2.42619   7
   1 -10   4 43.3301 2.21445   3
  -1 -10  -4 44.9236 1.81518   3
   1  10   4 46.5985 2.46760   7
  -1 -10   4 44.0581 1.94292   3
   1 -10  -4 47.1880 2.14393   3
  -1  10  -4 45.2359 2.54205   7
   2 -10   4 55.4124 2.74148   3
  -2 -10  -4 51.1194 2.02274   3
  -2  10   4 51.0405 2.72327   7
   2  10  -4 53.0841 2.63464   7
   2  10   4 49.5125 2.59127   7
   2 -10  -4 53.1993 2.51082   3
  -2 -10   4 50.0093 2.00780   3
  -2  10  -4 56.2650 2.86303   7
  -3  10   4 25.5476 2.33116   5
  -3  10   4 23.1306 1.76902   7
   3  10  -4 24.4998 1.67101   7
   3  10  -4 20.3450 2.42862   4
   3  10  -4 19.4408 2.22539   6
   3 -10   4 22.4559 1.82619   3
   3 -10  -4 26.0345 1.76091   3
   3  10   4 23.6460 1.67519   7
  -3  10  -4 24.2903 2.04066   5
  -3  10  -4 21.1633 2.19350   8
  -3  10  -4 25.1925 1.86013   7
   3  10   4 25.0543 2.41581   8
   4  10  -4 52.9623 3.58518   4
   4 -10   4 48.8342 3.04764   9
  -4  10   4 46.7198 3.30137   5
   4 -10   4 55.5385 3.10312   3
   4  10  -4 50.1561 3.45594   6
  -4  10  -4 50.7002 2.92158   7
   4 -10  -4 54.7155 2.90314   3
  -4  10  -4 52.9077 3.30872   8
   4  10   4 54.5847 3.60897   8
   4  10   4 48.7083 3.11238   6
  -4  10  -4 50.5252 3.13035   5
   4 -10  -4 49.4860 2.94101   9
   5 -10   4 135.182 5.92813   3
   5 -10   4 131.376 5.84232   9
  -5  10   4 132.052 5.46895   7
   5 -10   4 136.568 6.41996   2
   5  10  -4 134.242 6.55463   4
  -5  10   4 132.056 6.10534   8
   5  10  -4 128.513 6.26792   6
  -5  10   4 139.282 6.42432   5
   5  10   4 137.001 6.35419   8
  -5  10  -4 131.180 6.24171   8
   5  10   4 132.161 5.93202   6
  -5  10  -4 136.207 5.99919   5
  -5  10  -4 126.222 5.75049   7
   5 -10  -4 137.830 5.70927   3
   5 -10  -4 132.945 5.77756   9
   5 -10  -4 134.080 6.80983   2
   6 -10   4 6.73201 1.31880   9
   6 -10   4 5.74538 1.48351   2
   6 -10   4 5.08556 1.41502   3
  -6  10   4 6.56998 1.67573   5
   6  10  -4 6.78477 1.40424   6
  -6  10   4 6.24210 1.30478   8
   6  10  -4 6.30955 1.56909   4
   6 -10  -4 7.17015 1.84054   2
  -6  10  -4 7.73093 1.56426   5
   6  10   4 4.88995 1.14962   8
  -6  10  -4 6.12170 1.10429   7
   6 -10  -4 5.81412 1.17567   9
   6  10   4 4.79442 1.04585   6
   6 -10  -4 3.68297 1.29503   3
  -6  10  -4 6.93668 1.43117   8
   7  10  -4 72.1401 4.14318   6
  -7  10   4 73.1063 4.27978   5
   7 -10   4 68.8198 4.08624   2
   7 -10   4 77.5402 4.06803   9
   7  10  -4 72.7142 4.28705   4
  -7  10  -4 74.8124 4.24962   5
   7  10   4 73.3347 3.84386   6
   7  10   4 73.2804 4.20504   8
   8  10  -4 61.2500 3.53124   6
  -8  10   4 59.1044 3.58695   5
   8 -10   4 54.4235 3.03610   9
   8 -10   4 59.2787 3.59881   2
   8  10  -4 59.5831 3.65636   4
   8 -10  -4 56.9665 3.08445   9
   8  10   4 51.4851 3.22685   8
   8  10   4 57.5527 3.17566   6
  -8  10  -4 58.2314 3.41833   5
   9 -10   4 48.1757 2.71144   2
   9  10  -4 46.8517 2.69358   6
   9  10  -4 42.8617 2.69099   4
  -9  10  -4 49.7293 3.04009   5
   9  10   4 47.6587 2.70697   6
  -9  10  -4 44.3391 2.82345   4
  10 -10  -4 12.6189 1.34262   2
 -10  10  -4 15.4987 1.40175   5
  10  10   4 16.0338 1.20524   6
   0  11   4 45.5919 2.59621   7
   0  11  -4 46.7117 2.66290   7
   0  11  -4 44.1167 3.27576   4
   0 -11  -4 44.0260 1.96746   3
   0  11   4 48.9343 3.16350   8
   0 -11   4 42.6196 2.12099   3
  -1 -11  -4 159.406 5.55910   3
  -1  11   4 165.384 7.26496   8
  -1  11   4 168.737 6.48490   7
   1  11  -4 166.324 7.61942   4
   1  11  -4 169.016 6.44839   7
   1 -11   4 166.494 6.19346   3
   1  11   4 168.512 6.46175   7
   1 -11  -4 165.777 5.98733   3
   1  11   4 164.434 7.23485   8
  -1  11  -4 171.809 6.60025   7
  -1 -11   4 161.898 5.73131   3
  -1  11  -4 162.088 7.54030   4
  -2  11   4 0.73761 0.84300   8
   2  11  -4 2.69734 0.86350   6
   2  11  -4 2.20205 0.77947   7
   2  11  -4 1.78248 0.88883   4
  -2  11   4 2.21216 0.91887   5
  -2  11  -4 2.07102 1.01525   4
   2  11   4 0.51323 0.79772   7
  -2  11  -4 1.85003 0.73556   5
  -2  11  -4 1.65325 0.94945   7
   2  11   4 1.28491 0.67157   8
  -2  11  -4 0.71761 0.65426   8
   3  11  -4 96.6901 5.05579   6
  -3  11   4 95.4108 4.33513   7
   3  11  -4 93.0856 4.07788   7
  -3  11   4 99.3944 4.70078   5
   3  11  -4 97.5885 5.33413   4
   3 -11   4 100.692 4.53287   3
  -3  11   4 103.196 5.06868   8
   3 -11   4 95.6481 5.01165   2
  -3  11  -4 102.069 4.64818   7
  -3  11  -4 98.1596 4.39811   5
   3  11   4 103.128 4.41033   7
   3 -11  -4 95.2368 5.42796   2
   3  11   4 99.5428 5.14140   8
  -3  11  -4 100.026 5.49488   4
  -3  11  -4 98.1040 4.90984   8
   3 -11  -4 99.8201 4.29571   3
   4 -11   4 21.8882 2.56374   2
   4 -11   4 23.8261 2.03516   3
   4  11  -4 23.6382 2.51929   6
  -4  11   4 23.0850 2.00794   7
  -4  11   4 22.0602 2.44406   5
  -4  11   4 21.0267 2.12234   8
   4  11  -4 21.3263 2.61834   4
  -4  11  -4 23.5337 1.95500   5
  -4  11  -4 22.4657 1.89143   7
   4 -11  -4 20.3713 2.82610   2
   4  11   4 19.0880 2.09466   6
   4 -11  -4 25.0387 1.80222   3
   4  11   4 19.1160 2.12942   8
  -4  11  -4 24.6133 2.30721   8
  -5  11   4 142.634 6.05418   7
   5 -11   4 140.546 6.36282   3
   5  11  -4 154.550 7.46821   6
   5 -11   4 138.770 6.44883   9
  -5  11   4 140.695 8.54645   8
  -5  11   4 167.747 7.44825   5
   5  11  -4 162.087 8.30294   4
  -5  11  -4 143.403 7.41128   8
  -5  11  -4 172.885 7.15251   5
  -5  11  -4 143.025 6.31845   7
   5 -11  -4 142.562 6.33641   9
  -6  11   4 80.2270 4.37658   5
   6 -11   4 83.1546 4.63261   2
   6  11  -4 82.6212 4.76973   4
  -6  11   4 74.0620 4.09290   8
   6 -11   4 77.3193 4.23633   9
   6  11  -4 78.1629 4.42791   6
   6 -11  -4 74.7987 3.91537   9
  -6  11  -4 80.5730 4.31258   5
   6  11   4 80.3311 4.04778   6
  -6  11  -4 81.0788 4.36786   8
   6 -11  -4 73.2795 4.64283   2
   6  11   4 82.1825 4.40668   8
   7 -11   4 3.56465 1.19303   9
   7  11  -4 5.53006 1.47799   4
   7  11  -4 4.16570 1.09288   6
   7  11   4 2.17001 1.03363   8
   7 -11  -4 4.01595 1.11431   9
  -8  11   4 42.7660 2.86080   5
   8  11  -4 42.0596 2.72406   6
   8  11  -4 40.9672 2.74700   4
   8 -11   4 43.0504 2.93967   2
  -8  11  -4 42.2190 2.90612   4
   8  11   4 40.3388 2.46105   6
  -8  11  -4 44.4347 2.73753   5
   8  11   4 41.6636 3.11509   8
   9 -11   4 51.3663 2.60170   2
   9  11  -4 46.4041 2.58933   4
   9  11  -4 52.0243 2.64209   6
  -9  11  -4 41.4875 2.47927   4
  -9  11  -4 42.4439 2.52002   5
   9  11   4 47.1745 2.42589   6
  10  11  -4 23.7837 1.36472   6
   0  12   4 184.207 8.66566   4
   0  12   4 164.886 6.56547   7
   0  12  -4 160.637 7.53595   6
   0  12  -4 166.489 6.64291   7
   0  12  -4 160.161 7.74447   4
   0  12  -4 158.837 6.99595   8
   0  12   4 170.434 7.42028   8
   1  12  -4 5.81620 1.40099   4
   1  12  -4 5.18660 1.13143   6
  -1  12   4 6.84801 1.50081   4
  -1  12   4 5.69451 1.25861   8
   1  12  -4 8.22239 1.91735   8
   1 -12   4 6.61719 1.02884   3
  -1  12   4 7.45782 1.15233   7
   1  12  -4 5.84261 1.09312   7
  -1  12  -4 5.78930 1.23482   7
   1  12   4 8.52466 1.34431   7
  -1  12  -4 8.81946 1.93113   4
   1 -12  -4 6.98219 0.87220   3
   1  12   4 7.14662 1.62730   4
   1  12   4 3.86992 1.18203   8
  -1  12  -4 7.04795 1.32733   8
   2 -12   4 1036.45 32.6456   3
   2  12  -4 949.704 33.1013   8
  -2  12   4 1010.70 32.7913   7
   2  12  -4 990.621 33.6537   6
   2  12  -4 985.928 32.5548   7
   2  12  -4 1003.97 34.1699   4
  -2  12   4 952.943 32.2435   5
  -2  12   4 1037.38 33.7459   8
   2  12   4 988.902 32.6603   7
  -2  12  -4 1033.25 33.0527   7
   2 -12  -4 1025.85 32.3540   3
  -2  12  -4 973.390 32.1348   5
  -2  12  -4 1033.01 33.5108   8
  -2  12  -4 1001.44 34.2697   4
   2  12   4 1018.32 33.8276   8
   3 -12   4 20.0033 2.49157   2
  -3  12   4 20.2082 2.11793   8
   3  12  -4 17.4029 2.32711   6
   3  12  -4 16.0510 2.19649   4
   3 -12   4 20.3157 1.81503   3
  -3  12   4 18.2267 1.70359   5
  -3  12   4 18.3894 2.00036   7
   3 -12  -4 20.4415 1.66687   3
  -3  12  -4 19.2400 1.82668   7
   3 -12  -4 17.5141 2.28770   2
  -3  12  -4 18.0717 2.34632   4
   3  12   4 17.7468 1.59677   7
   3  12   4 20.0243 2.16268   8
  -3  12  -4 17.6071 2.01974   8
  -3  12  -4 18.5916 1.73538   5
   4  12  -4 922.842 31.0627   6
  -4  12   4 946.089 30.8949   8
   4  12  -4 949.168 31.7345   4
   4 -12   4 889.503 30.2145   3
  -4  12  -4 901.925 30.3461   7
   4  12   4 983.041 30.8148   6
  -4  12  -4 908.320 30.7864   8
   4  12   4 949.053 31.4240   8
  -4  12  -4 782.988 32.1199   4
   4 -12  -4 898.922 29.9692   3
   5  12  -4 5.72351 1.56840   4
   5 -12   4 3.18073 1.51041   9
   5 -12   4 4.56378 1.33211   2
   5  12  -4 6.28455 1.51754   6
  -5  12   4 6.61398 1.28866   5
  -5  12   4 5.12645 1.22404   8
   5 -12  -4 5.92765 1.42521   2
   5  12   4 6.08154 1.40336   8
   5 -12  -4 4.41719 1.32921   9
  -5  12  -4 7.23018 1.30861   5
   5  12   4 5.17972 1.15886   6
  -5  12  -4 7.64877 1.71240   4
  -5  12  -4 5.12911 1.14250   8
   6  12  -4 161.427 7.13340   6
  -6  12   4 162.045 6.84059   5
   6  12  -4 161.788 7.25749   4
   6 -12   4 157.294 6.80937   9
   6 -12   4 169.879 7.32144   2
   6  12   4 152.371 7.29808   8
  -6  12  -4 164.755 6.65995   5
  -6  12  -4 168.597 7.64435   4
   6 -12  -4 164.507 7.60176   2
   6 -12  -4 156.531 6.63336   9
   6  12   4 164.974 6.67396   6
   7  12  -4 5.03927 1.30221   4
   7 -12   4 4.95702 1.26544   2
   7 -12   4 3.93554 1.00943   9
   7  12  -4 5.08708 1.08454   6
  -7  12   4 5.52399 1.16576   5
   7 -12  -4 4.24411 1.41300   2
   7  12   4 5.13843 1.04688   6
  -7  12  -4 7.43172 1.26803   5
   7  12   4 6.28710 1.19252   8
  -7  12  -4 6.86711 1.45986   4
   7 -12  -4 3.87748 0.93933   9
   8  12  -4 22.8104 1.83097   4
   8  12  -4 23.5776 1.87073   6
   8 -12   4 20.7858 1.86482   2
  -8  12  -4 24.0651 2.01888   5
  -8  12  -4 24.2410 2.15156   4
   8  12   4 24.9178 1.75253   6
   8  12   4 18.4325 1.66092   8
   9 -12   4 5.97760 0.85873   2
   9  12  -4 5.50823 0.91064   6
   9  12   4 6.34271 0.97924   6
   9 -12  -4 5.95339 0.94134   2
  -9  12  -4 5.47557 1.16878   5
   0 -13   4 738.640 27.8111   3
   0  13   4 886.836 29.6936   4
   0  13  -4 909.372 28.7158   7
   0  13  -4 875.828 29.1191   8
   0  13   4 894.727 29.5295   8
   0  13  -4 868.507 30.0323   4
   0  13   4 871.232 28.5367   7
   0  13  -4 868.414 29.2398   6
   1  13  -4 1.08045 0.70276   8
  -1  13   4 1.94872 0.81970   8
   1 -13   4 0.89986 0.59208   3
  -1  13   4 0.17455 1.27301   4
   1  13  -4 1.78164 1.09510   7
   1  13  -4 3.75892 1.20150   6
   1  13  -4 1.16168 0.97442   4
  -1  13  -4 2.23174 1.08169   7
   1  13   4 2.10957 0.94040   8
  -1  13  -4 1.90186 1.11844   4
  -1  13  -4 1.44098 0.97972   8
   1  13   4 2.39774 1.04466   4
  -1  13  -4 2.28935 1.17517   6
   1 -13  -4 1.30224 0.63215   3
   1  13   4 1.84649 1.00803   7
   2 -13   4 38.9458 2.58105   3
   2  13  -4 42.0318 3.03051   6
   2  13  -4 35.0891 3.74651   4
  -2  13   4 27.3420 3.91502   4
  -2  13   4 37.8219 2.50383   7
   2  13  -4 35.1818 2.56641   8
  -2  13  -4 31.8657 5.15512   4
  -2  13  -4 38.2130 3.05987   6
   2 -13  -4 39.6027 2.38471   3
   2  13   4 37.2321 2.57497   7
  -2  13  -4 39.9323 2.75439   7
   2  13   4 41.0779 3.77267   8
  -2  13  -4 39.0494 2.95790   8
   2  13   4 35.5745 2.92658   4
   3  13  -4 22.6906 2.34620   6
   3  13  -4 26.6499 2.90781   4
   3 -13   4 21.8768 2.54812   2
  -3  13   4 26.1613 1.85237   5
  -3  13   4 24.1650 2.34050   8
  -3  13  -4 25.6870 1.90117   5
  -3  13  -4 29.0455 2.67865   8
  -3  13  -4 26.5237 2.76973   4
   3  13   4 27.9503 2.73139   8
   3 -13  -4 25.7103 2.61124   2
   4 -13   4 305.296 11.8477   2
   4  13  -4 321.364 12.1173   6
  -4  13   4 319.688 11.8717   8
   4  13  -4 310.294 12.3336   4
  -4  13   4 309.035 11.0199   5
   4  13   4 307.996 11.9886   8
  -4  13  -4 316.052 12.5786   4
  -4  13  -4 320.415 11.9713   8
   4  13   4 292.981 11.1357   6
  -4  13  -4 303.021 10.8473   5
   4 -13  -4 297.677 12.2381   2
   5  13  -4 208.993 8.60279   6
   5  13  -4 211.451 8.85345   4
   5 -13   4 202.779 8.65944   2
  -5  13   4 210.450 8.46502   8
  -5  13   4 201.597 7.88986   5
   5 -13  -4 201.511 8.86669   2
  -5  13  -4 205.938 9.06838   4
  -5  13  -4 215.484 7.88505   5
  -5  13  -4 204.329 8.49047   8
   5  13   4 202.458 8.51325   8
  -6  13   4 114.438 5.19374   8
  -6  13   4 118.808 5.07462   5
   6  13  -4 114.216 5.46238   6
   6  13  -4 115.354 5.49305   4
   6 -13   4 116.746 5.53984   2
   6 -13   4 97.9929 5.07635   9
  -6  13  -4 118.808 4.88189   5
  -6  13  -4 114.683 5.88294   4
   6  13   4 110.324 4.81228   6
   6  13   4 112.396 5.31731   8
   6 -13  -4 110.690 5.13675   9
   7 -13   4 2.70463 0.89615   2
   7  13  -4 3.19713 0.99725   6
   7  13  -4 1.75713 0.80827   4
  -7  13  -4 1.92185 0.98445   4
   7  13   4 2.53195 0.83446   8
  -7  13  -4 2.09103 0.70326   5
   8  13  -4 32.9755 2.05631   6
   8 -13   4 33.5052 2.30697   2
   8  13  -4 31.5703 2.34083   4
  -8  13  -4 32.9587 1.85656   5
  -8  13  -4 32.5690 2.22661   4
   8  13   4 32.7129 1.90207   6
   9  13  -4 89.1816 3.36383   6
  -9  13   4 77.0234 2.98021   5
   9 -13  -4 79.5944 3.24204   2
  -9  13  -4 86.8598 3.05945   5
   0  14  -4 1183.91 38.9321   6
   0  14   4 1126.88 39.2108   4
   0  14  -4 1199.55 38.8772   8
   0  14   4 1198.99 39.2514   8
   0  14  -4 1176.72 39.8129   4
  -1  14   4 15.0065 2.07861   4
   1  14  -4 18.4557 2.36353   4
   1  14  -4 14.0011 1.74212   8
   1  14  -4 13.3741 1.78706   6
  -1  14   4 14.7181 1.92530   8
  -1  14  -4 13.1812 2.05901   4
   1  14   4 15.3721 1.94231   4
  -1  14  -4 14.9866 1.82021   8
   1  14   4 14.0223 1.89344   8
  -1  14  -4 12.0790 2.04511   6
  -2  14   4 98.0948 5.06231   8
  -2  14   4 102.189 5.43790   4
   2  14  -4 102.564 5.52302   4
   2  14  -4 101.175 5.16725   6
   2  14  -4 90.8981 4.67273   8
   2  14   4 105.376 5.34938   8
   2  14   4 87.1157 4.76664   4
  -2  14  -4 89.5309 4.80211   6
  -2  14  -4 102.435 5.64350   4
  -2  14  -4 99.1622 5.07535   8
  -3  14   4 62.5845 4.10125   4
   3  14  -4 61.8520 3.74618   6
   3 -14   4 60.3577 3.59163   2
  -3  14   4 58.2929 3.82975   8
   3  14  -4 61.9391 4.06600   4
  -3  14  -4 63.5886 3.73119   8
   3 -14  -4 59.0955 3.88144   2
  -3  14  -4 59.7918 4.14431   4
   3  14   4 63.1075 3.96057   8
  -4  14   4 672.664 22.7061   8
   4 -14   4 668.816 22.7480   2
   4  14  -4 564.169 23.0622   6
   4  14  -4 651.093 23.0832   4
  -4  14   4 697.264 23.6751   4
  -4  14  -4 664.807 22.6411   8
   4  14   4 675.805 22.8167   8
  -4  14  -4 658.299 23.3527   4
   5  14  -4 91.1012 4.98709   4
   5  14  -4 95.0549 4.80774   6
  -5  14   4 96.2605 3.88842   5
  -5  14   4 97.9893 4.64209   8
   5 -14   4 98.9103 4.86542   2
  -5  14  -4 90.8550 3.77245   5
  -5  14  -4 95.0530 4.68637   8
  -5  14  -4 95.5313 5.17596   4
   5  14   4 97.0141 4.71508   8
   5  14   4 86.4441 3.98382   6
   6  14  -4 43.8965 2.83176   4
   6 -14   4 42.1119 2.74774   2
  -6  14   4 41.4627 2.55623   8
   6  14  -4 43.9810 2.75211   6
   6  14   4 42.7302 2.57647   8
   6  14   4 41.3390 2.25849   6
  -6  14  -4 42.2134 2.99711   4
   6 -14  -4 42.5147 2.91887   2
  -6  14  -4 44.7353 2.23281   5
   7  14  -4 7.08016 1.12513   6
   7  14  -4 5.11033 0.95610   4
  -7  14   4 4.68775 0.67964   5
   7 -14   4 6.65935 1.20454   2
  -7  14  -4 4.89130 0.69914   5
   7  14   4 4.28785 0.95613   6
   7  14   4 4.71540 1.04487   8
  -7  14  -4 6.28693 1.16410   4
   8 -14   4 43.8544 2.15597   2
   8  14  -4 43.4837 2.09133   6
  -8  14   4 42.3879 2.37960   4
  -8  14   4 31.2826 1.46201   5
  -8  14  -4 36.5483 1.45222   5
   0  15  -4 14.2193 1.66481   8
   0  15  -4 14.5779 1.73659   6
   0  15   4 14.9143 1.87245   8
   0  15  -4 12.7323 2.25607   4
   0  15   4 15.1323 2.22754   4
  -1  15   4 22.7268 2.21899   8
   1  15  -4 21.0452 2.59045   4
  -1  15   4 20.6410 2.24960   4
   1  15  -4 20.9410 2.03253   6
   1  15  -4 19.5004 1.89332   8
  -1  15  -4 20.9103 2.39639   4
   1  15   4 21.0583 2.12388   8
   1  15   4 23.2406 3.90884   4
  -1  15  -4 23.1325 2.10390   8
   2  15  -4 2.22439 0.69395   8
  -2  15   4 1.53427 0.69519   8
  -2  15   4 2.57189 1.30330   4
   2  15  -4 2.17881 1.01397   4
  -2  15  -4 2.51846 1.12946   4
   2  15   4 1.62869 0.77130   8
  -2  15  -4 2.02445 0.80263   8
   2  15   4 1.96616 1.24143   4
   3 -15   4 68.6551 3.86251   2
  -3  15   4 73.2240 4.13767   8
   3  15  -4 74.4552 4.48168   4
  -3  15   4 71.9930 4.29197   4
   3  15  -4 63.5480 3.91693   6
   3  15   4 72.4048 4.02500   8
  -3  15  -4 76.7685 4.14233   8
   3 -15  -4 68.5923 4.14940   2
  -3  15  -4 73.2488 4.58359   4
  -4  15   4 52.0970 3.63485   4
   4  15  -4 52.0210 3.55577   4
   4 -15   4 48.2716 3.00413   2
   4  15  -4 54.6882 3.35817   6
  -4  15   4 53.8593 3.18830   8
   4  15   4 52.7020 3.19337   8
  -4  15  -4 54.6995 3.81514   4
  -4  15  -4 53.8968 3.21216   8
   4 -15  -4 51.5361 3.53454   2
   5 -15   4 6.88861 1.27196   2
  -5  15   4 6.73956 1.41250   4
   5  15  -4 8.15750 1.39600   4
   5  15  -4 8.49332 1.29640   6
  -5  15   4 8.24439 1.49428   8
   5  15   4 8.19466 1.41383   8
   5 -15  -4 5.03438 1.27106   2
  -5  15  -4 8.42228 1.33270   8
  -5  15  -4 7.65283 1.48892   4
   6  15  -4 2.96438 0.90863   6
   6 -15   4 2.80619 0.77884   2
  -6  15   4 2.08611 0.57665   8
   6  15  -4 2.56304 0.76248   4
  -6  15   4 3.89827 0.98750   4
   6  15   4 2.91856 0.65679   8
  -6  15  -4 2.81064 0.93280   4
   7 -15   4 10.8357 1.13352   2
  -7  15   4 11.0763 1.28731   4
   7  15  -4 8.74156 0.98175   6
   7  15  -4 7.27637 0.84303   4
  -7  15  -4 10.6730 1.47281   4
   0  16  -4 43.3498 3.35513   4
   0  16  -4 38.6508 2.69749   6
   0  16   4 41.9501 2.90281   8
   0  16   4 42.3556 2.85383   4
   0  16  -4 42.4013 2.77575   8
   1  16  -4 5.34151 1.19349   6
  -1  16   4 10.4766 1.76460   8
  -1  16   4 9.23368 1.52533   4
   1  16  -4 8.11467 1.40566   8
   1  16  -4 9.72950 1.93196   4
  -1  16  -4 8.87777 1.65600   4
   1  16   4 8.79174 1.63471   4
   1  16   4 7.92340 1.42432   8
  -1  16  -4 9.61161 1.36237   8
  -2  16   4 34.7907 2.56050   8
  -2  16   4 36.3358 2.73628   4
   2  16  -4 36.3763 3.03783   4
   2  16  -4 34.5740 2.37094   6
  -2  16  -4 35.7152 2.48787   8
   2  16   4 38.5957 2.66054   8
  -2  16  -4 37.0108 3.15071   4
  -3  16   4 13.2393 1.70747   4
   3  16  -4 11.3481 1.61889   6
   3  16  -4 10.8615 1.61255   4
   3 -16   4 11.3981 1.81720   2
  -3  16   4 9.92881 1.68118   8
   3  16   4 11.3733 1.45200   8
  -3  16  -4 11.8512 1.74001   4
  -3  16  -4 9.69347 1.39899   8
   3 -16  -4 11.4314 2.02021   2
  -4  16   4 56.5052 3.11219   8
   4 -16   4 54.1894 3.00375   2
  -4  16  -4 54.5422 3.44075   4
   4  16   4 57.7497 3.15251   8
  -4  16  -4 61.1969 3.18576   8
   4 -16  -4 55.0765 3.30031   2
  -5  16   4 28.2380 2.18401   4
   5  16  -4 29.7893 2.05012   6
   5  16  -4 27.6696 1.97767   4
   5 -16   4 30.0753 1.97755   2
  -5  16   4 25.7996 1.81294   8
   5  16   4 27.2777 1.82911   8
  -5  16  -4 28.8788 2.24299   4
   6 -16   4 6.25401 1.13860   2
  -6  16   4 5.65474 1.00714   4
   6  16  -4 6.39088 0.82408   4
   6 -16  -4 5.53876 1.26649   2
  -6  16  -4 5.89620 1.03565   4
   6  16   4 5.12868 0.77338   8
   0  17   4 211.537 8.25471   8
   0  17  -4 207.702 8.41767   8
   0  17  -4 213.089 8.65579   4
   1  17  -4 28.2587 1.86713   8
  -1  17   4 29.3288 2.39069   4
   1  17  -4 35.5365 2.63807   6
   1  17  -4 33.0155 2.56318   4
  -1  17   4 34.1186 2.38191   8
  -1  17  -4 27.9338 2.87423   8
   1  17   4 31.5491 2.26627   8
  -1  17  -4 31.7181 2.54738   4
   2  17  -4 9.73866 1.16806   6
   2  17  -4 13.4063 1.66139   4
  -2  17   4 13.3062 1.73764   4
  -2  17   4 13.3106 1.50212   8
  -2  17  -4 14.2279 1.76395   4
   2  17   4 12.5249 1.44650   8
  -3  17   4 8.62058 1.23790   4
   3  17  -4 8.61409 1.52337   4
  -3  17   4 7.98240 1.20296   8
   3 -17   4 8.25764 1.06566   2
   3  17  -4 7.62037 1.17783   6
   3  17   4 7.83980 1.33191   8
  -3  17  -4 8.12874 1.19172   8
   3 -17  -4 9.47766 1.19600   2
  -3  17  -4 8.30661 1.40751   4
  -4  17   4 22.2142 1.61990   8
  -4  17   4 20.5113 1.70602   4
   4 -17   4 22.6254 1.63491   2
   4  17  -4 20.6901 1.66569   4
   4  17  -4 19.5933 1.63469   6
   4 -17  -4 18.2712 1.52480   2
   4  17   4 21.1474 1.55211   8
  -4  17  -4 23.4947 1.93546   4
   5 -17   4 31.2385 1.72936   2
  -5  17   4 33.6480 2.22959   4
   5  17  -4 27.4762 1.69984   4
   5  17   4 27.6014 1.69378   8
   0  18  -4 264.594 9.99827   4
   0  18   4 273.158 9.72937   8
   1  18  -4 4.04554 0.85601   8
  -1  18   4 7.92419 1.08009   8
  -1  18   4 6.51322 0.87517   4
   1  18  -4 6.33864 1.41284   4
   1  18   4 8.16793 1.30008   8
  -1  18  -4 6.69928 1.03111   8
  -1  18  -4 5.75453 1.15249   4
  -2  18   4 52.3694 2.86250   8
   2  18  -4 58.9540 3.09253   4
  -2  18   4 54.8380 2.81244   4
  -2  18  -4 71.4037 3.42481   4
  -2  18  -4 72.0664 2.96674   8
  -3  18   4 1.88084 0.71594   4
  -3  18   4 2.65332 0.60087   8
   3  18  -4 1.78459 0.61871   4
   3  18   4 1.22235 0.45278   8
  -3  18  -4 3.25119 0.83286   4
   4  18  -4 49.2016 2.51695   4
  -4  18   4 50.2194 2.31194   8
  -4  18  -4 54.1114 2.61615   4
  -1  19   4 1.12827 0.44747   8
   1  19  -4 1.10293 0.55494   4
  -1  19  -4 0.75138 0.54773   4
   1  19   4 0.51419 0.33912   8
   2  19  -4 90.2812 3.64645   4
  -2  19  -4 97.5557 3.89380   4
   0   0  -5 0.11104 0.16574   3
  -1   0  -5 92.3546 3.25832   3
   1   0   5 88.1275 3.21188   9
   1   0  -5 97.4270 3.23104   3
   1   0  -5 86.5663 3.17109   9
  -2   0   5 2506.49 82.2980   1
  -2   0   5 2540.08 81.9563   1
  -2   0  -5 2572.32 81.9546   1
   2   0   5 2592.94 82.3086   1
  -3   0  -5 268.870 8.87728   9
   3   0  -5 262.605 8.46069   3
  -3   0   5 247.552 8.49687   9
   3   0  -5 251.569 8.35569   9
   3   0   5 246.401 8.44507   9
   3   0   5 244.517 8.54691   3
   4   0   5 218.721 7.54298   9
  -4   0   5 212.395 7.63389   9
   4   0   5 216.244 7.71811   3
   4   0  -5 223.923 7.57536   3
  -4   0  -5 215.171 7.76572   9
   4   0  -5 239.140 7.44718   9
   5   0  -5 0.64570 0.46375   3
   5   0   5 1.70175 0.50513   9
   5   0  -5 1.24765 0.44298   9
   5   0   5 1.74348 0.58406   3
  -5   0   5 0.61884 0.41458   9
  -5   0  -5 0.94207 0.69026   9
   6   0  -5 93.4143 3.48712   9
  -6   0  -5 87.7719 4.03653   9
   6   0   5 80.3116 3.84950   3
  -6   0   5 85.8197 3.80563   9
   6   0  -5 80.6104 3.64619   3
   6   0   5 86.6645 3.38790   9
  -7   0  -5 54.2975 3.71836   2
   7   0   5 59.4214 2.36372   9
  -7   0   5 64.3269 3.23170   9
   7   0   5 57.3341 3.30218   6
   7   0  -5 57.4991 3.81215   4
   7   0  -5 62.4226 2.35701   9
  -7   0  -5 63.2109 3.46664   9
  -8   0  -5 13.2386 1.87394   9
  -8   0   5 13.9441 1.75959   9
   8   0   5 13.5874 1.87486   6
  -8   0  -5 15.8440 2.00008   2
  -9   0  -5 18.2048 2.32714   9
  -9   0  -5 21.8135 2.45844   2
  -9   0   5 20.8424 2.60747   2
  -9   0   5 16.6336 1.71394   9
   9   0   5 20.6874 1.87045   6
 -10   0  -5 387.822 13.7915   9
 -10   0   5 383.251 14.3877   2
 -10   0  -5 388.964 14.1639   2
 -10   0   5 377.807 13.5377   9
 -11   0   5 29.2827 2.33778   2
 -11   0  -5 27.6384 2.10676   2
 -12   0   5 22.3450 1.54380   2
   0   1  -5 0.03951 0.18691   3
   0   1   5 0.18620 0.21948   9
   0  -1  -5 0.11526 0.22835   3
   1   1  -5 24.4239 1.11042   3
   1   1  -5 25.3635 1.06545   9
  -1   1   5 22.8895 1.10977   9
  -1  -1  -5 24.9330 1.14720   3
   1   1   5 22.9491 1.09019   9
  -1   1  -5 24.5993 1.15915   3
   1  -1  -5 24.2649 1.11073   3
  -1   1  -5 22.2160 1.10858   9
   3  -1   5 35.6410 1.72911   3
   3  -1   5 33.8667 1.68425   9
   3   1  -5 34.6305 1.56105   3
  -3  -1  -5 34.4005 1.72145   9
   3   1  -5 35.2315 1.47335   9
  -3   1   5 33.1815 1.62667   9
   3   1   5 33.7060 1.62356   3
   3  -1  -5 36.9343 1.63798   9
   3  -1  -5 37.5338 1.69102   3
  -3   1  -5 34.5852 1.74248   9
   3   1   5 35.5258 1.56069   9
  -3  -1   5 32.8277 1.65230   9
  -4  -1  -5 382.323 13.0385   9
   4  -1   5 391.326 13.1009   3
   4   1  -5 380.178 12.7573   3
   4   1  -5 383.317 12.5693   9
   4  -1   5 389.629 12.9209   9
  -4   1   5 389.169 12.9298   9
  -4  -1   5 380.972 12.9241   9
   4  -1  -5 407.223 13.1913   3
   4  -1  -5 413.659 12.8260   9
   4   1   5 396.396 12.6988   9
   4   1   5 385.199 12.9436   3
  -4   1  -5 386.591 13.0794   9
   5   1  -5 109.901 3.83684   9
  -5   1   5 108.688 4.31516   9
   5  -1   5 107.377 4.42687   3
  -5  -1  -5 112.349 4.55471   9
   5  -1   5 116.072 4.28578   9
   5   1  -5 102.606 4.10246   3
  -5   1  -5 108.358 4.46708   9
   5   1   5 112.031 3.92677   9
  -5  -1   5 105.502 4.30318   9
   5  -1  -5 111.339 4.08162   9
   5  -1  -5 112.150 4.27864   3
   5   1   5 101.829 4.28137   3
   6   1  -5 156.993 5.08383   9
  -6   1   5 148.098 5.81332   9
   6  -1   5 144.135 5.92079   3
  -6  -1  -5 149.124 6.06568   9
   6  -1   5 151.099 5.54690   9
   6   1   5 145.741 5.01075   9
  -6  -1   5 146.073 5.81229   9
   6  -1  -5 148.737 5.70463   3
  -6   1  -5 150.957 6.04542   9
   6  -1  -5 149.140 5.39238   9
   7   1  -5 49.6501 3.45630   4
  -7  -1  -5 44.2279 3.30637   2
   7  -1   5 47.8352 2.27795   9
  -7  -1  -5 47.6961 2.99951   9
   7  -1   5 47.0845 2.80601   6
  -7   1   5 48.3877 2.66732   9
   7  -1  -5 47.2978 2.19397   9
  -7  -1   5 47.4879 2.75759   9
   7   1   5 50.2102 2.98539   6
  -7   1  -5 47.4808 3.38824   2
   8   1  -5 5.30560 1.08995   6
   8  -1   5 5.85389 0.72010   9
  -8  -1  -5 5.38305 1.45768   2
   8  -1   5 5.76453 1.17194   6
  -8   1   5 3.44660 1.48626   2
  -8  -1  -5 4.47629 1.05410   9
  -8   1  -5 4.75520 1.43313   2
   8  -1  -5 5.49758 0.67822   9
   8   1   5 4.43070 0.99939   6
  -8  -1   5 5.83095 1.19074   9
  -8   1  -5 5.22697 1.37108   9
  -9   1   5 3.25681 1.34309   2
  -9   1   5 2.00152 0.77663   9
  -9  -1  -5 2.31616 1.19318   9
  -9  -1  -5 1.05346 0.94268   2
  -9  -1   5 1.89976 1.30320   2
  -9  -1   5 1.83653 0.72315   9
   9   1   5 2.16273 0.96590   6
  -9   1  -5 2.68335 1.08340   9
  -9   1  -5 2.23343 0.95904   2
 -10   1   5 1.48451 0.95272   2
 -10   1   5 1.71636 0.66649   9
 -10  -1  -5 1.73659 0.93725   9
 -10  -1  -5 2.49644 1.20360   2
 -10  -1   5 1.08944 1.14361   9
 -10   1  -5 1.94271 0.81324   9
 -10   1  -5 1.69833 0.88877   2
 -10  -1   5 1.96564 1.00680   2
 -11  -1  -5 25.1309 2.25728   2
 -11   1  -5 24.0166 2.14309   2
 -12   1   5 4.26768 0.81831   2
 -12  -1  -5 3.69279 0.78666   2
 -12   1  -5 3.91776 0.94330   2
 -12  -1   5 4.23871 0.91320   2
   0   2  -5 0.20856 0.25642   3
   0   2   5 0.78348 0.24885   7
   1   2  -5 714.307 22.4154   9
  -1   2   5 727.496 22.3203   7
   1   2  -5 701.757 22.3999   3
   1   2   5 689.298 22.4146   9
   2   2  -5 285.778 9.54737   3
   2   2  -5 289.601 9.45085   9
   2  -2   5 322.597 9.98247   9
  -2   2   5 290.604 9.64312   9
   2   2  -5 283.100 9.24158   7
  -2  -2  -5 314.275 9.69075   3
  -2   2  -5 292.315 9.74584   9
   2  -2  -5 289.587 9.83406   9
   2   2   5 275.143 9.47739   9
   2  -2  -5 305.666 9.71852   3
   3  -2   5 680.852 20.8393   3
   3   2  -5 620.531 19.9818   9
  -3   2   5 644.503 19.9204   7
  -3   2   5 633.297 20.3225   9
   3   2  -5 626.583 20.1670   3
   3  -2   5 618.484 20.4087   9
   3  -2  -5 636.513 20.3342   9
   3  -2  -5 656.702 20.6335   3
   3   2   5 614.246 20.2786   3
   3   2   5 623.377 20.0393   9
  -3   2  -5 612.919 20.4328   9
   4  -2   5 481.720 15.5928   3
   4   2  -5 457.048 15.1266   3
   4  -2   5 484.512 15.4632   9
   4   2  -5 457.495 14.8324   9
  -4   2   5 472.804 14.7218   7
  -4   2   5 462.787 15.3564   9
  -4  -2  -5 476.162 15.5533   9
  -4   2  -5 469.700 15.5188   9
   4  -2  -5 481.184 15.3230   9
   4   2   5 463.237 14.8664   9
   4  -2  -5 476.439 15.4111   3
   4   2   5 437.938 15.2408   3
  -4  -2   5 467.595 15.4300   9
  -5  -2  -5 139.214 5.51825   9
   5  -2   5 139.970 5.47801   3
   5  -2   5 137.919 5.26557   9
  -5   2   5 140.284 5.27140   9
  -5  -2   5 141.104 5.34151   9
  -5   2  -5 141.148 5.46179   9
   5  -2  -5 133.363 5.22622   3
   5  -2  -5 135.460 5.08665   9
   6  -2   5 202.572 7.69881   3
   6  -2   5 203.127 7.34757   9
  -6  -2  -5 198.016 8.12176   9
   6  -2  -5 205.614 7.18689   9
   6  -2  -5 190.979 7.41004   3
  -6  -2   5 210.889 7.96367   9
  -7  -2  -5 58.8769 3.39664   9
  -7  -2  -5 59.4291 3.83432   2
   7  -2   5 58.3915 3.19890   6
   7  -2   5 64.9028 2.90490   9
  -7   2   5 62.3388 3.16662   9
   7   2  -5 55.5865 3.81782   4
   7  -2  -5 59.3787 2.70547   9
   7   2   5 58.4116 3.29319   6
  -7  -2   5 59.8721 3.26933   9
  -7   2  -5 60.6943 3.35550   9
  -7   2  -5 52.6560 4.02962   2
   8  -2   5 68.4099 2.95063   9
   8   2  -5 66.5704 3.51556   6
  -8   2   5 71.7204 3.47534   9
  -8  -2  -5 64.8274 4.15197   2
  -8  -2  -5 64.8541 3.70352   9
  -8   2   5 68.1238 4.25242   2
   8   2  -5 68.3601 4.22573   4
  -8   2  -5 65.9269 3.59025   9
   8   2   5 65.4572 3.60783   6
  -8   2  -5 66.2034 3.97537   2
  -8  -2   5 52.9625 3.74741   9
   8  -2  -5 68.9704 2.80998   9
  -9   2   5 15.7524 2.11065   2
  -9  -2  -5 15.3018 2.21118   9
  -9  -2  -5 15.7884 2.25287   2
   9   2  -5 15.6289 1.80640   6
  -9   2   5 17.2067 1.61969   9
  -9   2  -5 17.1798 2.00664   2
  -9  -2   5 15.6812 2.41805   2
  -9   2  -5 18.0564 1.80450   9
   9   2   5 18.6489 1.81876   6
  -9  -2   5 13.5310 1.92103   9
 -10  -2  -5 23.1189 2.52331   9
 -10   2   5 22.4944 1.73906   9
 -10   2   5 22.8592 2.55670   2
 -10  -2  -5 20.0655 2.39920   2
  10   2  -5 20.6113 1.69207   6
 -10  -2   5 20.8529 2.55282   2
  10   2   5 22.5575 1.87109   6
 -10   2  -5 21.4189 2.10087   2
 -10  -2   5 18.6013 2.10634   9
 -10   2  -5 22.8999 2.09973   9
 -11  -2  -5 3.69727 1.31399   2
 -11  -2   5 5.18979 1.91535   2
  11   2   5 4.09329 1.10749   8
 -12  -2  -5 8.19076 0.96738   2
 -12   2   5 6.95078 0.80672   2
 -12   2  -5 8.59629 0.94750   2
   0   3  -5 1.34499 0.30934   9
   0  -3  -5 0.16482 0.17924   3
   0   3   5 0.59431 0.20653   7
   1   3  -5 787.030 24.8778   9
   1   3  -5 785.051 25.0062   3
   1   3  -5 809.766 24.9697   7
  -1   3   5 848.113 25.0387   7
  -1   3  -5 783.139 25.0930   9
   1   3   5 739.358 24.8413   9
   2   3  -5 782.950 25.5373   3
  -2   3   5 816.157 25.6632   9
  -2   3   5 865.117 25.5679   7
   2   3  -5 821.149 25.3997   7
   2   3  -5 780.463 25.2919   9
  -2   3  -5 812.406 25.7885   9
   2   3   5 789.334 25.6008   3
  -3   3   5 35.6649 1.69516   9
   3  -3   5 35.3639 1.78004   9
   3  -3   5 39.4739 1.94829   3
   3   3  -5 33.4180 1.48389   3
  -3   3   5 37.4604 1.46986   7
   3  -3  -5 37.0502 1.77995   9
   3   3   5 35.5325 1.59845   3
   3  -3  -5 38.4676 1.81673   3
  -3   3  -5 36.5578 1.78873   9
   4  -3   5 5.79682 0.78216   9
   4  -3   5 3.86339 0.72388   3
  -4   3   5 3.21883 0.61535   9
   4  -3  -5 5.75532 0.72281   9
  -4   3  -5 3.12711 0.68745   9
  -5  -3  -5 128.661 5.22794   9
   5  -3   5 129.216 5.19797   3
  -5   3   5 126.469 4.92801   9
   5  -3   5 130.029 5.05382   9
  -5  -3   5 125.331 5.00651   9
   5  -3  -5 134.066 4.94351   9
   5  -3  -5 131.224 5.04569   3
  -5   3  -5 122.852 5.09500   9
   6  -3   5 32.8432 2.09779   9
  -6   3   5 32.9177 2.05077   9
  -6  -3  -5 32.2562 2.35664   9
   6  -3   5 29.0371 2.06029   3
  -6  -3   5 31.6558 2.17698   9
   6  -3  -5 33.6756 2.02556   3
  -6   3  -5 32.0389 2.10277   9
   6  -3  -5 31.7032 1.93392   9
   7   3  -5 246.910 9.96537   6
  -7  -3  -5 304.871 11.6116   9
   7  -3   5 267.459 9.45362   9
   7  -3   5 246.679 9.90113   3
  -7   3   5 267.186 9.56430   9
   7  -3   5 249.489 9.84451   2
  -7  -3  -5 248.369 10.3883   2
  -7   3  -5 284.502 11.0339   2
   7  -3  -5 251.493 9.63244   3
   7   3   5 293.191 10.6194   6
   7  -3  -5 252.033 10.3521   2
   7  -3  -5 264.176 9.24164   9
  -7   3  -5 262.624 9.81980   9
   8  -3   5 68.5773 3.76225   2
   8  -3   5 75.6059 3.32123   9
  -8  -3  -5 72.4635 4.38811   2
  -8   3   5 70.5067 4.34262   2
  -8   3   5 62.3557 4.51746   5
   8   3  -5 67.7971 3.71664   6
   8   3  -5 72.8552 4.42692   4
  -8   3   5 74.6245 3.66512   9
  -8   3  -5 78.2956 3.82258   9
  -8   3  -5 72.8653 4.36138   2
  -8   3  -5 69.6478 4.68355   5
   8  -3  -5 72.1812 4.00543   2
   8  -3  -5 74.0878 3.19870   9
   8   3   5 74.0625 3.87974   6
  -9   3   5 151.199 6.04923   9
  -9   3   5 146.722 6.87259   2
  -9  -3  -5 148.128 6.76119   2
   9   3  -5 150.669 6.20876   6
  -9   3  -5 146.444 6.16755   9
   9   3   5 147.400 6.28867   6
  -9   3  -5 151.516 6.78831   2
  -9  -3   5 148.947 7.15493   2
  -9   3  -5 137.315 7.44414   5
   9  -3  -5 133.772 5.54559   9
 -10   3   5 3.45125 0.90966   9
  10   3  -5 4.57324 0.90771   6
 -10  -3  -5 4.47321 1.12116   2
 -10  -3   5 4.93967 1.37095   2
 -10   3  -5 3.94865 1.03606   9
  10   3   5 4.44680 0.90705   6
 -10   3  -5 4.38749 1.26034   2
 -11   3   5 28.8612 2.05003   2
 -11  -3  -5 30.3819 2.13486   2
 -11  -3   5 28.6610 2.26051   2
 -11   3  -5 32.3159 2.21258   2
 -12  -3  -5 48.0226 2.24917   2
   0   4   5 0.82285 0.26600   7
   0  -4  -5 1.69621 0.32232   3
   0   4  -5 -0.0116 0.24234   7
  -1   4   5 342.868 11.2692   9
  -1  -4  -5 339.975 11.4880   3
  -1   4   5 359.014 11.4234   7
   1   4  -5 347.501 11.3704   7
   1   4   5 380.292 11.6776   7
   1  -4  -5 359.564 11.4787   3
  -1   4  -5 337.581 11.3626   9
  -2   4   5 44.8738 1.83982   7
   2   4  -5 43.1291 1.69900   7
  -2   4   5 45.4999 1.84030   9
  -2  -4  -5 46.7242 1.85766   3
  -2   4  -5 43.4263 1.91743   9
   2  -4  -5 45.8683 2.17510   9
   2  -4  -5 45.8830 1.97105   3
   3  -4   5 83.0810 3.35067   3
  -3   4   5 82.2952 2.95149   7
  -3   4   5 80.1143 3.06558   9
   3  -4   5 78.8322 3.26422   9
   3   4  -5 73.8209 2.64074   7
  -3   4  -5 77.5289 3.16584   9
   3  -4  -5 82.5431 3.25301   9
   3  -4  -5 82.4234 3.24955   3
   4  -4   5 526.363 17.9289   9
  -4   4   5 541.322 17.6679   9
   4  -4   5 562.171 18.1024   3
  -4   4   5 535.722 17.3766   7
   4  -4  -5 530.141 17.7986   9
   4  -4  -5 561.041 17.9003   3
  -4   4  -5 546.808 17.8641   9
  -5   4   5 8.88215 0.77788   7
   5  -4   5 8.42603 1.23023   9
  -5   4   5 8.84715 1.01003   9
   5  -4   5 7.59693 1.30758   3
  -5   4  -5 10.2628 1.08267   9
   5  -4  -5 9.61348 1.02942   3
   5  -4  -5 8.99419 1.12149   9
   6  -4   5 140.871 5.59571   9
  -6   4   5 140.465 5.39637   9
   6  -4   5 133.541 5.73943   3
  -6   4  -5 142.941 5.58321   9
   6  -4  -5 133.254 5.32904   9
   6  -4  -5 130.976 5.50058   3
  -7   4   5 142.814 5.55409   9
   7   4  -5 142.522 6.60464   4
  -7  -4  -5 139.097 6.97565   2
   7  -4   5 133.967 6.07610   2
   7  -4   5 139.846 5.64777   9
   7   4  -5 126.961 6.34070   6
  -7   4   5 125.352 6.31620   2
  -7   4   5 138.825 7.39870   5
   7  -4   5 137.409 6.08792   3
   7  -4  -5 135.604 6.57347   2
   7  -4  -5 133.835 5.74649   3
  -7   4  -5 140.143 5.73938   9
  -7   4  -5 153.901 7.28404   5
  -7   4  -5 131.040 6.23377   2
   7   4   5 138.010 5.98888   6
   7  -4  -5 147.691 5.47821   9
   8   4  -5 22.9858 2.02030   6
   8  -4   5 21.0984 1.81493   9
  -8  -4  -5 20.7712 2.19628   2
  -8   4   5 20.7960 2.98065   5
  -8   4   5 17.9840 1.75043   9
   8  -4   5 25.6615 2.40437   2
   8   4  -5 23.6219 2.52787   4
   8  -4  -5 24.0586 1.60743   9
  -8   4  -5 21.6490 2.00759   9
   8  -4  -5 21.1205 2.70024   2
  -8   4  -5 23.0252 2.87183   5
   9   4  -5 0.18901 0.80310   6
  -9   4   5 -1.5304 1.47517   5
  -9   4   5 1.23478 1.12813   2
   9  -4   5 0.71498 0.62696   9
   9   4  -5 0.72863 0.86756   4
  -9  -4  -5 0.19804 1.00967   2
  -9   4  -5 -0.3239 1.21237   5
   9  -4  -5 0.87483 0.89088   9
  -9  -4   5 1.39807 1.28633   2
  -9   4  -5 1.58687 1.08307   2
   9  -4  -5 -0.3437 1.03573   2
   9   4   5 0.61833 0.59811   6
  10   4  -5 12.0067 1.44123   6
 -10   4   5 9.96571 1.90996   2
 -10  -4  -5 12.8869 1.93362   2
 -10   4   5 10.3493 2.03044   5
  10   4   5 13.2184 1.42495   6
  10   4   5 11.2049 1.65201   8
 -10   4  -5 11.8739 1.77823   2
 -10  -4   5 12.1608 1.96464   2
 -10   4  -5 16.5446 2.25294   5
 -11  -4  -5 126.895 5.49533   2
 -11   4   5 134.340 5.81304   5
 -11   4   5 143.588 5.40263   2
 -11   4  -5 136.420 5.24283   2
 -11   4  -5 132.968 5.65536   5
 -11  -4   5 144.603 5.86530   2
 -12  -4  -5 27.0463 1.51061   2
 -12  -4   5 28.5252 1.58766   2
   0  -5  -5 0.05282 0.22095   3
   0   5   5 0.20735 0.33238   7
   1   5  -5 43.7311 1.84609   7
  -1   5   5 44.6068 1.91243   7
  -1  -5  -5 45.0747 1.77762   3
  -1   5   5 41.5810 1.56472   9
   1   5   5 44.9457 1.95088   7
   1  -5  -5 45.8218 1.90690   3
  -1   5  -5 45.0694 2.00503   7
  -1   5  -5 41.5563 1.62976   9
   2   5  -5 271.846 9.23404   7
   2  -5   5 295.310 9.63722   3
  -2   5   5 282.071 9.55699   7
  -2  -5  -5 302.214 9.31651   3
  -2   5   5 281.521 9.21879   9
   2   5   5 291.089 9.47591   7
   2  -5  -5 256.270 9.72509   9
  -2   5  -5 280.560 9.32936   9
   2  -5  -5 291.582 9.52870   3
  -3   5   5 6.84656 0.69562   7
  -3  -5  -5 6.29389 0.62111   3
  -3   5   5 7.08389 0.70913   9
   3  -5   5 6.29062 0.91925   9
   3  -5   5 6.48415 0.81574   3
   3   5  -5 7.24804 0.50815   7
   3  -5  -5 8.02007 0.80960   9
  -3   5  -5 7.49720 0.82760   9
   3  -5  -5 7.55449 0.78104   3
   4  -5   5 528.814 17.4608   3
  -4   5   5 525.420 16.8356   7
   4  -5   5 499.147 17.3187   9
  -4   5   5 526.382 16.9463   9
   4  -5  -5 511.127 17.2091   9
   4  -5  -5 536.959 17.2861   3
  -4   5  -5 517.448 17.1071   9
  -5   5   5 100.105 3.90294   9
   5  -5   5 93.8015 4.17967   9
  -5   5   5 97.4463 3.65889   7
   5  -5   5 96.6998 4.35513   3
   5  -5  -5 100.362 4.19473   3
  -5   5  -5 94.2889 4.03098   9
   5  -5  -5 91.0368 4.03638   9
  -6   5   5 249.159 8.97852   9
   6  -5   5 258.453 9.40755   9
   6  -5   5 247.281 10.2112   2
   6  -5   5 249.554 9.58132   3
  -6   5  -5 255.742 9.18081   9
   6  -5  -5 245.717 9.32155   3
   6  -5  -5 271.780 11.0941   2
   6  -5  -5 257.658 9.16762   9
  -7   5   5 296.132 9.98428   9
  -7   5   5 268.151 11.5173   5
   7   5  -5 286.543 11.2984   4
   7   5  -5 275.275 10.6858   6
   7  -5   5 291.650 10.2541   9
  -7   5   5 272.058 10.8725   2
   7  -5   5 267.643 10.5806   2
   7  -5   5 266.673 10.6060   3
   7  -5  -5 294.273 10.0558   9
   7  -5  -5 277.691 10.3624   3
   7  -5  -5 275.257 11.1803   2
  -7   5  -5 264.279 11.0295   5
  -7   5  -5 279.622 10.0811   9
  -7   5  -5 271.530 10.6217   2
  -7   5  -5 271.932 10.1604   7
   7   5   5 295.241 10.6637   6
  -8   5   5 44.1594 3.60938   2
  -8  -5  -5 52.3885 3.90589   2
   8   5  -5 46.7320 3.15398   6
   8   5  -5 53.6076 3.84955   4
  -8   5   5 49.6061 2.70632   9
   8  -5   5 46.2363 3.18874   2
   8  -5   5 54.2731 2.89087   9
  -8   5   5 42.3996 3.68480   5
  -8   5  -5 48.0024 2.97708   7
   8  -5  -5 39.6241 3.54983   2
  -8   5  -5 45.3059 3.61977   5
   8   5   5 47.8138 3.02671   6
   8  -5  -5 51.2482 2.69627   9
  -8   5  -5 49.2520 2.75405   9
  -8   5  -5 51.2781 3.43114   2
  -9   5   5 47.0271 2.55916   9
   9  -5   5 44.0411 2.38632   9
   9   5  -5 48.0381 2.98799   6
   9   5  -5 45.9765 3.28236   4
  -9  -5  -5 38.9908 3.48662   2
   9  -5  -5 41.8310 2.28672   9
  -9  -5   5 54.3181 4.21185   2
  -9   5  -5 46.1162 2.57896   9
   9   5   5 43.1113 2.79944   6
   9  -5  -5 49.4018 3.41420   2
  -9   5  -5 44.1688 3.09193   2
 -10  -5  -5 42.6621 2.91271   2
 -10   5   5 43.4001 2.73942   2
  10   5  -5 41.4169 2.39137   6
 -10   5   5 36.3232 2.97066   5
  10   5   5 42.6653 2.70076   6
 -10  -5   5 42.0284 2.91218   2
 -10   5  -5 43.7686 2.49804   2
  10   5   5 35.3845 2.96049   8
 -11   5   5 1.95577 1.11675   5
  11   5  -5 0.60309 0.47917   6
 -11   5   5 1.09865 0.52305   2
 -11  -5  -5 1.65573 0.64559   2
 -11   5  -5 2.58034 0.81118   5
 -11  -5   5 1.76971 0.73571   2
 -11   5  -5 1.63320 0.53786   2
   0  -6  -5 0.97049 0.34035   3
   0   6   5 0.75711 0.47861   7
  -1   6   5 501.186 16.3104   7
  -1  -6  -5 515.594 16.1001   3
   1   6  -5 506.470 16.2772   7
   1  -6  -5 489.268 16.2306   3
   1   6   5 498.366 16.3253   7
  -1   6  -5 504.491 16.4308   7
  -2   6   5 84.0592 3.23508   7
  -2   6   5 77.2716 2.79940   9
  -2  -6  -5 83.6633 3.02126   3
   2  -6   5 80.6737 3.36928   3
   2   6  -5 80.9646 3.06533   7
   2  -6   5 88.3827 3.72254   9
   2   6   5 80.9855 3.23121   7
  -2   6  -5 84.9170 3.38852   7
  -2   6  -5 80.9895 2.88536   9
   2  -6  -5 81.9139 3.25387   3
   3  -6   5 114.156 4.61847   9
  -3   6   5 116.831 4.33140   7
   3  -6   5 119.325 4.69941   3
  -3   6   5 117.244 4.11004   9
  -3  -6  -5 116.457 4.23045   3
   3  -6  -5 123.725 4.57766   3
  -3   6  -5 117.654 4.23392   9
   3  -6  -5 112.351 4.53388   9
  -3   6  -5 117.063 4.60427   7
   4  -6   5 330.812 11.9390   9
  -4   6   5 345.207 11.4935   7
  -4   6   5 348.544 11.4018   9
   4  -6   5 347.189 12.0616   3
   4  -6  -5 337.782 11.8333   9
  -4   6  -5 344.616 11.5379   9
  -4   6  -5 350.108 11.8895   7
   4  -6  -5 355.821 11.8920   3
   5  -6   5 38.6754 2.34149   9
  -5   6   5 35.5847 1.85649   7
   5  -6   5 39.3760 2.50831   3
  -5   6   5 39.9473 1.97195   9
  -5   6  -5 38.3373 2.09524   9
   5  -6  -5 38.3224 2.24330   3
  -5   6  -5 36.6670 2.19705   7
  -6   6   5 123.423 6.34963   5
  -6   6   5 134.352 5.01563   9
  -6   6   5 127.598 6.43370   2
   6  -6   5 136.572 5.85563   3
   6   6  -5 127.876 5.99928   6
   6   6  -5 135.288 6.29481   4
   6  -6   5 134.132 5.53968   9
  -6   6  -5 135.722 5.21333   9
  -6   6  -5 131.869 6.10467   5
   6  -6  -5 131.192 5.53431   3
  -6   6  -5 124.348 5.69395   2
   6   6   5 127.804 5.66226   6
   6  -6  -5 106.546 6.68445   2
   6  -6  -5 134.048 5.34881   9
  -7   6   5 66.0171 4.75181   5
  -7   6   5 69.9259 4.17872   2
   7   6  -5 78.7557 4.48742   4
   7  -6   5 64.7028 3.99452   3
  -7   6   5 73.5618 3.34448   9
   7   6  -5 70.3144 4.01268   6
   7  -6   5 71.3990 3.76547   9
   7  -6   5 72.1974 4.06550   2
  -7   6  -5 72.3878 3.83348   2
   7  -6  -5 73.4650 4.68677   2
  -7   6  -5 74.3816 4.30274   5
   7   6   5 75.5356 4.02438   6
  -7   6  -5 74.9798 3.52131   9
   7  -6  -5 75.4925 3.57480   9
   7  -6  -5 68.8135 3.82625   3
  -7   6  -5 68.6424 3.68235   7
  -8   6   5 28.6929 1.93403   9
  -8  -6  -5 26.6429 2.67687   2
   8   6  -5 27.1193 2.31058   6
   8   6  -5 26.9368 2.88272   4
   8  -6   5 28.6289 2.19697   9
  -8   6   5 26.2277 2.65998   2
  -8   6   5 26.0372 2.89897   5
   8  -6   5 27.6769 2.64170   2
  -8   6  -5 29.6955 2.48252   2
  -8   6  -5 26.2591 2.64896   5
   8  -6  -5 27.4980 2.92323   2
   8  -6  -5 28.7337 2.08927   9
  -8   6  -5 29.7301 2.11118   9
   8   6   5 28.4660 2.42872   6
  -9  -6  -5 681.009 23.1664   2
   9   6  -5 748.368 26.5368   4
  -9   6   5 713.004 22.9791   2
  -9   6   5 660.588 22.0184   9
  -9   6   5 650.481 23.7435   5
   9  -6   5 732.600 23.0021   2
   9  -6   5 711.534 22.2778   9
   9   6  -5 585.859 23.2896   6
   9  -6  -5 704.432 22.1324   9
  -9   6  -5 599.018 22.6419   2
  -9  -6   5 682.547 23.5917   2
  -9   6  -5 688.472 22.1973   9
  -9   6  -5 661.631 23.3385   5
   9   6   5 662.437 23.0468   8
   9  -6  -5 669.578 23.6076   2
 -10   6   5 4.74110 1.01271   2
 -10  -6  -5 11.4529 2.94127   2
  10   6  -5 5.90295 1.01916   6
  10   6   5 5.81739 1.09881   6
 -10   6  -5 6.12902 1.19719   2
 -10  -6   5 6.65575 2.16655   2
  10   6   5 6.31237 1.29577   8
 -10   6  -5 6.23398 1.43243   5
  11   6  -5 1.32874 0.35614   6
 -11   6  -5 2.82963 0.80139   5
 -11  -6   5 1.30122 0.85764   2
   0   7   5 0.85435 0.40900   7
   0  -7  -5 0.41243 0.31579   3
   0   7  -5 0.67862 0.49173   7
  -1  -7  -5 157.993 5.28476   3
   1   7  -5 153.447 5.52625   7
  -1   7   5 153.253 5.56528   7
   1   7   5 151.161 5.58363   7
  -1   7  -5 153.707 5.67915   7
   1  -7  -5 156.188 5.46467   3
   2  -7   5 690.916 23.3853   9
  -2   7   5 722.474 23.1903   7
   2  -7   5 739.174 23.3730   3
   2   7  -5 706.580 23.0292   7
  -2  -7  -5 715.585 22.8425   3
   2  -7  -5 729.947 23.2057   3
   2   7   5 714.482 23.1896   7
   2  -7  -5 711.988 23.3719   9
  -2   7  -5 735.992 23.4118   7
   3  -7   5 174.146 7.32498   9
   3   7  -5 182.971 6.49992   7
  -3   7   5 195.405 6.81278   7
  -3   7   5 186.691 6.23011   9
   3  -7   5 199.938 7.17638   3
   3  -7  -5 193.822 7.08164   9
  -3   7  -5 203.977 7.10913   7
   3   7   5 196.678 6.85525   7
   3  -7  -5 193.235 6.94711   3
  -4   7   5 63.8012 2.82228   7
   4  -7   5 65.2627 3.28209   9
  -4   7   5 67.9757 2.54770   9
   4  -7   5 66.6129 3.31176   3
  -4   7  -5 62.3696 2.60162   9
  -4   7  -5 63.0469 3.12863   7
   4  -7  -5 67.2917 3.13740   3
   4  -7  -5 63.4294 3.12891   9
   5  -7   5 61.8629 3.32529   9
   5  -7   5 60.7189 3.40744   3
  -5   7   5 65.7786 2.66649   9
   5  -7  -5 61.2005 3.16655   9
   5  -7  -5 62.0514 3.21015   3
  -5   7  -5 62.7789 2.73834   9
  -5   7  -5 61.2793 3.14127   7
   6   7  -5 65.5062 3.94120   6
  -6   7   5 58.8791 3.66575   2
   6   7  -5 64.9792 3.97353   4
   6  -7   5 64.4567 3.72329   3
  -6   7   5 63.5476 2.79366   9
  -6   7   5 68.4125 4.40290   5
   6  -7   5 60.1708 3.70207   2
   6  -7   5 65.4880 3.54131   9
   6  -7  -5 67.2128 4.40702   2
  -6   7  -5 62.0688 3.90179   5
   6  -7  -5 65.1530 3.36335   9
   6   7   5 64.1381 4.03538   8
   6   7   5 66.5608 3.55732   6
   6  -7  -5 60.5296 3.42206   3
  -6   7  -5 62.3983 3.28873   7
  -6   7  -5 67.2562 2.95844   9
  -6   7  -5 55.5546 3.43012   2
  -7   7   5 254.872 10.0878   2
   7   7  -5 282.385 11.1170   4
  -7   7   5 265.477 11.2450   5
   7  -7   5 278.148 10.7043   2
  -7   7   5 271.736 9.27293   9
   7   7  -5 269.931 10.5824   6
   7  -7   5 274.915 10.1411   9
   7   7   5 261.801 10.6506   8
  -7   7  -5 254.704 9.89557   2
   7  -7  -5 282.964 9.95768   9
  -7   7  -5 261.995 10.6535   5
   7   7   5 269.344 10.3099   6
  -7   7  -5 257.184 10.5110   7
   7  -7  -5 272.445 11.1839   2
  -8  -7  -5 48.2278 3.32187   2
   8   7  -5 47.1645 3.39278   4
   8   7  -5 46.0653 3.19815   6
   8  -7   5 50.9795 2.95377   9
  -8   7   5 45.6740 3.60200   5
  -8   7   5 45.8886 2.30587   9
   8  -7   5 48.1058 3.10222   2
  -8   7   5 40.8359 2.96402   2
  -8   7  -5 48.1139 2.41057   9
  -8   7  -5 42.6932 2.83393   2
   8   7   5 47.4814 2.98272   6
  -8   7  -5 45.9216 3.56003   5
   8  -7  -5 47.3008 3.57280   2
   8   7   5 45.4648 3.14518   8
   8  -7  -5 48.7785 2.64583   9
   9  -7   5 37.9299 2.26839   9
   9  -7   5 44.5431 2.82477   2
  -9   7   5 42.2593 3.22409   5
   9   7  -5 41.5545 2.70653   6
   9   7  -5 42.5839 3.06858   4
  -9   7   5 38.5011 2.40779   2
  -9  -7  -5 43.3612 2.86705   2
  -9   7  -5 41.6091 3.22297   5
  -9   7  -5 39.0670 2.34627   2
   9   7   5 47.8715 2.76384   6
  -9  -7   5 44.1144 3.30300   2
  -9   7  -5 38.4419 2.17163   9
   9   7   5 41.0859 2.73161   8
   9  -7  -5 43.7267 2.97127   2
 -10  -7  -5 31.7903 2.20707   2
  10   7  -5 28.5412 1.88968   6
 -10   7   5 28.6289 2.40087   5
 -10   7  -5 25.4870 2.11817   5
  10   7   5 30.2907 1.97604   6
 -10  -7   5 31.8243 2.43868   2
  10   7   5 23.5915 1.91414   8
 -11  -7  -5 10.6195 0.99501   2
  11   7  -5 9.67579 1.07823   6
 -11   7   5 11.1510 1.31832   5
 -11   7  -5 10.5792 1.21702   5
 -11  -7   5 10.4356 1.00909   2
   0   8   5 -0.0570 0.28627   7
   0   8  -5 0.29189 0.42884   7
   0  -8  -5 0.17771 0.25659   3
   1  -8   5 62.2180 2.76020   3
  -1   8   5 65.0137 2.81032   7
   1   8  -5 64.0649 2.78374   7
  -1  -8  -5 61.9532 2.44187   3
   1  -8  -5 62.8723 2.62534   3
  -1   8  -5 63.7266 2.89903   7
  -2  -8  -5 819.538 25.8748   3
   2   8  -5 810.814 26.1737   7
  -2   8   5 771.856 26.6130   7
   2  -8   5 820.910 26.4690   3
   2  -8  -5 832.221 26.3018   3
   2   8   5 820.758 26.3382   7
  -2   8  -5 831.354 26.5776   7
   3  -8   5 52.5994 2.97290   9
   3   8  -5 50.7423 2.32849   7
   3  -8   5 57.2079 2.83446   3
  -3   8   5 53.1146 2.54094   7
   3  -8  -5 55.5877 2.89619   9
   3   8   5 54.0423 2.60516   7
   3  -8  -5 57.9968 2.72457   3
  -3   8  -5 57.9656 2.82111   7
  -4   8   5 132.303 5.10954   7
   4  -8   5 132.966 5.57023   9
   4  -8   5 138.884 5.59023   3
  -4   8  -5 130.178 5.44390   7
   4  -8  -5 131.887 5.35692   3
   4  -8  -5 128.308 5.39152   9
  -5   8   5 59.9397 2.93997   7
   5   8  -5 66.1816 4.31729   6
   5  -8   5 51.1036 3.69698   3
   5   8  -5 65.8914 4.17275   4
   5  -8   5 67.2291 3.50850   9
   5  -8   5 61.9851 3.84547   2
   5  -8  -5 65.8731 3.64616   3
   5  -8  -5 65.4802 3.33371   9
   5  -8  -5 62.9392 4.26628   2
   5   8   5 66.1417 3.56148   6
  -5   8  -5 65.5290 3.33949   7
  -5   8  -5 61.8707 2.42510   9
   5   8   5 62.8446 3.78493   8
  -6   8   5 171.754 7.90900   5
  -6   8   5 165.524 7.10758   8
  -6   8   5 175.921 5.97844   9
   6   8  -5 175.880 7.84148   4
   6  -8   5 174.218 7.14239   9
   6  -8   5 179.483 7.41891   3
   6  -8   5 174.131 7.58306   2
   6   8  -5 176.061 7.72294   6
   6  -8  -5 174.405 8.22512   2
  -6   8  -5 174.006 6.05152   9
   6   8   5 173.435 7.70964   8
  -6   8  -5 173.450 7.58583   5
   6  -8  -5 181.012 7.06499   9
   6  -8  -5 172.519 7.03703   3
   6   8   5 169.345 7.14677   6
  -6   8  -5 178.308 7.05567   7
   7   8  -5 299.361 11.8488   4
   7   8  -5 294.894 11.4936   6
  -7   8   5 294.052 9.77522   9
   7  -8   5 288.676 11.4587   2
   7  -8   5 303.122 11.0831   9
   7  -8   5 275.839 11.8958   3
  -7   8   5 298.618 11.9782   5
  -7   8  -5 289.544 9.83804   9
   7   8   5 300.403 11.1495   6
   7  -8  -5 300.834 10.8438   9
   7   8   5 304.407 11.6707   8
   7  -8  -5 298.339 11.9457   2
  -7   8  -5 303.610 11.6722   5
   8  -8   5 2.01563 0.71949   9
   8   8  -5 1.54862 0.96393   6
   8   8  -5 1.75855 1.11919   4
  -8   8   5 2.53992 1.35791   5
   8  -8   5 0.17742 0.67971   2
  -8   8  -5 2.67235 1.19390   5
  -8   8  -5 2.33373 0.73501   9
   8  -8  -5 1.95691 0.84480   9
   8   8   5 1.35153 0.79051   8
   8  -8  -5 1.35883 0.92165   2
   8   8   5 1.67997 0.72588   6
  -9   8   5 47.2918 3.26827   5
   9   8  -5 48.4331 3.33862   4
   9  -8   5 50.7999 3.01395   2
   9   8  -5 50.4771 2.93878   6
   9   8   5 47.2033 2.96424   8
   9   8   5 51.2150 2.86883   6
   9  -8  -5 49.5017 3.14264   2
  -9   8  -5 46.4520 3.30365   5
  10   8  -5 17.5176 1.47810   6
  10  -8  -5 21.1708 1.61823   2
 -10   8  -5 22.5071 2.13379   5
  10   8   5 22.9110 1.63306   6
 -10  -8   5 24.8173 1.92839   2
 -11   8  -5 21.9271 1.49770   5
   0  -9   5 0.25978 0.32342   3
   0  -9  -5 0.15871 0.27214   3
   0   9   5 0.03563 0.32805   7
   0   9  -5 0.56099 0.42983   7
   1  -9   5 39.1063 2.06031   3
  -1   9   5 38.0495 2.06922   7
   1   9   5 38.6504 2.06980   7
   1  -9  -5 38.2555 1.87335   3
  -1   9  -5 38.5610 2.23857   7
   2   9  -5 55.0198 2.84204   7
   2  -9   5 57.8184 2.88077   3
  -2  -9  -5 58.5494 2.30083   3
  -2   9   5 61.3764 2.80088   7
   2   9   5 57.2847 2.79533   7
  -2   9  -5 60.5046 3.02217   7
   2  -9  -5 60.8015 2.70600   3
   3  -9   5 49.2320 2.85223   9
   3  -9   5 53.7454 2.86599   3
  -3   9   5 49.8089 2.54840   7
   3   9  -5 50.3912 2.36669   7
   3   9   5 50.4766 2.60504   7
  -3   9  -5 55.0764 2.83066   7
   3  -9  -5 53.5020 2.67294   3
   3  -9  -5 51.7605 2.91850   9
  -4   9   5 10.5384 1.28274   7
  -4   9   5 9.74771 1.59778   5
   4   9  -5 12.7977 1.72006   4
   4  -9   5 11.7629 1.47719   9
   4  -9   5 12.6521 1.55596   3
   4   9  -5 11.1614 1.77684   6
  -4   9  -5 10.4538 1.41954   5
   4  -9  -5 10.9513 2.30559   2
  -4   9  -5 10.1854 1.52336   8
   4  -9  -5 11.0048 1.38767   3
   4   9   5 13.9133 2.01215   8
   4  -9  -5 10.0653 1.31917   9
  -5   9   5 102.465 5.36286   5
   5  -9   5 97.2323 4.69336   3
  -5   9   5 96.2181 4.73393   8
   5  -9   5 94.4288 4.68207   9
   5   9  -5 95.4516 5.16968   6
   5   9  -5 97.4399 5.38134   4
   5  -9   5 96.6386 5.02608   2
   5  -9  -5 98.2473 4.53632   9
   5   9   5 101.611 5.15395   8
   5  -9  -5 100.904 4.55845   3
  -5   9  -5 97.0873 4.86545   5
   5  -9  -5 100.967 5.64102   2
  -5   9  -5 94.5974 4.55555   7
  -5   9  -5 101.992 4.99005   8
   5   9   5 94.6103 4.67786   6
   6   9  -5 42.8497 3.21752   4
  -6   9   5 40.8371 3.20306   5
  -6   9   5 36.6886 2.60613   8
   6  -9   5 34.3066 3.15983   2
   6  -9   5 28.7928 3.54166   3
   6   9  -5 40.1529 2.97972   6
   6  -9   5 38.9981 2.63177   9
   6   9   5 41.8695 2.70195   6
   6  -9  -5 38.1860 3.31929   2
   6  -9  -5 37.0939 2.63263   9
   6   9   5 41.5903 3.22722   8
  -6   9  -5 39.2290 2.89416   5
   6  -9  -5 33.8255 3.52731   3
   7  -9   5 67.0433 3.80139   9
   7  -9   5 69.6808 4.19198   2
  -7   9   5 64.2499 4.23625   5
   7   9  -5 70.4016 4.39859   4
   7   9  -5 72.1142 4.09310   6
   7  -9  -5 70.7640 4.55933   2
   7   9   5 69.0454 3.82847   6
   7   9   5 68.7106 4.16933   8
  -7   9  -5 68.4134 4.02597   5
   7  -9  -5 71.2362 3.67775   9
  -8   9   5 79.1175 4.58948   5
   8  -9   5 77.4629 3.93645   9
   8  -9   5 88.8772 4.78504   2
   8   9  -5 91.3878 5.01363   6
   8   9  -5 75.8897 4.35734   4
   8  -9  -5 78.6611 3.71440   9
   8   9   5 76.9487 4.23712   8
   8   9   5 81.0411 4.01881   6
  -8   9  -5 67.5715 4.69714   5
   9  -9   5 7.56332 1.46524   2
   9   9  -5 9.62892 1.64422   4
   9   9  -5 8.39959 1.28713   6
  -9   9   5 6.49540 1.43770   5
   9   9   5 10.3837 1.17471   8
  -9   9  -5 9.57668 1.51006   5
   9   9   5 7.30336 1.16060   6
  -9   9  -5 8.43212 1.57898   4
   9  -9  -5 6.79316 1.60225   2
  10   9  -5 99.8844 3.97923   6
  10  -9  -5 86.3232 3.61742   2
  10   9   5 101.008 4.00301   6
 -10   9  -5 102.383 4.27505   5
   0 -10   5 0.97297 0.41526   3
   0  10   5 0.30788 0.41688   7
   0 -10  -5 0.53847 0.33212   3
   0  10  -5 0.63085 0.61657   7
  -1  10   5 19.8836 1.59831   7
   1 -10   5 19.9162 1.44550   3
   1  10  -5 19.8628 1.55843   7
  -1 -10  -5 19.2102 1.06335   3
  -1  10  -5 18.5616 1.64869   7
  -1 -10   5 17.2504 1.13583   3
   1  10   5 19.9470 1.57163   7
   1 -10  -5 18.7474 1.26618   3
  -2 -10  -5 206.268 7.22640   3
   2  10  -5 207.166 7.78332   7
   2 -10   5 223.184 8.08651   3
  -2  10   5 217.489 7.97242   7
  -2  10  -5 233.151 8.28740   7
   2 -10  -5 222.375 7.83271   3
   2  10   5 216.924 7.93722   7
  -3  10   5 252.915 10.1425   8
  -3  10   5 257.557 9.97001   5
   3  10  -5 269.217 10.4883   6
   3  10  -5 268.059 10.7939   4
   3  10  -5 254.087 9.08658   7
  -3  10   5 266.507 9.40932   7
  -3  10  -5 268.867 10.2208   8
   3  10   5 269.048 10.4731   8
  -3  10  -5 253.077 9.59331   5
  -3  10  -5 258.259 10.7161   4
   4  10  -5 89.9670 4.84135   6
  -4  10   5 84.6152 4.65876   5
   4 -10   5 87.1350 4.20127   3
   4 -10   5 82.3137 4.70093   2
   4  10  -5 85.3116 4.87269   4
  -4  10   5 87.6575 4.50334   8
   4 -10   5 84.0193 4.42150   9
  -4  10   5 85.4510 3.93229   7
   4 -10  -5 81.1298 4.93909   2
  -4  10  -5 89.7331 4.26627   5
   4 -10  -5 90.4906 4.24759   9
  -4  10  -5 86.4119 4.25772   7
   4 -10  -5 90.1133 4.07809   3
  -4  10  -5 86.3624 4.63455   8
   4  10   5 82.8045 4.75691   8
   5 -10   5 15.1837 1.65347   3
   5  10  -5 12.5197 1.93379   4
  -5  10   5 12.5001 1.68279   7
   5  10  -5 15.6330 2.15558   6
   5 -10   5 15.4145 2.09801   2
  -5  10   5 16.4920 2.02440   8
  -5  10   5 14.9835 2.34436   5
  -5  10  -5 15.7092 1.82826   7
  -5  10  -5 16.8909 1.94113   8
  -5  10  -5 15.0533 2.02807   5
   5 -10  -5 13.9846 1.66890   3
   5  10   5 14.0842 1.88514   8
   5  10   5 15.7810 1.65989   6
   5 -10  -5 15.9697 2.20678   2
   6  10  -5 39.6015 3.33307   4
  -6  10   5 33.5824 2.98650   5
  -6  10   5 37.6358 2.62166   8
   6 -10   5 35.6340 3.09263   2
   6 -10   5 37.6599 2.67141   9
   6  10  -5 38.5861 3.15984   6
   6  10   5 40.9727 2.76286   6
   6 -10  -5 37.4077 3.51425   2
   6 -10  -5 35.7213 2.61674   9
  -6  10  -5 39.0519 3.06282   5
   6  10   5 38.5313 3.79098   8
   7 -10   5 2.81059 1.17769   2
   7  10  -5 1.67535 1.00776   6
   7 -10   5 3.96674 1.19928   9
   7  10  -5 1.68185 1.12189   4
  -7  10   5 4.09317 1.17703   5
   7  10   5 0.83372 0.89797   8
   7  10   5 2.24108 0.74709   6
  -7  10  -5 2.98278 1.19001   5
   7 -10  -5 2.91835 0.82499   9
   7 -10  -5 0.88568 1.18053   2
   8  10  -5 26.3987 2.17103   6
   8 -10   5 25.5312 2.37722   2
   8  10  -5 25.6817 2.47964   4
  -8  10   5 24.9519 2.30628   5
   8 -10  -5 27.1506 2.64657   2
  -8  10  -5 25.9296 2.21626   5
   8  10   5 24.4710 2.21533   8
  -8  10  -5 25.1285 2.23149   4
   8  10   5 24.7986 1.92739   6
  -9  10  -5 23.6721 2.23277   4
   9  10   5 23.0010 1.55847   8
 -10  10   5 18.2817 1.54913   5
  10  10   5 16.5709 1.36901   6
 -10  10  -5 21.6961 1.83473   5
   0 -11  -5 0.29829 0.32932   3
   0  11  -5 -1.4025 0.86180   6
   0 -11   5 -0.0250 0.39055   3
   0  11  -5 0.17632 0.97571   4
   0  11   5 1.61298 0.88326   8
   0  11  -5 1.23961 0.58281   7
   1 -11   5 6.77945 0.99491   3
   1  11  -5 5.26475 1.29714   4
   1  11  -5 7.55508 1.20079   7
   1  11  -5 5.00403 1.07475   6
  -1 -11  -5 6.41553 0.64594   3
  -1  11   5 6.23338 1.34358   8
  -1  11  -5 6.76314 1.22274   8
   1  11   5 4.89375 1.20899   8
   1 -11  -5 5.77924 0.82284   3
  -1  11  -5 5.90847 1.54422   4
   1  11   5 5.19461 0.92682   7
  -1 -11   5 6.57125 0.71743   3
  -2  11   5 155.712 7.41585   8
  -2  11   5 148.742 5.94103   7
   2  11  -5 153.427 7.14597   6
   2  11  -5 153.466 5.87908   7
   2 -11   5 154.045 6.00876   3
   2  11  -5 151.929 7.11367   4
  -2  11   5 126.465 6.10008   5
  -2  11  -5 159.262 6.26161   7
   2  11   5 157.163 6.93547   8
   2 -11  -5 151.598 5.74764   3
  -2 -11   5 136.657 5.09740   3
  -2  11  -5 156.668 7.24859   4
   2  11   5 149.076 5.97213   7
  -3  11   5 48.5988 3.20106   5
   3  11  -5 49.7720 3.55687   4
   3  11  -5 49.7013 3.35565   6
   3  11  -5 45.2878 2.89494   7
  -3  11   5 46.6385 2.74266   7
  -3  11   5 51.3299 3.23669   8
   3 -11   5 45.9122 3.22236   2
   3 -11   5 51.3177 2.92139   3
  -3  11  -5 50.9659 3.23497   8
  -3  11  -5 51.5212 3.04703   7
   3  11   5 50.6650 2.79553   7
   3 -11  -5 52.1011 2.72883   3
  -3  11  -5 50.0043 3.63416   4
   3  11   5 48.8541 3.45511   8
  -3  11  -5 46.3524 2.76987   5
   3 -11  -5 41.0976 3.33171   2
  -4  11   5 29.7256 2.03401   7
   4  11  -5 28.7315 2.73513   4
  -4  11   5 28.8411 2.43939   5
   4 -11   5 29.0611 2.19513   3
   4  11  -5 31.0601 2.90452   6
   4 -11   5 30.7860 2.80091   2
  -4  11   5 24.3377 2.50660   8
  -4  11  -5 31.4857 2.27556   7
   4  11   5 26.4535 2.33947   6
  -4  11  -5 29.8389 3.06676   4
  -4  11  -5 31.7746 2.45055   5
   4 -11  -5 32.1016 2.95055   2
   4 -11  -5 31.0354 2.06538   3
  -4  11  -5 31.4575 2.57102   8
   4  11   5 28.5894 2.79613   8
   5  11  -5 12.2159 2.22467   4
  -5  11   5 14.0455 2.31962   5
   5  11  -5 16.1206 2.22741   6
   5 -11   5 11.5501 1.46447   3
  -5  11   5 13.1047 1.68360   8
   5 -11   5 15.7415 2.16801   2
  -5  11   5 9.34874 1.40746   7
   5 -11   5 13.0728 1.66552   9
  -5  11  -5 12.6567 1.77018   8
   5 -11  -5 17.0056 2.59277   2
  -5  11  -5 13.6935 2.39607   4
   5  11   5 12.6203 1.52834   6
   5 -11  -5 12.7711 1.40566   3
   5  11   5 11.6427 1.77610   8
  -5  11  -5 10.4688 1.54195   7
  -5  11  -5 14.3153 2.03146   5
   5 -11  -5 11.8671 1.53504   9
   6  11  -5 36.1373 2.91565   4
  -6  11   5 31.1296 2.42572   8
   6  11  -5 34.4005 2.76733   6
  -6  11   5 35.7490 3.04051   5
   6 -11   5 36.9374 3.01167   2
   6  11   5 32.5594 2.32219   6
   6 -11  -5 34.9792 3.31019   2
  -6  11  -5 35.7803 3.22025   4
   6  11   5 35.7249 2.93673   8
  -6  11  -5 37.7911 2.83177   5
   7  11  -5 78.4998 4.30964   6
   7  11  -5 75.9001 4.42712   4
  -7  11   5 78.1814 4.27113   5
   7 -11   5 71.3756 3.97460   9
   7 -11   5 73.0850 4.08643   2
   7 -11  -5 73.0974 3.68018   9
   7  11   5 74.7318 3.73547   6
  -7  11  -5 83.0290 4.23388   5
   7  11   5 76.4690 4.10948   8
  -7  11  -5 75.3624 4.51582   4
   7 -11  -5 79.4966 4.51251   2
   8  11  -5 20.3685 1.85534   6
  -8  11   5 18.4632 1.90610   5
   8 -11   5 20.8622 2.14749   2
   8  11  -5 17.8580 1.86481   4
   8  11   5 19.6942 2.28423   8
   8 -11  -5 18.8847 2.23393   2
  -8  11  -5 19.1188 1.80912   5
  -8  11  -5 15.4906 2.22294   4
   8  11   5 18.8054 1.60024   6
   9  11  -5 99.5413 4.22997   6
  -9  11   5 106.592 4.42685   5
   9  11  -5 103.983 4.31686   4
   9 -11  -5 107.632 4.42001   2
   9  11   5 87.7888 3.95265   6
  -9  11  -5 83.4366 3.96231   4
  -9  11  -5 113.158 4.49634   5
 -10  11   5 1.92010 0.50632   5
  10  11  -5 1.35030 0.39177   6
 -10  11  -5 1.22278 0.44234   5
   0 -12  -5 1.04446 0.39691   3
   0  12   5 -0.2822 1.43535   4
   0  12  -5 0.68395 0.84968   4
   0  12  -5 0.62510 0.93174   8
   0  12  -5 1.30696 0.83175   7
   0  12   5 -0.0694 0.90412   8
   0  12   5 0.23473 0.75870   7
   0 -12   5 0.61909 0.49036   3
   1  12  -5 24.8461 2.09765   8
  -1 -12  -5 23.3294 1.16904   3
  -1  12   5 25.7820 2.51357   4
   1  12  -5 24.6475 2.53597   4
   1  12  -5 23.3325 2.27320   6
   1  12  -5 24.4332 1.83610   7
   1 -12   5 23.2656 1.67991   3
  -1  12   5 24.1119 1.83696   7
  -1  12   5 24.2338 2.50668   8
   1 -12  -5 24.1984 1.51553   3
  -1 -12   5 20.2008 1.25587   3
  -1  12  -5 24.0852 2.49294   4
  -1  12  -5 23.7084 2.49523   6
  -1  12  -5 25.8363 2.16623   7
   1  12   5 22.8673 1.80465   7
  -1  12  -5 21.5703 2.29641   8
   1  12   5 24.2748 2.33436   8
   2  12  -5 114.277 4.78983   7
  -2  12   5 116.320 4.96285   7
  -2  12   5 108.341 4.59951   5
   2 -12   5 112.585 4.80095   3
   2  12  -5 108.052 5.98774   4
   2  12  -5 106.357 5.53360   6
  -2  12   5 109.566 5.59141   8
  -2  12  -5 105.638 5.06847   7
  -2  12  -5 111.011 6.09104   4
  -2  12  -5 110.062 5.33963   8
   2  12   5 115.529 4.83402   7
  -2  12  -5 109.213 4.42374   5
   2  12   5 112.758 5.64730   8
   2 -12  -5 114.517 4.54443   3
  -3  12   5 116.736 5.03531   5
  -3  12   5 113.131 5.02660   7
   3  12  -5 114.182 6.13369   4
   3 -12   5 109.246 5.63455   2
   3  12  -5 120.501 5.99314   6
  -3  12   5 112.181 5.64528   8
  -3  12  -5 118.929 5.72942   8
   3  12   5 120.661 5.90877   8
  -3  12  -5 117.030 6.27437   4
  -3  12  -5 113.554 4.83396   5
   3 -12  -5 109.338 6.10348   2
  -4  12   5 276.957 10.7110   8
   4 -12   5 264.085 10.7292   2
   4  12  -5 272.631 11.3367   4
   4  12  -5 281.794 11.0331   6
  -4  12   5 270.630 10.3382   5
   4  12   5 254.444 10.0512   6
   4  12   5 281.363 11.1117   8
  -4  12  -5 280.677 11.4689   4
  -4  12  -5 278.241 10.0735   5
   4 -12  -5 269.624 11.2924   2
  -4  12  -5 275.493 10.8057   8
  -5  12   5 100.700 5.05672   8
   5 -12   5 101.176 5.17773   2
  -5  12   5 101.234 5.05337   5
   5  12  -5 103.627 5.50453   4
   5  12  -5 103.509 5.42052   6
   5 -12  -5 97.2694 5.64871   2
  -5  12  -5 97.7219 5.19616   8
  -5  12  -5 103.242 5.71700   4
  -5  12  -5 102.152 4.69374   5
   5  12   5 98.7623 4.63951   6
   5  12   5 108.135 5.35496   8
   6 -12   5 80.1510 4.20400   9
   6 -12   5 95.6400 5.29082   2
  -6  12   5 79.9754 4.08970   8
   6  12  -5 73.5526 4.95747   6
   6  12   5 85.1958 4.05862   6
  -6  12  -5 88.8284 4.20464   5
   6 -12  -5 80.5674 4.16742   9
  -7  12   5 15.5874 1.73215   5
   7 -12   5 16.4833 2.03966   2
   7  12  -5 14.2228 1.76356   4
   7  12  -5 11.1751 1.75420   6
   7 -12  -5 16.1684 2.23886   2
  -7  12  -5 16.6765 1.63819   5
   7  12   5 17.4011 1.49542   6
   7  12   5 13.7504 1.52234   8
  -7  12  -5 14.2650 2.00020   4
  -8  12   5 29.2857 2.39504   5
   8  12  -5 33.0340 2.22447   4
  -8  12  -5 29.2226 2.09930   4
   8 -12  -5 36.4311 3.02925   2
   8  12   5 37.1204 2.12289   6
   8  12   5 28.7601 1.90197   8
  -9  12   5 50.4515 2.42694   5
   9  12  -5 47.8022 2.38187   6
   9 -12  -5 51.6043 2.95526   2
   0  13  -5 3.14641 1.12760   6
   0 -13  -5 -0.3557 0.44161   3
   0  13   5 -0.7675 0.85932   8
   0 -13   5 0.32698 0.45893   3
   0  13  -5 0.13359 0.62085   8
   0  13  -5 0.22033 0.84947   4
   0  13   5 0.05623 0.84740   4
   0  13   5 -0.0152 0.61543   7
  -1  13   5 3.15411 1.20378   4
   1  13  -5 1.48753 1.01551   8
  -1  13   5 2.53325 0.81812   7
  -1  13   5 1.53179 1.09748   8
   1  13  -5 2.49684 0.88227   6
  -1  13  -5 3.65272 1.01008   7
  -1  13  -5 2.22654 1.08295   6
   1  13   5 2.16118 0.76184   7
   1  13   5 3.32224 1.62942   4
  -1  13  -5 2.30461 0.82211   8
   2  13  -5 627.415 22.3485   4
   2  13  -5 600.360 20.7724   7
  -2  13   5 630.407 21.8104   8
  -2  13   5 599.921 20.9086   7
   2  13  -5 640.517 21.9260   6
  -2  13  -5 613.708 21.2001   7
  -2  13  -5 642.062 22.5404   4
   2  13   5 578.149 20.7963   7
   2  13   5 647.102 22.0779   8
  -2  13  -5 628.331 21.5652   8
  -3  13   5 35.3116 2.16215   5
  -3  13   5 37.4168 2.80005   8
   3  13  -5 33.4354 2.85962   6
   3  13  -5 37.9471 3.36593   4
   3 -13   5 37.0951 3.02536   2
  -3  13  -5 34.2373 2.05306   5
  -3  13  -5 32.5854 2.53334   6
  -3  13  -5 36.8264 3.47228   4
  -3  13  -5 34.8148 2.98601   8
   3 -13  -5 35.1219 3.33765   2
   3  13   5 39.7650 3.00962   8
   4  13  -5 127.627 6.48647   4
  -4  13   5 126.434 5.25428   5
  -4  13   5 128.109 5.91216   8
   4  13  -5 137.997 6.33329   6
   4 -13   5 122.456 5.98892   2
  -4  13  -5 124.224 6.57499   4
  -4  13  -5 114.389 5.57542   6
  -4  13  -5 123.713 5.06853   5
   4  13   5 127.050 6.10372   8
   4 -13  -5 120.299 6.42426   2
  -4  13  -5 132.826 5.99654   8
   5  13  -5 79.9974 4.75371   4
   5  13  -5 82.8817 4.50400   6
  -5  13   5 96.9731 4.57154   5
   5  13   5 72.5150 3.66478   6
  -5  13  -5 76.2449 4.41539   8
   5  13   5 81.4926 4.65342   8
  -5  13  -5 80.8279 5.03011   4
   6 -13   5 10.9864 1.90881   2
   6  13  -5 10.9774 1.62279   4
  -6  13   5 11.3365 1.42645   8
   6  13  -5 11.2351 1.56991   6
  -6  13   5 12.5474 1.70359   5
   6  13   5 12.6044 1.47394   6
  -6  13  -5 9.07253 1.61283   4
  -6  13  -5 12.1756 1.36385   5
   6 -13  -5 10.4813 2.10123   2
   6  13   5 10.4623 1.45497   8
  -7  13   5 56.0012 2.99144   5
   7  13  -5 54.4805 3.12639   6
   7  13  -5 60.0597 3.97845   4
   7 -13   5 56.7121 3.19657   2
   7  13   5 52.0239 3.00508   8
   7 -13  -5 56.6119 3.54962   2
  -7  13  -5 69.3070 4.06036   4
   7  13   5 53.2359 2.67842   6
  -7  13  -5 57.7932 2.84035   5
   8  13  -5 12.3985 1.46036   6
   8  13  -5 14.5286 1.81833   4
   8 -13   5 9.14479 1.17928   2
  -8  13   5 11.8432 1.11216   5
  -8  13  -5 11.8807 1.10041   5
   8 -13  -5 11.7736 1.63708   2
  -8  13  -5 10.5275 1.11572   4
   9  13  -5 27.1788 1.41421   6
  -9  13   5 26.0870 1.15691   5
   9 -13  -5 20.4062 1.23163   2
  -9  13  -5 25.4216 1.15916   5
   0  14   5 1.64449 0.90293   8
   0  14  -5 0.31287 0.85821   4
   0  14   5 0.73595 1.21601   4
   0  14  -5 0.95540 0.90783   8
   0  14  -5 1.25500 1.02385   6
  -1  14   5 20.2918 2.55856   4
  -1  14   5 20.7911 2.34824   8
   1  14  -5 18.6334 2.27625   4
   1  14  -5 16.4787 1.98059   6
   1  14  -5 17.9384 2.03022   8
  -1  14  -5 18.9197 2.39253   4
  -1  14  -5 16.8092 1.86961   8
   1  14   5 19.4764 2.32558   8
   1  14   5 16.2510 2.02238   4
  -1  14  -5 20.1664 2.26672   6
  -2  14   5 69.5577 4.42070   4
  -2  14   5 69.4484 4.04443   8
   2  14  -5 72.1019 4.46564   4
   2  14  -5 59.2374 3.61935   8
   2  14  -5 72.5692 4.24459   6
  -2  14  -5 64.7793 3.73458   6
  -2  14  -5 69.0165 4.45837   4
   2  14   5 71.8704 4.16972   8
  -2  14  -5 70.3835 3.92309   8
  -3  14   5 94.6490 5.13621   4
   3  14  -5 91.0826 5.27522   4
   3  14  -5 90.6741 4.92942   6
  -3  14   5 91.4720 4.85469   8
   3 -14   5 109.496 5.62404   2
  -3  14  -5 94.5758 5.43206   4
  -3  14  -5 93.0834 4.82661   8
   3  14   5 91.1119 4.85414   8
   3 -14  -5 72.7594 5.25776   2
  -3  14  -5 79.9423 4.53204   6
   4 -14   5 139.257 6.14780   2
   4  14  -5 126.807 7.80491   4
  -4  14   5 134.392 4.85060   5
  -4  14   5 144.007 6.21209   8
  -4  14   5 107.803 6.89968   4
   4  14   5 128.482 6.86192   8
  -4  14  -5 133.142 4.84148   5
   4 -14  -5 138.004 6.60561   2
   5  14  -5 32.0656 2.51254   6
   5  14  -5 31.4284 2.59203   4
  -5  14   5 31.7362 1.86532   5
   5 -14   5 31.5717 2.62728   2
  -5  14   5 32.0513 2.31148   8
  -5  14  -5 32.2257 2.57860   8
   5  14   5 31.5576 2.43831   8
  -5  14  -5 31.0903 2.70783   4
   5 -14  -5 30.9442 2.86967   2
  -5  14  -5 30.7675 1.79497   5
   6  14  -5 23.0043 2.16381   6
  -6  14   5 19.6234 1.67881   5
  -6  14   5 20.7821 1.84617   8
   6 -14   5 22.0508 2.17687   2
   6  14  -5 25.1860 2.29699   4
  -6  14  -5 22.4536 1.37414   5
   6 -14  -5 22.4731 2.11855   2
   6  14   5 21.9764 2.36915   8
   6  14   5 19.8848 1.40508   6
  -6  14  -5 21.3141 2.04434   4
   7 -14   5 126.806 4.99109   2
  -7  14   5 121.581 4.22977   5
   7  14  -5 116.880 4.86989   4
   7  14  -5 107.525 4.75237   6
   7 -14  -5 124.123 5.11257   2
   7  14   5 104.236 4.78981   8
   7  14   5 117.439 4.29282   6
  -7  14  -5 105.189 4.89762   4
  -7  14  -5 109.269 4.16068   5
  -8  14   5 19.5489 1.59416   4
   0  15  -5 0.40607 0.94615   8
   0  15   5 -0.7041 0.73329   4
   0  15  -5 -0.0858 0.98699   4
   0  15   5 0.63596 0.63339   8
  -1  15   5 3.67007 1.00923   8
  -1  15   5 5.50037 1.71786   4
   1  15  -5 3.87047 1.42485   4
   1  15  -5 2.55553 0.77695   8
  -1  15  -5 4.20770 1.34301   4
   1  15   5 5.24098 1.33998   4
  -1  15  -5 3.02797 0.89224   6
  -1  15  -5 6.35963 1.27936   8
   1  15   5 3.67472 1.00175   8
   2  15  -5 3.28425 0.76190   8
  -2  15   5 5.46503 1.49516   4
   2  15  -5 5.92642 1.20837   6
  -2  15  -5 3.82792 1.63377   8
  -2  15  -5 3.34636 0.80415   6
   3  15  -5 30.4378 2.47802   6
  -3  15   5 33.4240 2.52983   8
   3 -15   5 33.5284 2.68925   2
   3  15  -5 30.2298 2.70070   4
  -3  15   5 34.7252 2.71859   4
  -3  15  -5 32.3432 2.42822   8
   3  15   5 31.2983 2.70816   8
   3 -15  -5 33.6547 2.79027   2
  -3  15  -5 32.1349 2.83775   4
  -4  15   5 7.79191 1.55718   4
   4  15  -5 7.26779 1.47684   4
   4 -15   5 8.67528 1.74203   2
  -4  15   5 7.79384 1.32239   8
   4  15  -5 9.55246 1.42574   6
  -4  15  -5 8.64499 1.66449   8
  -4  15  -5 9.29954 1.66853   4
   4 -15  -5 11.3537 1.99061   2
   4  15   5 8.80760 1.37537   8
   5  15  -5 4.72334 1.10884   4
  -5  15   5 5.18600 1.35863   8
   5  15  -5 5.42634 1.18629   6
  -5  15   5 5.62111 1.23324   4
  -5  15  -5 6.58541 1.35693   4
   5  15   5 5.71900 1.30080   8
   6  15  -5 28.1967 1.93564   6
   6  15  -5 26.7034 1.98447   4
   6 -15   5 27.6964 1.96936   2
  -6  15   5 30.5388 2.21002   4
   6  15   5 25.9430 1.78067   8
  -6  15  -5 27.6460 2.21752   4
   6 -15  -5 28.8504 2.08873   2
   7 -15   5 42.2990 2.15866   2
   7  15  -5 42.0597 2.09119   6
  -7  15   5 29.7418 2.27983   4
  -7  15  -5 33.2738 1.95978   4
   7 -15  -5 37.5794 2.16456   2
   0  16  -5 -0.7103 0.88512   4
   0  16   5 0.32546 0.98150   4
   0  16   5 -0.0163 0.50430   8
   0  16  -5 -0.2262 0.82824   6
   0  16  -5 0.31360 0.52722   8
   1  16  -5 15.0483 1.63673   8
   1  16  -5 17.8011 1.71398   6
   1  16  -5 17.8776 2.07740   4
  -1  16   5 18.3362 1.83918   8
  -1  16   5 18.0481 2.06283   4
  -1  16  -5 15.4161 1.60792   8
   1  16   5 16.0735 1.83041   8
  -1  16  -5 14.9328 2.24186   4
  -2  16   5 9.67824 1.44778   8
  -2  16   5 9.15309 1.45652   4
   2  16  -5 8.22509 1.83686   4
   2  16  -5 7.22316 1.29987   6
   2  16   5 6.83405 1.55129   8
  -2  16  -5 8.36576 1.50189   8
  -2  16  -5 8.17535 1.86557   4
   3 -16   5 78.4751 4.04176   2
   3  16  -5 84.6466 4.45296   4
  -3  16   5 84.0486 4.20206   8
  -3  16   5 83.4058 4.38465   4
   3  16  -5 83.7623 4.13251   6
   3 -16  -5 86.3875 4.42624   2
   3  16   5 84.9236 4.27737   8
  -3  16  -5 85.1643 4.08546   8
  -3  16  -5 81.3306 4.52453   4
  -4  16   5 44.8237 2.93815   4
   4 -16   5 49.0609 2.84052   2
  -4  16   5 56.8892 3.36106   8
   4  16  -5 53.4403 4.02363   4
   4  16  -5 47.6674 2.89334   6
   4  16   5 48.1056 3.98713   8
   4 -16  -5 45.2626 2.97780   2
  -4  16  -5 55.7425 3.45728   4
   5 -16   5 15.9136 1.57492   2
   5  16  -5 16.1646 1.40258   6
  -5  16   5 14.9678 1.51760   4
  -5  16   5 14.7523 1.30264   8
   5  16  -5 13.4770 1.43536   4
  -5  16  -5 14.8409 1.59702   4
   5  16   5 16.0327 1.52060   8
   5 -16  -5 16.4335 1.55132   2
   6  16  -5 5.07647 0.77558   6
  -6  16   5 5.44182 0.99779   4
   6  16  -5 4.79131 0.78061   4
   6  16   5 4.90000 0.77969   8
  -6  16  -5 5.00162 0.86038   4
   0  17  -5 -0.7234 1.29774   6
   0  17  -5 -0.0638 0.42310   8
   0  17  -5 0.01475 0.69818   4
   0  17   5 -0.0500 0.73193   8
   1  17  -5 0.74344 0.55180   6
  -1  17   5 0.08353 0.85179   4
   1  17  -5 1.07657 1.03028   4
  -1  17   5 0.43729 0.60975   8
   1  17  -5 0.54150 0.46000   8
   1  17   5 0.55257 0.57080   8
  -1  17  -5 0.91507 0.75198   4
  -1  17  -5 1.04487 0.70171   8
  -2  17   5 46.8842 2.82110   4
   2  17  -5 44.8180 3.83177   4
   2  17  -5 48.8296 2.58375   6
  -2  17   5 62.1737 4.26408   8
  -2  17  -5 52.4326 3.35836   4
  -2  17  -5 53.8253 2.78032   8
   2  17   5 54.1104 3.70408   8
  -3  17   5 3.32176 0.77510   8
  -3  17   5 4.52328 1.04821   4
   3  17  -5 4.69066 0.87439   6
   3  17  -5 3.76872 0.94627   4
   3  17   5 4.33122 0.94397   8
   3 -17  -5 3.22127 0.96992   2
  -3  17  -5 4.53014 1.16207   4
  -3  17  -5 3.70820 0.86412   8
   4  17  -5 4.84737 0.99546   4
  -4  17   5 3.76108 1.04986   4
  -4  17   5 5.00373 0.87139   8
   4  17  -5 3.27685 1.05385   6
   4  17   5 4.81840 1.05687   8
  -4  17  -5 5.60735 1.08296   4
   4 -17  -5 5.64942 0.93962   2
  -5  17   5 1.86051 0.59678   4
   5  17  -5 0.82002 0.43955   4
   5  17  -5 1.62869 0.41177   6
  -5  17  -5 2.99311 0.73473   4
   5  17   5 1.94415 0.43420   8
   0  18   5 0.25825 0.46818   8
   0  18  -5 0.01801 0.33209   8
   0  18  -5 0.17477 0.62153   4
  -1  18   5 18.4616 1.48995   8
   1  18  -5 17.5840 1.66693   4
   1  18   5 18.5622 1.50371   8
  -1  18  -5 16.8536 1.20423   8
  -1  18  -5 19.0816 1.67661   4
   2  18  -5 37.6622 2.42981   4
  -2  18  -5 43.2364 2.58737   4
   2  18   5 47.9883 2.39723   8
  -3  18   5 27.2593 2.06138   8
   3  18  -5 29.5438 2.00192   4
   3  18   5 28.1933 1.67529   8
  -3  18  -5 30.4165 2.41375   4
  -4  18   5 9.30122 0.79553   8
   4  18  -5 12.8032 0.98159   4
  -4  18  -5 12.1765 1.05694   4
   0  19   5 0.00999 0.31950   8
   1  19  -5 10.0619 1.00422   4
   1  19   5 8.92132 0.89236   8
   0   0   6 673.087 21.5290   9
   0   0  -6 682.404 21.5333   9
  -1   0  -6 634.437 20.0903   3
   1   0   6 618.248 20.0471   9
  -1   0  -6 617.507 20.0610   9
   1   0  -6 665.897 20.0722   3
   1   0  -6 622.401 20.0077   9
  -1   0   6 616.827 20.0394   9
   2   0  -6 42.8578 1.80525   3
  -2   0   6 41.9388 1.81253   9
  -2   0  -6 44.6848 1.95397   3
   2   0   6 42.0242 1.84359   9
   2   0  -6 41.7183 1.77391   9
   3   0   6 402.578 12.8148   3
   3   0  -6 386.320 12.5425   9
   3   0   6 391.729 12.6721   9
  -3   0   6 377.940 12.6737   9
   3   0  -6 381.717 12.6284   3
  -3   0  -6 377.845 12.7803   9
  -4   0  -6 841.165 27.0534   9
   4   0   6 815.203 26.9827   3
   4   0  -6 833.660 26.7983   3
  -4   0   6 844.714 26.8979   9
   4   0   6 855.943 26.7969   9
   4   0  -6 831.000 26.6219   9
  -5   0   6 1394.81 44.3185   9
   5   0  -6 1381.27 44.1734   3
  -5   0  -6 1386.16 44.5329   9
   5   0   6 1374.85 44.4346   3
   5   0   6 1413.04 44.0601   9
   6   0  -6 423.391 13.7166   9
  -6   0  -6 418.531 14.6201   9
  -6   0   6 421.147 14.3676   9
   6   0   6 420.118 13.8296   9
  -7   0  -6 0.24451 0.81460   9
   7   0  -6 0.16609 0.35134   9
  -7   0   6 0.08067 0.49532   9
   7   0   6 0.33812 0.35330   9
  -8   0   6 47.9528 2.87106   9
   8   0   6 44.2963 2.84613   6
  -8   0  -6 44.9257 3.44184   2
  -8   0  -6 45.0341 2.91523   9
  -9   0   6 111.058 5.02084   9
  -9   0  -6 102.264 5.30262   9
  -9   0   6 111.279 5.93216   2
  -9   0  -6 113.635 5.66067   2
 -10   0   6 0.72209 0.82142   2
 -10   0  -6 0.42993 0.99733   2
 -11   0  -6 23.2242 2.88148   2
 -12   0  -6 18.8154 1.26003   2
   0   1   6 251.301 8.20550   9
   0  -1   6 238.304 8.22406   9
   0   1  -6 260.981 8.26454   3
   0   1  -6 249.119 8.21299   9
   0  -1  -6 255.706 8.24617   3
   0  -1  -6 245.519 8.22731   9
   1   1  -6 548.690 17.9756   3
   1   1  -6 562.225 17.9411   9
  -1   1   6 554.931 17.9862   9
  -1  -1  -6 580.664 18.0344   3
  -1   1  -6 555.023 18.0379   9
  -1   1  -6 578.955 18.0901   3
   1   1   6 546.166 17.9596   9
   1  -1  -6 581.553 18.0318   3
  -2  -1  -6 1594.19 50.1996   9
   3  -1   6 197.704 6.76357   3
  -3  -1  -6 194.048 6.72483   9
  -3   1   6 189.100 6.60890   9
   3  -1   6 195.128 6.67300   9
   3   1  -6 191.648 6.53520   3
   3   1  -6 190.745 6.40088   9
  -3   1  -6 192.498 6.74705   9
   3  -1  -6 188.676 6.52644   9
   3   1   6 185.913 6.64134   3
   3  -1  -6 195.894 6.61708   3
  -3  -1   6 186.826 6.61541   9
   3   1   6 189.803 6.50238   9
   4   1  -6 771.406 23.5671   9
   4  -1   6 759.356 23.9286   9
  -4   1   6 731.726 23.9023   9
  -4  -1  -6 738.305 24.0584   9
   4  -1   6 738.526 24.0850   3
   4   1  -6 726.685 23.7605   3
  -4   1  -6 746.396 24.1044   9
   4   1   6 736.447 23.9559   3
   4  -1  -6 739.222 23.8814   3
  -4  -1   6 719.832 23.9005   9
   4   1   6 741.605 23.6647   9
   4  -1  -6 746.786 23.7439   9
  -5   1   6 236.321 8.36405   9
   5  -1   6 247.578 8.30993   9
   5  -1   6 231.568 8.53694   3
   5   1  -6 230.266 8.17310   3
   5   1  -6 237.428 7.83453   9
  -5  -1  -6 230.728 8.53652   9
   5  -1  -6 241.645 8.32765   3
  -5  -1   6 234.649 8.38458   9
   5  -1  -6 235.484 8.07873   9
   5   1   6 240.360 7.93893   9
   5   1   6 227.033 8.37769   3
  -5   1  -6 241.189 8.60811   9
   6  -1   6 443.126 15.5202   3
   6   1  -6 454.127 14.4544   9
   6  -1   6 467.872 15.0834   9
  -6  -1  -6 446.693 15.6373   9
   6   1   6 439.841 14.4629   9
   6  -1  -6 452.005 15.2651   3
   6  -1  -6 464.201 14.8950   9
  -6  -1   6 453.700 15.3810   9
   7   1  -6 12.5866 2.14349   4
   7  -1   6 10.6846 1.04948   9
  -7   1   6 9.99172 1.22528   9
  -7  -1  -6 10.4641 1.37604   9
   7   1   6 12.8683 1.75608   6
   7  -1  -6 9.45103 0.95751   9
  -7  -1   6 9.83263 1.45702   9
  -8   1   6 166.500 7.85014   2
  -8  -1  -6 165.633 7.40441   2
  -8  -1  -6 170.085 7.13093   9
  -8   1   6 163.017 6.69414   9
   8   1  -6 164.204 7.77003   4
   8   1   6 167.807 6.98440   6
   8  -1  -6 158.978 5.44799   9
  -8   1  -6 161.523 7.43523   2
  -8  -1   6 170.043 6.76088   9
  -8   1  -6 168.095 7.05386   9
  -9   1   6 10.7368 2.17965   2
  -9  -1  -6 8.28511 1.56758   2
  -9   1   6 6.64688 1.31918   9
  -9  -1   6 7.64408 1.79158   2
  -9   1  -6 5.39515 1.37568   9
  -9   1  -6 8.00685 1.89724   2
   9   1   6 7.79152 1.29358   6
 -10   1   6 14.0437 1.45079   9
 -10  -1  -6 15.7943 1.86083   2
 -10  -1  -6 15.3669 1.80141   9
 -10   1   6 15.2910 2.34173   2
 -10  -1   6 16.3928 1.62393   9
 -10   1  -6 14.6491 1.80280   2
 -10  -1   6 18.0533 2.35349   2
 -11  -1  -6 29.4034 3.24531   2
 -11   1  -6 32.3252 2.19753   2
 -12   1   6 1.96613 0.51576   2
 -12  -1  -6 2.06984 0.54403   2
 -12   1  -6 1.55387 0.44435   2
 -12  -1   6 1.45915 0.50335   2
   0   2  -6 1350.32 43.6190   1
   0  -2  -6 1298.84 43.6007   1
   0  -2   6 1292.48 43.4669   1
   0   2   6 1329.01 43.4239   1
   1   2  -6 706.617 22.4466   3
  -1   2   6 739.456 22.3154   7
   1  -2   6 705.200 22.5420   9
   1   2  -6 707.469 22.3696   9
   1   2   6 691.946 22.3768   9
   1  -2  -6 721.519 22.5128   3
  -1   2  -6 725.389 22.5842   3
   1  -2  -6 668.291 22.4738   9
  -1   2  -6 695.422 22.5052   9
  -2   2   6 478.620 14.6706   7
   2   2  -6 451.070 14.5102   7
   2   2  -6 463.027 14.7640   9
  -2  -2  -6 502.558 15.0364   3
   2  -2   6 444.782 15.0252   9
   2   2  -6 471.410 15.0328   3
  -2   2   6 458.358 14.9321   9
   2  -2  -6 450.971 14.9621   9
  -2   2  -6 453.947 15.0452   9
   2   2   6 450.307 14.8064   9
   2  -2  -6 469.002 15.0195   3
  -3  -2  -6 327.497 11.1931   9
   3  -2   6 338.585 11.2413   9
   3  -2   6 356.896 11.3560   3
   3   2  -6 344.305 10.8183   9
   3   2  -6 287.308 11.0486   3
  -3   2   6 338.453 11.1195   9
   3  -2  -6 354.966 11.2185   3
   3   2   6 337.938 10.8736   9
   3  -2  -6 345.914 11.1439   9
  -3   2  -6 338.820 11.2803   9
  -3  -2   6 327.233 11.1386   9
   4   2  -6 137.019 4.59888   9
   4  -2   6 140.380 5.32720   3
  -4   2   6 137.896 5.05489   9
  -4  -2  -6 138.903 5.23849   9
   4  -2   6 137.504 5.17094   9
  -4  -2   6 130.852 5.07987   9
   4  -2  -6 140.897 5.12270   3
   4   2   6 129.749 4.73344   9
  -4   2  -6 137.710 5.26717   9
   4  -2  -6 141.939 5.03994   9
   5  -2   6 22.0721 1.56701   9
  -5   2   6 19.8569 1.47277   9
   5  -2   6 18.2476 1.49515   3
  -5  -2  -6 22.0827 1.76021   9
  -5   2  -6 19.0194 1.64135   9
   5  -2  -6 18.0600 1.35216   3
   5  -2  -6 19.3112 1.28863   9
  -5  -2   6 21.8636 1.59772   9
  -6   2   6 101.572 4.33073   9
   6  -2   6 94.5190 4.48530   3
  -6  -2  -6 106.272 4.71519   9
   6  -2   6 103.117 4.23353   9
  -6  -2   6 105.279 4.50778   9
   6  -2  -6 102.639 4.62224   3
   6  -2  -6 100.852 4.02563   9
  -6   2  -6 103.019 4.60615   9
   7  -2   6 2.08486 0.67213   9
   7   2  -6 1.60764 1.07219   4
   7  -2   6 1.61972 0.80285   2
   7   2  -6 2.05210 0.87254   6
  -7  -2  -6 1.38151 0.76132   9
  -7   2   6 2.13211 0.66999   9
   7   2   6 3.31103 0.82802   6
  -7   2  -6 2.37999 0.94455   2
   7  -2  -6 1.95994 0.52556   9
   7  -2  -6 1.26285 0.99764   2
  -7   2  -6 2.54010 0.82903   9
  -7  -2   6 4.51462 1.11868   9
   8  -2   6 16.4199 1.26651   9
  -8   2   6 17.2551 1.77086   9
   8   2  -6 13.7665 1.62678   6
  -8   2   6 16.8048 2.21856   2
  -8  -2  -6 18.7977 2.04107   2
   8   2  -6 16.1134 2.07662   4
  -8   2  -6 14.2553 1.68425   9
  -8   2  -6 15.1750 2.22217   2
   8   2   6 16.2094 1.72124   6
  -8  -2   6 16.9291 1.63195   9
   8  -2  -6 17.9059 1.19881   9
  -9  -2  -6 64.6323 3.90590   2
   9   2  -6 55.3969 3.18520   6
  -9   2   6 64.5226 4.24094   2
   9   2   6 64.3537 3.61809   6
  -9   2  -6 70.0771 4.09364   2
  -9  -2   6 62.8491 3.45631   9
  -9  -2   6 63.6960 4.30273   2
 -10   2   6 60.3330 3.68442   2
 -10  -2  -6 62.2570 3.64494   2
 -10  -2   6 64.7418 4.08664   2
 -10   2  -6 63.9297 3.60399   2
 -10  -2   6 58.8660 3.69195   9
 -11  -2  -6 19.3710 1.72861   2
 -11   2   6 18.8416 1.79303   2
  11   2   6 16.1852 1.84869   8
 -11   2  -6 19.7257 1.67932   2
 -11  -2   6 22.4664 1.99210   2
 -12   2   6 11.5541 0.87877   2
   0   3  -6 881.844 29.2957   9
   0   3  -6 976.328 29.6164   3
   1   3  -6 202.587 6.35970   7
  -1   3   6 189.339 6.39654   9
  -1   3   6 200.242 6.38840   7
   1  -3   6 182.357 6.54625   9
   1   3  -6 187.717 6.42803   3
  -1  -3  -6 202.481 6.49087   3
   1   3  -6 185.871 6.30070   9
  -1   3  -6 188.790 6.49732   9
   1   3   6 188.402 6.28981   9
   1  -3  -6 189.568 6.53078   9
   1  -3  -6 198.770 6.52389   3
   2   3  -6 67.1196 2.38177   7
  -2  -3  -6 75.4570 2.75614   3
   2  -3   6 68.2412 2.80405   9
  -2   3   6 71.3604 2.68950   9
  -2   3   6 72.2038 2.53394   7
   2   3  -6 67.7600 2.59303   3
  -2   3  -6 69.0953 2.77753   9
   2   3   6 66.8479 2.39564   9
   2  -3  -6 72.5417 2.78412   3
   2  -3  -6 68.9080 2.75784   9
   3  -3   6 53.2855 2.54227   3
  -3  -3  -6 58.2244 2.41744   3
  -3   3   6 56.0759 2.30658   9
   3   3  -6 51.8235 2.14680   3
  -3   3   6 55.5652 2.02793   7
   3  -3   6 53.8135 2.46279   9
  -3   3  -6 52.4140 2.45642   9
   3   3   6 51.2265 2.24738   3
   3  -3  -6 57.3466 2.39465   9
   3  -3  -6 57.5160 2.41783   3
  -4   3   6 150.385 5.52013   9
   4  -3   6 154.971 5.86987   3
   4  -3   6 158.367 5.76910   9
   4  -3  -6 151.731 5.65663   3
  -4   3  -6 146.391 5.69142   9
   4  -3  -6 154.292 5.59800   9
   5  -3   6 86.8930 3.76490   9
  -5  -3  -6 83.0542 3.93421   9
   5  -3   6 84.1923 3.90592   3
  -5   3   6 84.5228 3.59561   9
  -5   3  -6 84.6226 3.81864   9
  -5  -3   6 83.9280 3.76202   9
   5  -3  -6 86.3426 3.70646   3
   5  -3  -6 88.4099 3.59501   9
   6  -3   6 145.075 5.69257   9
  -6   3   6 143.731 5.58059   9
   6  -3   6 145.273 6.01753   3
  -6  -3  -6 141.127 6.07529   9
   6  -3  -6 144.024 5.48139   9
   6  -3  -6 138.546 5.70247   3
  -6  -3   6 143.320 5.82059   9
  -7   3   6 19.8393 2.59488   2
   7  -3   6 21.5730 2.37171   3
   7   3  -6 19.4507 1.98360   6
  -7   3   6 17.2383 2.54167   5
  -7  -3  -6 20.5263 1.99884   9
   7   3  -6 21.4571 2.38690   4
  -7   3   6 21.1389 1.80426   9
   7  -3   6 19.0632 2.27155   2
   7  -3   6 22.4385 1.75119   9
  -7   3  -6 18.2534 2.19100   5
   7  -3  -6 20.1389 1.56343   9
   7  -3  -6 21.1599 2.88548   2
   7   3   6 18.9799 1.79247   6
  -7   3  -6 21.3354 2.34306   2
   7  -3  -6 17.0511 1.98086   3
  -7  -3   6 22.2329 2.12207   9
  -7   3  -6 21.3903 2.06474   9
   8   3  -6 39.3893 2.59539   6
  -8   3   6 40.3599 2.44468   9
  -8   3   6 36.5699 3.60375   5
   8  -3   6 44.9422 2.32570   9
  -8   3  -6 43.2778 2.67922   9
  -8  -3   6 36.3158 2.51570   9
   8  -3  -6 38.9957 3.01187   2
  -8   3  -6 37.4542 3.17147   5
   8  -3  -6 40.2288 2.11491   9
  -9  -3  -6 21.8554 2.45958   2
   9   3  -6 21.9994 1.93845   6
  -9   3   6 22.0687 2.61749   2
  -9   3  -6 22.6604 2.50888   2
  -9   3  -6 20.3528 2.14524   9
   9   3   6 17.8246 1.81570   6
  -9  -3   6 18.8824 2.56800   2
   9  -3  -6 21.4156 1.38362   9
  -9  -3   6 15.1850 2.60960   9
  -9   3  -6 17.9136 2.20402   5
 -10   3   6 15.5240 2.14818   2
 -10  -3  -6 15.9638 2.06133   2
 -10   3  -6 16.3141 1.99847   2
 -10  -3   6 14.5777 2.21202   2
  10   3   6 15.4783 1.67942   6
 -11  -3  -6 10.8779 1.31909   2
 -11   3   6 9.86292 1.50405   2
 -11  -3   6 9.06492 1.42155   2
  11   3   6 7.19491 1.11693   8
 -11   3  -6 9.43731 1.11371   2
   0   4  -6 113.033 3.76740   9
   0  -4  -6 111.094 3.91795   3
   0   4   6 105.868 3.67617   9
   1  -4   6 210.483 7.43771   9
   1   4  -6 216.793 7.26200   7
  -1   4   6 225.745 7.31600   7
  -1  -4  -6 222.631 7.31399   3
  -1   4   6 219.964 7.19922   9
   1   4   6 222.341 7.36608   7
   1  -4  -6 231.993 7.41889   3
   1  -4  -6 204.715 7.39570   9
  -1   4  -6 217.904 7.30741   9
  -2   4   6 793.514 24.6875   7
  -2   4   6 792.538 24.8593   9
   2   4  -6 752.974 24.5177   7
   2  -4   6 732.934 24.9370   9
  -2  -4  -6 805.306 24.7850   3
   2  -4  -6 750.953 24.9056   9
   2  -4  -6 786.300 24.9066   3
  -2   4  -6 808.241 25.0477   9
  -3  -4  -6 89.9775 3.34962   3
  -3   4   6 85.3795 3.07600   7
   3  -4   6 85.6875 3.57446   3
   3  -4   6 80.6213 3.46262   9
  -3   4   6 83.3411 3.22781   9
   3  -4  -6 87.6974 3.42064   3
  -3   4  -6 80.9898 3.36134   9
   3  -4  -6 81.4553 3.36484   9
   4  -4   6 615.017 20.6240   9
  -4   4   6 632.633 20.3473   9
   4  -4   6 623.369 20.7632   3
  -4   4   6 645.182 20.0074   7
   4  -4  -6 619.079 20.5470   3
   4  -4  -6 630.168 20.5015   9
  -4   4  -6 629.247 20.5575   9
   5  -4   6 121.536 5.01977   9
   5  -4   6 123.718 5.19570   3
   5  -4  -6 125.904 4.90646   9
   5  -4  -6 123.833 5.00467   3
   6  -4   6 41.7587 2.52274   9
   6  -4   6 42.4987 2.79349   3
  -6   4   6 41.8990 2.28260   9
   6  -4  -6 47.7565 2.45263   9
  -6   4  -6 42.8647 2.57999   9
   6  -4  -6 38.6408 2.49255   3
   7   4  -6 77.3870 4.15800   6
  -7   4   6 72.0357 4.89863   5
  -7   4   6 82.7017 3.69257   9
  -7   4   6 74.2032 4.40671   2
  -7  -4  -6 75.0958 4.49736   2
   7  -4   6 80.6112 3.77587   9
   7  -4   6 70.5490 4.08063   2
   7   4  -6 79.8980 4.56115   4
   7  -4   6 78.5246 4.09444   3
  -7   4  -6 78.7014 3.80659   9
   7   4   6 79.6708 4.00767   6
  -7   4  -6 74.9335 4.39573   5
  -7   4  -6 78.2136 4.39010   2
   7  -4  -6 72.5205 4.55341   2
   7  -4  -6 81.6485 3.57710   9
   8  -4   6 68.5364 3.30282   9
  -8  -4  -6 63.4984 4.65746   2
   8   4  -6 67.1852 4.27496   4
  -8   4   6 64.2336 4.27707   2
  -8   4   6 75.4204 5.48593   5
   8   4  -6 69.5117 3.82001   6
  -8   4   6 70.1446 3.42624   9
   8  -4   6 72.6392 4.25685   2
   8  -4  -6 68.5769 3.16757   9
  -8   4  -6 66.5483 3.53687   7
   8   4   6 69.4986 3.80380   6
  -8   4  -6 65.9311 3.57113   9
   8  -4  -6 66.3605 4.12125   2
  -8   4  -6 65.7148 4.06868   2
   9  -4   6 146.139 5.39365   9
   9   4  -6 155.095 6.57591   6
  -9  -4  -6 147.882 6.69815   2
   9   4  -6 152.077 7.04119   4
  -9   4   6 151.506 6.89101   2
  -9   4   6 151.182 5.96795   9
   9  -4  -6 140.823 5.29053   9
  -9   4  -6 148.827 6.16528   9
   9   4   6 158.075 6.41856   6
  -9   4  -6 151.011 6.63887   2
  -9  -4   6 143.474 7.10335   2
 -10   4   6 67.0776 3.59024   2
 -10  -4  -6 63.5031 3.56036   2
 -10   4   6 60.3651 2.99089   9
 -10   4   6 71.8471 4.26554   5
 -10   4  -6 64.7491 3.49586   2
 -10  -4   6 68.1106 4.03051   2
  10   4   6 63.6187 3.39769   8
 -10   4  -6 57.9277 3.00256   9
  10   4   6 61.5058 3.37344   6
 -11   4   6 2.20062 0.74857   2
 -11  -4  -6 3.55023 0.80167   2
 -11   4  -6 2.21636 0.86031   5
 -11  -4   6 2.72857 0.98068   2
  11   4   6 1.31160 0.57039   8
 -11   4  -6 2.64256 0.74317   2
   0   5  -6 261.940 8.74621   7
   0  -5  -6 259.960 8.65224   3
   0   5   6 260.308 8.71718   7
  -1   5   6 281.746 8.86285   7
   1  -5   6 246.636 8.92170   9
   1   5  -6 267.383 8.78423   7
  -1  -5  -6 269.118 8.75945   3
  -1   5   6 253.712 8.50441   9
   1  -5  -6 273.545 8.87625   3
   1  -5  -6 253.207 9.12811   9
   1   5   6 272.905 8.88486   7
  -2  -5  -6 64.4864 2.51696   3
   2  -5   6 63.5105 2.72320   9
  -2   5   6 65.2191 2.53864   7
   2   5  -6 61.1973 2.37199   7
  -2   5  -6 62.7818 2.52472   9
   2  -5  -6 65.6183 2.66418   3
   2  -5  -6 59.4860 2.65691   9
  -3  -5  -6 59.0839 2.49489   3
  -3   5   6 56.5745 2.38193   7
   3  -5   6 59.8911 2.83121   3
  -3   5   6 57.2720 2.40564   9
   3  -5  -6 63.2597 2.96654   9
   3  -5  -6 61.6584 2.70592   3
   4  -5   6 533.205 18.3292   9
  -4   5   6 547.625 17.9130   9
  -4   5   6 590.320 17.8171   7
  -4   5  -6 542.670 18.1003   9
   4  -5  -6 542.610 18.1898   9
   5  -5   6 51.2044 2.96786   3
   5  -5   6 52.6357 2.89505   9
  -5   5   6 52.2676 2.50104   9
   5  -5  -6 51.7696 2.70499   3
   5  -5  -6 54.4020 2.74985   9
  -5   5  -6 53.0431 2.69420   9
   6  -5   6 461.465 16.9169   2
  -6   5   6 507.460 16.1432   9
   6  -5   6 484.466 16.5044   9
   6  -5   6 476.215 16.7909   3
   6   5  -6 499.143 17.6022   4
   6   5  -6 458.373 17.0144   6
  -6   5   6 460.302 17.1109   2
   6  -5  -6 499.665 16.3169   9
   6   5   6 483.698 16.7574   6
  -6   5  -6 470.033 16.8594   2
   6  -5  -6 463.000 17.5718   2
  -6   5  -6 499.352 16.3569   9
   6  -5  -6 487.816 16.5021   3
  -7   5   6 110.672 5.56052   9
   7   5  -6 136.470 6.21374   6
   7  -5   6 138.982 6.12627   3
   7  -5   6 142.478 6.25506   2
   7   5  -6 145.941 6.81418   4
  -7  -5  -6 134.215 6.41540   2
  -7   5   6 125.869 6.89491   5
  -7   5   6 134.660 6.34121   2
   7  -5  -6 142.530 5.54170   9
   7   5   6 136.064 5.96332   6
  -7   5  -6 133.704 6.41235   5
   7  -5  -6 142.791 6.81534   2
  -7   5  -6 138.932 6.21912   2
   7  -5  -6 135.574 5.80537   3
  -7   5  -6 136.320 5.73795   7
  -8   5   6 20.4973 2.73432   5
  -8   5   6 23.2023 1.71709   9
   8   5  -6 25.2732 2.36438   6
   8  -5   6 27.0659 2.04126   9
   8  -5   6 26.4726 2.18830   2
  -8   5   6 25.3874 2.79328   2
   8   5  -6 26.9707 2.90332   4
  -8  -5  -6 27.4019 2.61746   2
  -8   5  -6 22.7446 2.88752   5
   8  -5  -6 25.4460 2.79158   2
   8   5   6 22.7488 2.04543   6
   8  -5  -6 25.6391 1.73066   9
  -8   5  -6 21.3844 2.32421   2
  -8   5  -6 25.6260 2.10711   9
  -9   5   6 103.576 7.38273   2
  -9  -5  -6 130.711 5.98936   2
   9   5  -6 133.644 6.27426   4
  -9   5   6 118.605 6.22440   5
  -9   5   6 125.564 4.94167   9
   9   5  -6 125.733 5.50795   6
   9  -5   6 118.051 4.68368   9
  -9  -5   6 118.454 6.75001   2
  -9   5  -6 118.556 5.86324   5
   9   5   6 127.381 5.57175   6
   9  -5  -6 122.703 5.38667   2
   9  -5  -6 126.324 4.69456   9
  -9   5  -6 126.044 5.17629   9
 -10   5   6 16.5009 1.83479   2
 -10   5   6 18.9955 2.59462   5
  10   5  -6 20.6655 1.73554   6
 -10  -5  -6 20.3231 1.84264   2
 -10   5  -6 17.9080 2.34115   5
  10   5   6 19.5079 1.65027   6
 -10  -5   6 20.9831 2.05621   2
 -10   5  -6 17.5591 1.73254   2
  10   5   6 16.8076 1.90593   8
 -11  -5  -6 20.4936 1.74587   2
 -11   5   6 21.1390 1.78791   5
 -11   5  -6 19.6137 1.70732   5
 -11  -5   6 19.5924 1.83608   2
   1  -6   6 28.0683 1.60554   9
  -1  -6  -6 30.8718 1.46373   3
  -1   6   6 33.3643 1.64280   7
   1   6  -6 30.6521 1.54380   7
   1  -6  -6 29.3048 1.51190   3
   1  -6  -6 29.5852 1.76529   9
  -1   6  -6 31.5897 1.72968   7
   1   6   6 31.9077 1.65288   7
  -2   6   6 269.578 8.65385   9
   2   6  -6 265.031 8.88470   7
   2  -6   6 246.732 9.23173   9
  -2   6   6 274.414 9.05090   7
  -2  -6  -6 272.435 8.92361   3
   2  -6   6 271.769 9.29381   3
   2   6   6 280.599 9.14430   7
  -2   6  -6 274.657 9.28821   7
  -2   6  -6 259.367 8.73042   9
   2  -6  -6 288.735 9.20516   3
   2  -6  -6 246.299 9.15446   9
   3  -6   6 21.5407 1.74291   3
  -3   6   6 23.9556 1.20854   9
   3  -6   6 21.2768 1.59678   9
  -3  -6  -6 24.0043 1.35170   3
  -3   6   6 23.3796 1.30564   7
  -3   6  -6 24.3049 1.32309   9
   3  -6  -6 23.0619 1.56549   9
   4  -6   6 356.724 12.0594   3
  -4   6   6 331.001 11.2886   7
  -4   6   6 338.201 11.2604   9
   4  -6   6 332.085 11.8737   9
  -4   6  -6 337.081 11.4269   9
   4  -6  -6 347.215 11.7738   3
   4  -6  -6 339.090 11.7272   9
   5  -6   6 2.68940 0.75554   9
  -5   6   6 2.90777 0.64190   9
   5  -6   6 3.66307 0.84665   3
   5  -6  -6 3.71744 0.76726   3
   5  -6  -6 3.06814 0.81139   9
  -5   6  -6 3.72537 0.76769   9
   6   6  -6 148.333 7.34848   6
   6  -6   6 167.172 7.14923   2
   6   6  -6 159.162 7.40730   4
  -6   6   6 174.181 6.20863   9
  -6   6   6 156.975 7.10089   2
   6  -6   6 173.370 7.14783   3
   6  -6   6 173.777 6.77925   9
   6  -6  -6 169.154 6.69747   3
   6  -6  -6 173.841 6.59906   9
   6  -6  -6 158.902 7.69943   2
  -6   6  -6 158.454 6.84387   2
  -6   6  -6 164.419 6.65260   7
   6   6   6 175.737 7.40619   6
  -6   6  -6 173.745 6.39574   9
   7  -6   6 545.209 19.2825   3
   7  -6   6 534.312 19.2107   2
   7   6  -6 550.046 19.3358   6
  -7  -6  -6 521.225 19.3379   2
   7   6  -6 574.866 20.0079   4
  -7   6   6 542.512 19.2497   2
  -7   6   6 561.132 18.2295   9
   7  -6   6 572.342 18.8623   9
  -7   6   6 529.572 20.1140   5
   7   6   6 549.258 19.0245   6
   7  -6  -6 552.113 18.9459   3
  -7   6  -6 546.434 18.9702   2
   7  -6  -6 568.347 18.5697   9
   7  -6  -6 559.017 19.9657   2
  -7   6  -6 535.178 19.5587   5
  -7   6  -6 562.732 18.4377   9
  -7   6  -6 530.536 18.7654   7
   8  -6   6 25.0634 2.23477   2
  -8   6   6 23.6546 2.83250   5
  -8  -6  -6 24.6209 2.56693   2
  -8   6   6 25.4528 1.67622   9
  -8   6   6 24.0540 2.55679   2
   8  -6   6 25.3838 1.91590   9
   8   6  -6 26.3496 2.62338   4
   8   6  -6 27.4272 2.92858   6
  -8   6  -6 23.8968 2.37140   2
  -8   6  -6 24.4003 2.52921   5
  -8   6  -6 27.2689 2.01269   9
   8   6   6 25.6643 2.13965   6
   8  -6  -6 24.4940 1.92436   9
   8  -6  -6 24.4719 2.82128   2
  -9   6   6 168.012 6.78063   2
  -9  -6  -6 173.602 7.29187   2
  -9   6   6 171.499 7.74123   5
   9  -6   6 172.163 6.35855   9
   9   6  -6 174.823 7.58134   4
   9   6  -6 173.854 6.98775   6
  -9   6  -6 163.055 6.23960   9
   9   6   6 173.620 7.28651   8
  -9   6  -6 173.207 7.38377   5
   9  -6  -6 170.903 6.95372   2
  -9  -6   6 168.159 7.48765   2
   9   6   6 169.114 6.89451   6
  -9   6  -6 166.155 6.65247   2
   9  -6  -6 160.840 6.14498   9
 -10  -6  -6 24.4702 1.89549   2
  10   6  -6 23.8251 1.83510   6
 -10   6   6 23.0037 1.56114   2
 -10   6   6 24.0159 2.33293   5
  10   6   6 24.4409 1.94585   6
 -10  -6   6 26.6200 2.14878   2
 -10   6  -6 22.5910 1.58455   2
  10   6   6 24.2620 1.76874   8
 -10   6  -6 22.3198 2.07383   5
 -11   6   6 -0.7633 0.54147   5
 -11  -6  -6 -0.3363 0.55212   2
 -11  -6   6 0.24418 0.46364   2
 -11   6  -6 -0.9670 0.53997   5
   0   7  -6 916.551 29.1272   7
   0   7   6 905.595 29.0654   7
   0  -7  -6 899.386 28.8636   3
  -1  -7  -6 87.3445 3.21816   3
  -1   7   6 83.9727 3.39954   7
   1   7  -6 83.8600 3.37003   7
   1  -7  -6 85.9236 3.33953   3
  -1   7  -6 83.8225 3.52806   7
   1   7   6 86.4792 3.46750   7
  -2   7   6 3.55144 0.60186   7
   2  -7   6 2.89826 0.72236   9
   2   7   6 2.92070 0.71251   7
   2  -7  -6 2.76324 0.69142   9
   3  -7   6 32.5561 2.05994   3
   3   7  -6 30.4257 1.45920   7
  -3  -7  -6 32.7862 1.78155   3
   3  -7   6 31.9067 2.08066   9
  -3   7   6 29.7173 1.27994   9
  -3   7   6 30.9768 1.67410   7
  -3   7  -6 32.6392 1.92137   7
   3  -7  -6 30.4429 1.93574   9
  -3   7  -6 31.4370 1.35430   9
   3  -7  -6 33.2788 1.84911   3
   4  -7   6 42.4217 2.49652   3
  -4   7   6 41.4029 2.07618   7
  -4   7   6 41.0039 1.95307   9
   4  -7   6 40.4956 2.52624   9
   4  -7  -6 45.1852 2.43489   3
   4  -7  -6 37.5055 2.25765   9
  -4   7  -6 42.2308 1.92374   9
  -4   7  -6 42.1513 2.38152   7
  -5   7   6 20.4304 1.27020   9
  -5   7   6 20.2046 1.63332   7
   5  -7   6 18.6007 1.81866   9
   5  -7   6 17.7306 1.71912   3
  -5   7   6 17.5777 2.20159   5
   5   7  -6 20.4053 2.14335   4
   5  -7   6 15.8841 2.06399   2
   5   7  -6 17.6499 1.91659   6
   5  -7  -6 18.6867 1.59573   3
  -5   7  -6 19.7901 1.76545   7
   5  -7  -6 17.2094 2.50730   2
  -5   7  -6 18.4150 1.34956   9
  -5   7  -6 19.3766 1.98422   5
   5  -7  -6 18.6460 1.56909   9
  -6   7   6 559.898 21.2045   5
  -6   7   6 616.426 19.3426   9
   6   7  -6 606.151 21.2460   4
   6  -7   6 606.369 20.5686   3
   6  -7   6 618.297 20.3337   9
   6   7  -6 586.201 20.8087   6
   6  -7   6 574.933 20.6894   2
   6   7   6 572.481 19.4145   5
  -6   7  -6 615.186 19.5111   9
  -6   7  -6 585.216 20.1387   7
   6  -7  -6 600.099 20.1874   3
   6   7   6 592.950 20.3382   6
  -6   7  -6 581.320 20.7536   5
   6  -7  -6 586.540 19.9665   9
   6  -7  -6 599.731 21.4773   2
   7  -7   6 211.403 8.10834   9
  -7   7   6 197.425 7.15402   9
   7   7  -6 218.921 9.25750   6
   7  -7   6 195.806 8.35419   2
   7  -7   6 188.535 8.25635   3
   7  -7  -6 210.527 9.88285   2
   7  -7  -6 201.176 7.76892   9
   7   7   6 223.756 8.92384   6
   7   7   6 207.767 9.39675   8
  -7   7  -6 186.229 7.89263   7
  -7   7  -6 188.264 7.25244   9
  -7   7  -6 206.040 9.17008   5
   7  -7  -6 197.913 8.10242   3
  -8   7   6 45.0539 3.53600   5
   8   7  -6 49.0978 3.44614   4
   8   7  -6 49.0787 3.09292   6
   8  -7   6 45.9577 3.24314   2
  -8   7   6 38.8027 2.80602   2
  -8  -7  -6 40.6655 3.14855   2
  -8   7  -6 40.2541 2.71110   2
  -8   7  -6 44.9682 3.49854   5
   8   7   6 44.4462 3.13261   8
   8   7   6 44.5867 2.84372   6
   8  -7  -6 49.0372 3.60449   2
  -8   7  -6 52.4179 2.66685   9
  -9  -7  -6 22.9079 2.19602   2
   9   7  -6 20.2878 2.12967   4
  -9   7   6 20.7784 2.34006   5
   9   7  -6 18.9798 1.81464   6
   9  -7   6 20.8002 1.73986   2
  -9   7  -6 22.6010 2.45015   5
   9  -7  -6 20.8744 1.45983   9
   9   7   6 21.2833 1.80442   6
  -9   7  -6 18.5067 1.48869   9
   9   7   6 21.2234 2.09417   8
   9  -7  -6 19.3430 1.88187   2
  -9  -7   6 19.8359 2.37082   2
  -9   7  -6 19.6492 2.55826   2
 -10   7   6 15.1866 1.85662   5
  10   7  -6 15.3375 1.29832   6
 -10  -7  -6 15.2402 1.50658   2
  10   7   6 12.0000 1.38546   8
 -10  -7   6 15.9721 1.87452   2
 -10   7  -6 17.8798 2.05911   5
 -11  -7  -6 5.43240 0.68979   2
 -11   7  -6 8.14545 1.06661   5
   0   8  -6 580.917 19.3103   7
   0   8   6 595.041 19.2715   7
   1   8  -6 65.2456 2.85660   7
  -1   8   6 67.3722 2.90016   7
   1  -8   6 66.7164 2.91630   3
  -1  -8  -6 56.9367 2.67841   3
   1   8   6 66.1039 2.91955   7
   1  -8  -6 67.1015 2.77558   3
  -1   8  -6 65.0765 2.99730   7
   2  -8   6 694.361 22.5319   3
   2   8  -6 669.179 22.1436   7
  -2  -8  -6 692.798 22.1619   3
  -2   8   6 672.401 22.2898   7
   2   8   6 676.014 22.3321   7
   2  -8  -6 698.650 22.3255   3
  -2   8  -6 696.811 22.5973   7
   3   8  -6 79.8404 3.15767   7
  -3   8   6 79.4282 3.43556   7
   3  -8   6 81.1584 3.81997   9
   3  -8   6 81.7004 3.78378   3
   3  -8  -6 76.8849 3.63697   9
   3  -8  -6 82.6781 3.58243   3
  -3   8  -6 84.3566 3.78836   7
  -4   8   6 158.422 5.83645   7
   4  -8   6 154.672 6.40158   3
  -4   8  -6 156.915 6.25450   7
   4  -8  -6 154.276 6.11270   3
   5  -8   6 350.875 12.7803   3
   5   8  -6 357.756 13.5649   4
  -5   8   6 339.448 11.2083   9
  -5   8   6 339.361 13.3550   5
   5   8  -6 358.339 13.3263   6
   5  -8   6 343.153 13.1087   2
   5  -8   6 351.972 12.6437   9
   5  -8  -6 351.773 12.3794   9
  -5   8  -6 361.629 13.0462   8
   5   8   6 352.315 13.0074   6
  -5   8  -6 352.031 12.5142   7
   5  -8  -6 356.376 12.4762   3
   5  -8  -6 342.933 13.7177   2
   5   8   6 349.916 13.2309   8
  -5   8  -6 345.358 11.2973   9
  -5   8  -6 345.056 12.8982   5
   6   8  -6 123.340 6.21053   4
  -6   8   6 116.075 6.09933   5
   6  -8   6 119.836 5.86712   2
   6   8  -6 120.519 5.83588   6
   6  -8   6 115.877 5.53434   3
   6  -8   6 120.177 5.38388   9
   6  -8  -6 116.240 6.23070   2
  -6   8  -6 122.391 5.75050   5
   6   8   6 115.482 5.79782   8
   6  -8  -6 116.961 5.33581   3
  -6   8  -6 117.843 5.27667   7
  -6   8  -6 116.647 4.41621   9
   6  -8  -6 120.659 5.15717   9
   6   8   6 113.595 5.29289   6
  -7   8   6 121.925 4.38724   9
   7  -8   6 126.303 5.96377   2
   7   8  -6 135.280 6.46553   4
   7   8  -6 129.863 6.17714   6
   7  -8   6 127.707 5.64900   9
  -7   8   6 124.749 6.44226   5
   7   8   6 127.181 6.15882   8
   7   8   6 130.445 5.77098   6
   7  -8  -6 127.148 5.46161   9
  -7   8  -6 129.333 6.10072   5
   7  -8  -6 128.714 6.49256   2
  -7   8  -6 124.338 4.49032   9
   8  -8   6 25.3307 1.95976   9
   8  -8   6 26.4634 2.30087   2
   8   8  -6 28.0044 2.74242   4
   8   8  -6 27.0038 2.25918   6
  -8   8   6 21.6188 3.09152   5
   8  -8  -6 26.3018 2.54428   2
   8  -8  -6 26.2068 1.88045   9
   8   8   6 26.7102 2.08943   6
   8   8   6 28.1980 2.51257   8
  -8   8  -6 19.7360 2.71153   5
   9  -8   6 2.81927 0.87070   9
   9   8  -6 4.76032 1.04362   6
   9  -8   6 3.46582 1.03939   2
  -9  -8  -6 3.80713 1.06197   2
   9   8  -6 3.73307 1.26191   4
  -9   8   6 3.96974 1.23060   5
  -9   8  -6 3.64613 1.22812   5
   9   8   6 3.33869 0.79147   6
   9  -8  -6 3.97728 1.18531   2
   9  -8  -6 2.26254 0.84177   9
  -9  -8   6 4.93263 1.32597   2
   9   8   6 2.84452 0.80137   8
 -10   8   6 22.1124 2.23971   5
 -10  -8  -6 21.3940 1.74766   2
  10   8  -6 19.4369 1.42589   6
  10   8   6 22.0920 1.54483   6
 -10   8  -6 22.1507 2.08706   5
 -10  -8   6 23.9424 1.70951   2
   0   9   6 455.879 15.3580   7
   0   9  -6 467.716 15.4706   7
   0  -9   6 458.244 15.1717   3
   0  -9  -6 452.646 14.9960   3
  -1  -9  -6 23.7397 1.28348   3
   1   9  -6 23.6461 1.59123   7
   1  -9   6 24.3882 1.55206   3
  -1   9   6 22.9194 1.63167   7
  -1   9  -6 22.2886 1.63286   7
   1  -9  -6 23.4260 1.44739   3
   1   9   6 24.3906 1.65827   7
  -2  -9  -6 24.8586 1.30682   3
   2  -9   6 25.1650 1.71251   3
  -2   9   6 24.1773 1.67970   7
   2   9   6 23.4461 1.68665   7
   2  -9  -6 24.5140 1.55229   3
  -2   9  -6 25.9617 1.88854   7
   3   9  -6 0.10388 0.54694   7
  -3   9   6 1.01775 0.47181   7
   3  -9   6 0.27211 0.65025   3
   3  -9   6 -0.2319 0.61779   9
   3  -9  -6 0.20562 0.84060   9
  -3   9  -6 0.59917 0.65713   7
   3  -9  -6 0.80304 0.56639   3
  -4   9   6 56.2226 3.45566   8
   4  -9   6 58.8491 3.23907   3
   4  -9   6 56.4094 3.59386   2
  -4   9   6 53.3772 2.72735   7
   4  -9   6 58.6824 3.36853   9
   4   9  -6 53.6673 3.72288   6
   4  -9  -6 54.6258 3.01695   9
   4  -9  -6 54.8154 2.89902   3
  -4   9  -6 54.8297 3.03361   7
   4  -9  -6 49.4291 3.65472   2
   5   9  -6 292.830 11.4551   4
   5  -9   6 275.412 10.5968   3
   5  -9   6 288.460 10.6369   9
   5   9  -6 280.862 11.1273   6
  -5   9   6 272.220 10.5258   8
  -5   9   6 284.121 11.2238   5
   5  -9   6 283.672 11.0588   2
  -5   9  -6 283.919 10.8866   8
   5  -9  -6 271.936 11.5619   2
   5  -9  -6 270.280 10.2625   9
   5   9   6 277.280 10.4463   6
   5   9   6 282.277 11.1515   8
  -5   9  -6 276.638 10.6953   5
  -5   9  -6 279.065 10.4219   7
   5  -9  -6 283.983 10.3287   3
   6   9  -6 83.9611 4.67149   6
   6   9  -6 83.0821 4.97854   4
  -6   9   6 94.3536 5.73154   8
   6  -9   6 79.2439 4.45533   3
   6  -9   6 82.4068 4.25071   9
   6  -9  -6 77.0495 4.07247   3
   6   9   6 88.7466 4.93923   8
   6  -9  -6 86.3186 5.15515   2
   6  -9  -6 83.1501 4.05472   9
  -6   9  -6 95.8198 5.15133   5
  -6   9  -6 73.5562 4.08659   7
   7   9  -6 43.8322 3.21505   6
   7  -9   6 43.2755 3.28715   9
  -7   9   6 44.4305 3.37265   5
   7   9  -6 44.0514 3.27985   4
   7  -9   6 41.7833 2.99775   2
   7  -9  -6 42.4603 2.75922   9
   7   9   6 42.1788 3.07335   8
  -7   9  -6 43.3045 3.08782   5
   7   9   6 42.0339 2.83905   6
   7  -9  -6 40.1949 3.43731   2
   8  -9   6 73.9150 4.09335   2
   8   9  -6 77.0221 4.43778   4
   8  -9   6 76.0564 3.79668   9
  -8   9   6 74.3800 4.35677   5
   8   9  -6 75.2254 4.00271   6
   8   9   6 73.9276 3.71995   6
   8   9   6 74.8688 4.04994   8
  -8   9  -6 76.6244 4.26487   5
   8  -9  -6 70.5048 3.46610   9
   8  -9  -6 73.7274 4.39080   2
  -8   9  -6 73.8056 4.21537   4
   9  -9   6 33.0659 2.12702   2
   9   9  -6 34.4177 2.63482   4
  -9   9   6 32.8112 2.49441   5
   9   9  -6 34.6326 2.22876   6
  -9   9  -6 33.7639 2.38761   5
   9   9   6 34.0074 2.22228   8
   9  -9  -6 35.1292 2.31903   2
   9   9   6 35.7573 2.29216   6
  10   9  -6 1.29917 0.85908   6
 -10   9   6 1.44325 0.71786   5
 -10   9  -6 0.92902 0.62167   5
  10   9   6 1.07616 0.45751   6
   0 -10  -6 185.128 6.71321   3
   0  10  -6 209.511 7.34725   7
   0  10   6 193.477 7.16115   7
   0 -10   6 182.163 6.89133   3
   1 -10   6 7.52754 1.02933   3
   1  10  -6 7.49018 0.96826   7
  -1  10   6 7.99809 0.99686   7
  -1 -10  -6 7.97787 0.73328   3
  -1 -10   6 7.38480 0.80320   3
   1 -10  -6 7.74507 0.90514   3
   1  10   6 6.14769 1.12142   7
  -1  10  -6 6.64167 1.19272   7
   2  10  -6 416.651 14.0290   7
   2  10  -6 424.059 15.6582   4
  -2  10   6 425.583 14.2194   7
  -2  10   6 435.527 15.2528   5
   2  10  -6 407.126 15.2318   6
   2 -10   6 431.771 14.3765   3
  -2  10   6 407.992 15.1704   8
   2  10   6 410.836 15.2410   8
  -2  10  -6 376.484 14.4626   5
  -2  10  -6 436.970 14.5553   7
   2 -10  -6 427.947 14.0824   3
   2  10   6 409.919 14.1808   7
  -2  10  -6 396.516 15.4595   4
   3  10  -6 38.7110 3.18127   4
   3 -10   6 33.9437 2.74869   2
  -3  10   6 45.5644 2.70652   7
   3  10  -6 38.4330 2.94589   6
   3 -10   6 39.4588 2.46085   3
  -3  10   6 40.9441 2.98952   8
  -3  10   6 42.8995 3.08302   5
   3 -10  -6 40.5144 2.35177   3
   3  10   6 40.9773 3.13087   8
   3 -10  -6 37.2723 3.37680   2
  -3  10  -6 40.6841 3.82560   4
  -3  10  -6 42.4109 2.56200   7
  -4  10   6 200.507 8.08158   8
   4 -10   6 193.322 8.28248   2
  -4  10   6 189.913 7.28500   7
   4  10  -6 191.561 8.35546   6
  -4  10   6 192.525 8.16290   5
   4 -10   6 188.767 7.85014   9
   4  10  -6 196.859 8.73310   4
   4 -10   6 201.965 7.86747   3
  -4  10  -6 203.503 7.83206   7
   4  10   6 200.828 8.44657   8
   4 -10  -6 195.693 7.48801   3
   4 -10  -6 185.560 8.71246   2
  -4  10  -6 193.165 7.78714   5
   4  10   6 196.744 7.66899   6
  -4  10  -6 188.733 8.61956   4
  -4  10  -6 203.394 8.25696   8
   4 -10  -6 184.126 7.57027   9
   5 -10   6 170.271 7.19142   9
   5  10  -6 176.803 7.93098   4
   5 -10   6 173.601 7.64589   2
  -5  10   6 171.298 7.21195   8
  -5  10   6 152.419 7.94536   5
   5  10  -6 168.487 7.62807   6
  -5  10  -6 176.155 7.28390   5
  -5  10  -6 174.121 7.50838   8
  -5  10  -6 170.847 7.94368   4
   5 -10  -6 175.848 7.48218   3
   5 -10  -6 166.055 7.98560   2
   5  10   6 165.063 6.88625   6
   5  10   6 176.228 7.73041   8
   5 -10  -6 168.398 6.87281   9
   6 -10   6 208.163 8.68016   2
   6  10  -6 210.576 9.01309   4
   6  10  -6 206.391 8.76317   6
   6 -10   6 206.879 8.34987   9
  -6  10   6 214.423 8.91619   5
  -6  10   6 198.324 8.16213   8
  -6  10  -6 210.924 9.08048   4
   6  10   6 201.134 8.07671   6
   6 -10  -6 213.177 9.42785   2
   6  10   6 208.155 8.82635   8
   6 -10  -6 204.635 8.11976   9
  -6  10  -6 208.898 8.42746   5
   7 -10   6 3.15610 1.13996   9
  -7  10   6 4.23359 1.20061   5
   7  10  -6 5.50640 1.46323   4
   7 -10   6 4.16272 1.22321   2
   7  10  -6 3.83782 1.02619   6
   7  10   6 3.27874 0.82290   6
  -7  10  -6 3.67832 1.17647   5
   7 -10  -6 4.01383 0.86800   9
   7  10   6 3.92496 1.00962   8
  -7  10  -6 4.46732 1.66318   4
   7 -10  -6 4.26967 1.45327   2
   8 -10   6 3.97173 1.06257   9
   8  10  -6 4.56588 1.33995   4
   8  10  -6 5.65464 1.21850   6
   8 -10   6 3.89641 0.98514   2
  -8  10   6 6.08366 1.32914   5
  -8  10  -6 3.09786 1.45162   4
  -8  10  -6 5.92992 1.34873   5
   8 -10  -6 3.10669 0.93533   9
   8  10   6 6.29567 1.20053   8
   8  10   6 6.11138 1.10461   6
   8 -10  -6 5.29839 1.39109   2
  -9  10   6 21.2454 1.94405   5
   9  10  -6 19.2378 1.70901   4
   9  10  -6 18.7786 1.57478   6
   9  10   6 19.7020 1.62886   6
   9 -10  -6 18.5951 1.62419   2
   9  10   6 16.0134 1.37689   8
  -9  10  -6 19.8907 1.83169   5
 -10  10   6 0.73481 0.52956   5
  10  10  -6 0.73490 0.36330   6
 -10  10  -6 1.03827 0.52967   5
   0  11  -6 122.530 6.28770   4
   0 -11   6 136.511 5.22042   3
   0  11   6 124.305 6.00055   8
   0  11   6 117.327 5.05460   7
   0  11  -6 112.921 5.55655   8
   0 -11  -6 112.123 4.74146   3
   0  11  -6 137.469 6.99460   6
  -1 -11  -6 71.9297 2.97316   3
  -1  11   6 77.2867 3.60780   7
  -1  11   6 75.9126 3.56080   5
   1 -11   6 76.0690 3.50840   3
  -1  11   6 74.9272 4.35690   8
   1  11  -6 79.4089 4.75449   4
   1  11  -6 80.6052 4.59332   6
   1  11   6 78.8423 3.60426   7
  -1  11  -6 77.3873 4.62929   4
  -1  11  -6 72.5817 3.29254   5
  -1  11  -6 75.6802 4.03122   8
   1  11   6 78.7102 4.33339   8
  -1  11  -6 83.5204 3.89893   7
  -1 -11   6 71.2214 3.11765   3
   1 -11  -6 75.5008 3.25038   3
  -2  11   6 63.3014 3.20772   7
  -2 -11  -6 61.8595 2.45140   3
   2  11  -6 63.0644 3.93355   6
   2 -11   6 63.4384 3.17854   3
   2  11  -6 64.4584 4.11713   4
  -2  11   6 58.7579 3.72639   8
  -2  11   6 60.8112 3.26843   5
   2  11   6 58.9798 3.77819   8
   2  11   6 64.4180 3.15446   7
  -2 -11   6 56.0749 2.63681   3
  -2  11  -6 65.2515 3.38087   7
  -2  11  -6 60.8094 3.08076   5
  -2  11  -6 65.2572 4.19726   4
  -2  11  -6 66.2346 3.80170   8
   2 -11  -6 61.8935 2.92219   3
   3 -11   6 32.4397 2.20982   3
  -3  11   6 32.0511 2.10684   7
   3 -11   6 28.7074 2.57951   2
  -3  11   6 28.3363 2.41827   8
   3  11  -6 33.3290 2.88935   4
   3  11  -6 34.8605 2.77854   6
  -3  11   6 32.0296 2.70329   5
  -3  11  -6 30.9272 3.00866   4
   3 -11  -6 31.2992 1.99902   3
   3 -11  -6 26.4458 3.06108   2
  -3  11  -6 31.4198 2.27575   7
   3  11   6 34.3871 2.76674   8
  -3  11  -6 32.1062 2.12066   5
  -3  11  -6 32.8534 2.55135   8
   4 -11   6 26.5077 2.75803   2
  -4  11   6 26.2971 1.91599   7
   4  11  -6 28.4555 2.59521   6
   4  11  -6 30.1175 2.80610   4
  -4  11   6 28.3439 2.59282   8
  -4  11   6 27.2898 2.68093   5
  -4  11  -6 30.2143 2.42998   5
  -4  11  -6 27.2430 2.40737   8
   4 -11  -6 27.8599 3.12362   2
   4  11   6 25.7752 2.50559   8
  -4  11  -6 25.3455 2.84146   4
   4  11   6 26.3206 2.27750   6
   5  11  -6 15.3872 2.09050   4
  -5  11   6 11.3617 2.21411   5
   5 -11   6 14.3017 2.23238   2
  -5  11   6 14.8386 1.72795   8
   5  11  -6 12.4926 1.83378   6
   5 -11   6 11.7848 1.58984   9
   5  11   6 13.3599 1.45892   6
   5  11   6 12.6630 1.83123   8
  -5  11  -6 14.7389 1.81759   8
  -5  11  -6 12.6057 1.63684   5
   5 -11  -6 11.7265 1.51101   9
   5 -11  -6 11.2699 2.41636   2
  -5  11  -6 11.3302 2.15862   4
   6  11  -6 109.985 5.42789   6
  -6  11   6 99.0063 4.80396   8
   6 -11   6 103.273 5.11518   9
  -6  11   6 108.157 5.43957   5
   6 -11   6 108.294 5.30772   2
   6  11  -6 109.693 5.63652   4
   6 -11  -6 103.708 5.79086   2
   6 -11  -6 106.526 4.91119   9
   6  11   6 107.382 5.37355   8
   6  11   6 101.531 4.69153   6
  -6  11  -6 107.333 5.09740   5
  -6  11  -6 101.535 5.53225   4
  -7  11   6 72.2475 4.04806   5
   7  11  -6 78.1961 4.26051   4
   7  11  -6 71.3228 3.96340   6
   7 -11   6 68.0974 3.70600   9
   7 -11   6 74.1814 4.12816   2
   7 -11  -6 68.5575 3.50054   9
  -7  11  -6 69.4210 4.11936   4
  -7  11  -6 77.1004 4.03420   5
   7  11   6 70.0734 3.93506   8
   7  11   6 71.4517 3.52322   6
   7 -11  -6 74.9428 4.34710   2
   8 -11   6 29.2599 2.16693   2
  -8  11   6 28.6013 2.53886   5
   8  11  -6 31.1913 2.39503   6
   8  11  -6 32.4804 2.40889   4
  -8  11  -6 29.3801 2.15274   4
   8  11   6 28.5090 2.41312   8
   8  11   6 30.5507 1.98255   6
   8 -11  -6 30.4740 2.39381   2
  -8  11  -6 32.7988 2.25860   5
  -9  11   6 50.6130 2.75423   5
   9  11  -6 45.9632 2.50740   6
   9  11  -6 53.8335 2.72188   4
  -9  11  -6 56.7794 2.84254   5
   9  11   6 51.8046 2.40000   6
   9 -11  -6 51.1336 2.64891   2
   0 -12   6 143.146 5.42445   3
   0  12   6 143.644 6.62111   8
   0  12  -6 145.412 5.98132   7
   0  12  -6 142.059 6.98492   4
   0  12   6 141.664 5.82868   7
   0 -12  -6 136.510 5.12987   3
   0  12  -6 138.742 6.52665   6
   0  12  -6 138.838 6.19065   8
   1  12  -6 42.3632 2.61136   7
   1 -12   6 38.5997 2.26679   3
   1  12  -6 37.5734 2.87984   8
   1  12  -6 39.1819 3.43870   4
  -1 -12  -6 36.3185 1.73582   3
  -1  12   6 41.4708 2.43128   7
  -1  12   6 45.9690 3.26926   8
   1  12  -6 39.5723 3.01481   6
  -1  12   6 45.7855 3.50698   4
  -1  12  -6 43.0399 2.62650   7
  -1  12  -6 36.7028 2.66209   8
  -1 -12   6 34.1654 1.86001   3
   1  12   6 40.8896 3.23548   8
   1 -12  -6 40.7886 2.11280   3
  -1  12  -6 41.5707 3.46983   4
  -1  12  -6 37.1898 3.10429   6
  -1  12  -6 37.2224 2.01554   5
   1  12   6 41.4221 2.42676   7
  -2  12   6 192.137 8.04892   8
   2 -12   6 187.674 7.28817   3
  -2  12   6 185.762 7.29828   7
   2  12  -6 189.641 8.51413   4
   2 -12   6 182.403 8.03860   2
  -2  12   6 186.331 7.07747   5
   2  12  -6 189.319 8.27861   6
  -2  12  -6 181.537 6.84378   5
  -2  12  -6 184.205 8.47685   4
  -2  12  -6 192.019 7.56357   7
   2  12   6 196.738 8.33039   8
   2  12   6 179.364 7.22242   7
  -2  12  -6 188.943 7.84677   8
   3 -12   6 86.2951 4.10977   3
   3 -12   6 82.1917 5.21774   2
  -3  12   6 77.4711 5.60009   8
  -3  12   6 86.3406 4.02819   7
  -3  12  -6 81.9750 4.34187   7
   3 -12  -6 91.5684 3.90394   3
   3  12   6 74.9582 6.53716   8
   4  12  -6 226.013 9.28463   6
  -4  12   6 212.107 8.87090   8
  -4  12   6 210.327 8.47352   5
   4 -12   6 214.337 9.01356   2
   4  12  -6 219.984 9.58942   4
  -4  12  -6 219.124 8.30396   5
   4  12   6 220.673 9.24087   8
  -4  12  -6 224.204 8.96065   8
   4 -12  -6 208.648 9.44950   2
  -4  12  -6 219.182 9.48846   4
  -5  12   6 247.518 9.41175   5
   5  12  -6 246.433 10.1105   4
  -5  12   6 237.749 9.29459   8
   5 -12   6 223.691 9.27162   9
   5  12  -6 243.602 9.79087   6
   5 -12   6 237.789 9.63315   2
  -5  12  -6 239.106 10.0520   4
   5  12   6 220.294 8.75366   6
   5 -12  -6 239.944 10.2259   2
  -5  12  -6 241.676 9.50219   8
   5 -12  -6 217.026 8.97392   9
   5  12   6 243.174 9.85765   8
  -5  12  -6 245.519 9.10280   5
  -6  12   6 10.7768 1.49397   8
  -6  12   6 6.74563 1.65942   5
   6  12  -6 10.1171 1.66069   4
   6  12  -6 9.87394 1.58655   6
   6 -12   6 9.65769 1.55118   2
   6 -12   6 11.5231 1.57037   9
  -6  12  -6 9.93523 1.41477   5
   6  12   6 9.13644 1.16304   6
   6 -12  -6 10.1409 2.21254   2
  -6  12  -6 10.2233 1.64154   4
   6  12   6 10.6760 1.54860   8
   6 -12  -6 10.4554 1.51241   9
   7 -12   6 10.3959 1.80258   2
  -7  12   6 11.8422 1.55018   5
   7  12  -6 10.8426 1.47041   6
   7  12  -6 10.7937 1.80746   4
   7 -12  -6 8.64228 1.64046   2
   7  12   6 11.3657 1.37571   6
  -7  12  -6 9.92988 1.50456   4
  -7  12  -6 9.33571 1.33136   5
   7  12   6 8.67742 1.59172   8
  -8  12   6 14.1009 1.67732   5
   8  12  -6 12.2533 1.61348   6
   8 -12   6 13.6598 1.44911   2
   8  12  -6 11.9964 1.40239   4
   8  12   6 11.4980 1.34349   8
  -8  12  -6 10.4939 1.50121   5
   8  12   6 12.0158 1.09710   6
  -8  12  -6 10.6390 1.46897   4
   8 -12  -6 12.4202 1.52200   2
   9 -12  -6 7.25149 1.04815   2
  -9  12  -6 4.88077 0.87617   5
   0  13   6 16.0819 1.53901   7
   0  13   6 16.9143 2.57860   4
   0  13  -6 16.6655 2.45908   4
   0 -13  -6 13.8803 1.07515   3
   0  13  -6 18.9719 2.07545   7
   0  13   6 16.3133 2.17605   8
   1  13  -6 22.1569 1.90987   7
   1  13  -6 21.6558 2.77218   4
  -1  13   6 22.2076 2.23904   8
   1  13  -6 21.5918 2.46097   6
  -1  13   6 19.7958 1.76636   7
   1 -13   6 20.0837 1.65192   3
  -1  13  -6 24.9507 2.14830   8
   1  13   6 22.3135 2.30945   8
  -1  13  -6 21.8682 2.31834   7
   1  13   6 21.9547 1.84702   7
  -1  13  -6 20.9087 2.48555   4
  -1  13  -6 21.5187 2.75695   6
   2  13  -6 393.388 14.8351   4
  -2  13   6 393.889 14.2766   8
  -2  13   6 378.185 14.4619   4
   2  13  -6 398.009 14.4992   6
   2 -13   6 369.041 13.8573   2
  -2  13   6 331.829 12.7322   5
   2  13   6 397.230 14.4963   8
  -2  13  -6 384.854 14.1248   6
  -2  13  -6 391.712 14.8572   4
  -2  13  -6 392.805 14.0217   8
  -2  13  -6 359.756 12.3752   5
  -3  13   6 0.37832 0.74809   5
   3  13  -6 0.55995 1.01027   6
   3 -13   6 1.87430 1.12028   2
   3  13  -6 0.06683 1.11142   4
  -3  13   6 2.08346 1.03380   8
   3 -13  -6 1.51777 0.90583   2
  -3  13  -6 0.64745 0.65185   5
  -3  13  -6 1.01745 0.97326   8
  -3  13  -6 -0.0411 0.83850   4
   3  13   6 -0.1926 0.90940   8
   4  13  -6 1023.12 34.6477   4
  -4  13   6 1006.14 33.1526   5
  -4  13   6 1013.83 33.8909   8
   4  13  -6 1043.58 34.3573   6
   4 -13   6 996.798 33.9797   2
  -4  13  -6 1026.81 33.0234   5
   4  13   6 1026.66 34.3140   8
  -4  13  -6 1012.45 34.6633   4
   4 -13  -6 1022.42 34.7206   2
  -4  13  -6 1030.46 34.0026   8
  -5  13   6 264.391 10.4113   8
   5 -13   6 276.123 10.7462   2
   5  13  -6 301.803 11.8735   6
   5  13  -6 293.394 11.5482   4
   5  13   6 275.864 11.0461   8
   5 -13  -6 274.573 11.2582   2
  -5  13  -6 277.777 11.2109   4
   6 -13   6 58.2059 3.43435   2
   6  13  -6 57.5612 3.56327   4
  -6  13   6 57.0030 3.12578   8
  -6  13   6 61.5136 3.25681   5
   6  13  -6 61.0723 3.48895   6
   6  13   6 58.6542 3.42074   8
   6 -13  -6 56.2329 3.84529   2
  -6  13  -6 62.2639 3.13882   5
  -6  13  -6 58.1570 3.57432   4
   7  13  -6 34.8054 2.43578   6
   7  13  -6 35.8211 3.35907   4
  -7  13   6 37.4671 2.41891   5
   7 -13  -6 35.0732 2.58922   2
   7  13   6 29.8288 2.13433   8
  -7  13  -6 34.2212 2.42677   4
  -7  13  -6 30.6973 2.00136   5
   7  13   6 31.8008 1.79207   6
   8  13  -6 35.5535 2.31245   4
   8 -13   6 41.2258 2.12868   2
  -8  13   6 31.2049 1.69348   5
   8  13   6 32.5531 1.68808   8
  -8  13  -6 29.7188 1.70699   5
  -8  13  -6 30.1092 1.77681   4
   0  14   6 93.6576 4.97999   8
   0  14  -6 86.1010 4.35096   8
   0  14  -6 91.1373 5.21851   4
   0  14  -6 89.6928 4.84508   6
   0  14   6 83.7805 4.78347   4
  -1  14   6 9.23217 1.90983   8
   1  14  -6 5.58539 1.17183   8
   1  14  -6 9.01501 1.78638   4
   1  14  -6 7.78783 1.54088   6
  -1  14   6 7.44695 1.95970   4
  -1  14  -6 6.30052 1.25019   8
  -1  14  -6 7.95168 2.03997   4
   1  14   6 9.23770 1.63669   8
  -1  14  -6 8.88463 1.80425   6
  -2  14   6 230.405 9.29296   8
   2 -14   6 199.556 9.35865   2
   2  14  -6 232.019 9.76048   4
  -2  14   6 215.985 9.30314   4
   2  14  -6 230.301 9.41127   6
  -2  14  -6 217.965 8.94866   6
   2  14   6 236.583 9.51532   8
  -2  14  -6 233.480 9.85155   4
  -2  14  -6 233.131 9.09697   8
   3 -14   6 92.2440 4.91424   2
  -3  14   6 78.2679 4.36887   8
  -3  14   6 84.0281 5.60004   4
   3  14  -6 76.9313 4.82161   4
   3  14  -6 82.8086 4.61393   6
  -3  14  -6 78.4514 4.28667   8
   3  14   6 74.0598 4.35101   8
  -3  14  -6 74.0931 4.06298   6
  -3  14  -6 76.0576 4.67947   4
   3 -14  -6 78.4819 4.61452   2
   4 -14   6 71.1900 3.87937   2
   4  14  -6 68.3207 4.15760   4
  -4  14   6 67.5898 4.10397   4
  -4  14   6 62.4376 2.69339   5
   4  14  -6 67.0639 3.90681   6
  -4  14   6 66.5298 3.77121   8
   4 -14  -6 68.4472 4.16001   2
  -4  14  -6 70.0812 3.79428   8
   4  14   6 66.3416 3.98473   8
  -4  14  -6 65.3694 2.71649   5
  -4  14  -6 69.6409 4.40895   4
  -4  14  -6 59.6015 3.33683   6
   5 -14   6 100.082 4.73400   2
   5  14  -6 99.0883 4.82166   6
  -5  14   6 91.2756 4.50560   8
   5  14  -6 98.7164 5.10741   4
  -5  14   6 99.5753 3.88412   5
  -5  14  -6 94.3224 3.81804   5
  -5  14  -6 97.3414 5.03529   4
   5  14   6 94.2823 4.73976   8
   5 -14  -6 107.045 5.29513   2
  -6  14   6 36.1544 2.31219   8
  -6  14   6 46.1893 2.80305   5
   6  14  -6 42.1176 2.79126   4
   6  14  -6 44.1676 2.73500   6
   6 -14   6 46.0429 2.82362   2
   6  14   6 50.4861 4.00797   8
  -6  14  -6 46.6295 2.42325   5
   6 -14  -6 40.7400 2.88741   2
  -7  14   6 32.7938 1.48294   5
   7  14  -6 28.1999 1.99611   4
  -7  14   6 34.3822 2.28726   4
   7 -14   6 27.7343 1.98559   2
   7  14  -6 35.3178 2.09622   6
   7  14   6 26.0188 1.80598   8
  -7  14  -6 33.4573 1.53068   5
   7 -14  -6 36.4520 2.45757   2
   8  14  -6 -0.0330 0.28675   6
  -8  14   6 0.20463 0.43162   4
   8 -14  -6 1.08198 0.49750   2
   0  15  -6 97.0652 5.23376   4
   0  15   6 75.1673 4.56531   4
   0  15  -6 85.6229 4.19239   8
   0  15  -6 92.4306 4.76126   6
   0  15   6 92.8979 4.75858   8
   1  15  -6 46.5826 2.78898   8
  -1  15   6 46.0503 3.23977   4
   1  15  -6 48.6883 3.15278   6
  -1  15  -6 46.1666 2.91145   6
  -1  15  -6 45.0713 2.84989   8
   1  15   6 42.6521 4.39786   8
   2  15  -6 13.3461 1.70513   6
   2  15  -6 13.7220 2.18310   4
  -2  15   6 10.9599 1.87581   8
   2 -15   6 9.81515 1.71852   2
  -2  15   6 11.5007 1.68395   4
   2  15   6 14.6127 1.74851   8
  -2  15  -6 16.6518 2.10467   4
  -2  15  -6 10.3878 1.42932   6
  -2  15  -6 11.0025 1.45818   8
   3  15  -6 4.41495 1.15595   4
  -3  15   6 3.44800 0.91645   8
   3 -15   6 3.55769 1.00022   2
   3  15  -6 3.73865 0.97814   6
  -3  15   6 4.87155 1.27995   4
  -3  15  -6 4.35144 0.95587   8
   3  15   6 4.87195 1.07587   8
   3 -15  -6 4.55773 1.42962   2
  -3  15  -6 3.92892 1.09678   6
  -3  15  -6 4.68805 1.45940   4
   4  15  -6 194.941 7.64590   6
   4  15  -6 179.587 7.78929   4
  -4  15   6 184.352 7.76512   4
  -4  15   6 188.074 7.43879   8
   4 -15   6 178.754 7.33688   2
  -4  15  -6 181.350 7.91272   4
   4 -15  -6 188.708 7.89223   2
  -4  15  -6 188.394 7.47939   8
   4  15   6 189.611 7.63564   8
   5 -15   6 7.91748 1.49779   2
   5  15  -6 9.19434 1.40294   4
   5  15  -6 9.52323 1.56679   6
  -5  15   6 6.73526 1.04561   8
  -5  15   6 6.71179 1.65696   4
  -5  15  -6 7.73097 1.64119   4
   5  15   6 6.07720 1.39168   8
   5 -15  -6 6.59277 1.39002   2
   6 -15   6 18.3047 1.55055   2
   6  15  -6 17.2779 1.55068   4
   6  15  -6 19.2625 1.56380   6
  -6  15   6 15.9301 1.55554   4
   6 -15  -6 19.2635 1.72057   2
  -6  15  -6 16.5288 1.53594   4
   6  15   6 17.5038 1.56085   8
   7  15  -6 7.73178 0.83929   4
   7  15  -6 8.06091 0.90455   6
  -7  15   6 8.90966 1.01013   4
   7 -15  -6 7.28731 0.97175   2
  -7  15  -6 5.74580 0.69500   4
   0  16  -6 8.31774 1.28550   6
   0  16  -6 8.45140 1.55674   4
   0  16  -6 7.81556 1.32973   8
   0  16   6 6.68242 1.34624   8
  -1  16   6 7.77638 1.28087   8
   1  16  -6 6.25697 1.30130   8
   1  16  -6 7.29458 1.29579   6
  -1  16   6 5.44638 1.14345   4
   1  16  -6 7.11458 1.49043   4
  -1  16  -6 7.45697 1.46411   6
  -1  16  -6 8.71032 1.81939   4
   1  16   6 8.55302 1.60505   8
  -1  16  -6 8.90101 1.40044   8
   2  16  -6 57.6969 3.58679   4
  -2  16   6 56.7122 3.26491   8
   2  16  -6 57.8418 3.21031   6
  -2  16   6 55.0288 3.72758   4
  -2  16  -6 52.4443 2.99426   8
   2  16   6 55.7574 3.28375   8
  -2  16  -6 53.3362 2.99724   6
  -2  16  -6 59.4350 3.64953   4
  -3  16   6 8.16699 1.61243   4
   3  16  -6 9.07499 1.46233   4
   3 -16   6 6.84692 1.51761   2
   3  16  -6 9.42318 1.30470   6
  -3  16   6 7.32438 1.42763   8
  -3  16  -6 11.3819 1.59643   4
  -3  16  -6 7.65074 1.19935   8
   3 -16  -6 10.0728 1.51796   2
   3  16   6 8.13624 1.28526   8
   4 -16   6 29.4768 1.98087   2
  -4  16   6 31.4741 2.15373   8
   4  16  -6 32.6324 2.14045   6
   4  16  -6 29.5298 2.46221   4
  -4  16   6 29.6875 2.14256   4
   4  16   6 31.5801 2.15160   8
   4 -16  -6 33.3240 2.39335   2
  -4  16  -6 29.5139 2.35487   4
  -5  16   6 19.0195 1.63212   8
  -5  16   6 18.9506 1.73596   4
   5 -16   6 20.4030 1.51672   2
   5  16  -6 20.3153 1.56294   6
   5  16  -6 21.7323 1.68892   4
  -5  16  -6 18.7199 1.61477   4
   5  16   6 20.8546 1.52546   8
   5 -16  -6 18.2219 1.61516   2
  -6  16   6 3.02495 0.70457   4
   6  16  -6 5.34981 0.94938   6
   6 -16  -6 3.94555 0.84151   2
   0  17   6 37.1693 2.48001   8
   0  17  -6 33.0748 1.92002   8
   0  17  -6 42.4934 2.84983   4
   0  17  -6 41.0827 2.14577   6
   1  17  -6 8.32150 2.11526   4
  -1  17   6 7.89762 1.74499   8
   1  17  -6 5.48774 0.98668   6
   1  17   6 7.11163 1.67387   8
  -1  17  -6 7.11270 1.44563   4
  -1  17  -6 5.41002 0.89067   8
  -2  17   6 7.86724 1.58026   4
   2  17  -6 8.26847 1.09459   6
  -2  17   6 7.04610 1.39648   8
   2  17  -6 10.6703 1.73830   4
   2  17   6 9.78407 1.24750   8
  -2  17  -6 8.37099 1.59769   4
  -2  17  -6 8.68447 1.22742   8
   3  17  -6 36.1386 2.12235   6
   3  17  -6 35.2680 2.32845   4
  -3  17   6 36.2191 2.10213   8
  -3  17   6 30.1210 1.90238   4
   3 -17  -6 33.4203 2.17549   2
   3  17   6 34.3605 2.14051   8
  -3  17  -6 30.5058 2.24229   4
   4  17  -6 14.0485 1.35137   4
   4  17  -6 14.3114 1.58812   6
  -4  17   6 11.6027 1.34401   8
  -4  17   6 12.0286 1.13084   4
   4  17   6 14.0272 1.22843   8
  -4  17  -6 16.6858 1.67182   4
   4 -17  -6 15.1702 1.37457   2
   5  17  -6 63.3316 2.62828   4
  -5  17   6 46.7304 2.39601   4
   5 -17  -6 56.4929 2.80315   2
   0  18   6 31.1100 1.93474   8
  -1  18   6 6.27243 0.93041   8
   1  18  -6 4.22578 1.03510   4
   1  18   6 5.13883 0.90978   8
  -1  18  -6 5.62508 1.06330   4
   2  18  -6 32.2972 2.14237   4
  -2  18   6 33.2338 1.93147   8
   2  18   6 40.8186 2.10223   8
  -2  18  -6 37.4013 2.23380   4
   3  18  -6 4.07746 0.81579   4
   3  18   6 3.76091 0.68065   8
  -3  18  -6 2.91132 0.71879   4
   0   0   7 -0.0751 0.25288   9
   0   0  -7 0.67749 0.32878   3
   0   0  -7 0.30143 0.22986   9
   1   0   7 256.288 8.51437   9
  -1   0  -7 262.832 8.57723   3
  -1   0   7 245.668 8.48304   9
   1   0  -7 268.170 8.53020   3
  -1   0  -7 252.235 8.52634   9
   1   0  -7 250.377 8.46002   9
  -2   0   7 8.82379 0.77705   9
   2   0  -7 8.73598 0.80368   3
  -2   0  -7 8.80725 0.80686   3
   2   0   7 9.41000 0.84784   9
   2   0  -7 9.37054 0.79423   9
  -2   0  -7 11.6013 0.91600   9
   3   0   7 413.473 13.5791   9
  -3   0   7 405.779 13.5898   9
  -3   0  -7 404.273 13.7023   9
   3   0  -7 415.937 13.5723   3
   3   0   7 423.088 13.7404   3
   3   0  -7 419.055 13.4556   9
  -4   0   7 3181.29 108.098   1
   4   0   7 3332.43 109.722   1
  -4   0  -7 3377.67 108.643   1
  -4   0   7 3365.04 109.938   1
  -5   0  -7 323.796 11.2696   9
  -5   0   7 321.967 11.0039   9
   5   0  -7 315.346 10.8749   3
   5   0  -7 319.785 10.5873   9
   5   0   7 322.304 10.7480   9
   5   0   7 308.167 11.1011   3
  -6   0  -7 53.6425 3.03073   9
  -6   0   7 55.5656 2.88203   9
   6   0  -7 60.2181 2.39902   9
   6   0   7 51.8547 2.43472   9
  -7   0   7 22.3899 1.78294   9
   7   0  -7 26.0435 2.44281   4
  -7   0  -7 23.1270 2.23890   9
   7   0   7 24.8335 1.22177   9
   7   0  -7 25.2048 1.20135   9
   7   0   7 23.5618 1.97834   6
  -7   0  -7 25.5784 2.33775   2
  -8   0  -7 57.5344 3.41474   9
  -8   0   7 55.1716 3.08189   9
  -9   0  -7 161.743 7.00868   9
  -9   0   7 163.595 7.64236   2
  -9   0   7 159.171 6.56635   9
  -9   0  -7 162.333 7.18752   2
 -10   0  -7 15.9087 2.02156   9
 -10   0   7 14.2031 1.76586   9
 -10   0  -7 14.2673 1.99068   2
 -10   0   7 16.9891 2.30762   2
 -11   0   7 10.7914 1.51201   2
 -11   0  -7 10.3341 1.61614   2
   0  -1   7 0.21372 0.28993   9
   0  -1  -7 -0.0937 0.26111   3
   0   1   7 0.17146 0.26973   9
   0   1  -7 0.35855 0.22932   3
   0   1  -7 0.99420 0.33972   9
   0  -1  -7 0.23486 0.29494   9
   1   1  -7 661.721 20.8529   3
  -1   1   7 643.902 20.8222   9
  -1  -1  -7 655.434 21.0705   3
  -1  -1  -7 647.741 20.8856   9
   1  -1   7 650.292 20.8871   9
   1   1  -7 643.469 20.7734   9
   1   1   7 654.525 20.8140   9
   1  -1  -7 635.091 20.8186   9
  -1  -1   7 647.194 20.8590   9
  -1   1  -7 655.927 20.9377   3
  -1   1  -7 660.442 20.8965   9
   1  -1  -7 671.316 20.8848   3
  -2   1   7 831.643 26.8055   9
   2   1  -7 858.787 26.8016   3
   2   1  -7 833.096 26.3058   7
   2   1  -7 850.482 26.6934   9
  -2  -1  -7 893.576 26.9561   3
  -2  -1  -7 808.568 26.8559   9
   2  -1   7 818.707 26.8573   9
   2  -1  -7 859.406 26.7955   9
  -2   1  -7 843.979 26.9167   9
   2   1   7 844.802 26.7725   9
   2  -1  -7 845.860 26.8663   3
  -2  -1   7 816.453 26.8134   9
   3   1  -7 508.717 16.5306   3
  -3   1   7 498.325 16.5708   9
  -3  -1  -7 499.284 16.6831   9
   3  -1   7 513.441 16.6552   9
   3  -1   7 528.538 16.7885   3
   3   1  -7 511.743 16.3750   9
   3  -1  -7 522.862 16.6194   3
   3  -1  -7 517.464 16.5244   9
   3   1   7 508.133 16.4815   9
  -3  -1   7 495.821 16.5973   9
  -3   1  -7 510.871 16.7458   9
   3   1   7 503.231 16.6702   3
   4  -1   7 201.546 7.01287   9
   4   1  -7 190.958 6.83405   3
  -4  -1  -7 191.757 7.10268   9
   4  -1   7 191.953 7.15708   3
   4   1  -7 192.127 6.60735   9
  -4   1   7 193.854 6.93800   9
  -4  -1   7 196.432 6.98406   9
   4   1   7 196.462 7.05806   3
   4   1   7 198.351 6.75489   9
  -4   1  -7 195.058 7.13813   9
   4  -1  -7 200.385 6.95463   3
   4  -1  -7 199.422 6.80928   9
   5  -1   7 119.645 4.58575   9
   5  -1   7 112.301 4.78215   3
  -5  -1  -7 113.416 4.85148   9
  -5   1   7 116.687 4.63241   9
   5   1  -7 113.782 4.10529   9
  -5   1  -7 114.868 4.87375   9
   5  -1  -7 120.445 4.40762   9
   5   1   7 116.318 4.21775   9
   5   1   7 113.155 4.78369   3
  -5  -1   7 113.753 4.61057   9
   5  -1  -7 116.681 4.59759   3
  -6  -1  -7 150.668 7.07138   9
  -6   1   7 172.993 6.49712   9
   6  -1   7 173.001 6.27089   9
   6  -1  -7 177.477 6.11315   9
  -6  -1   7 168.654 6.53976   9
  -6   1  -7 170.700 6.78803   9
   7   1  -7 73.4115 4.51092   4
  -7   1   7 78.6478 3.76044   9
  -7  -1  -7 77.7656 4.02956   9
   7  -1   7 75.9624 3.19261   9
  -7  -1  -7 77.4671 4.42368   2
  -7   1  -7 78.2265 4.07333   9
   7   1   7 76.8994 3.92648   6
  -7   1  -7 75.0150 4.41587   2
  -7  -1   7 80.4601 3.82377   9
   7  -1  -7 78.2165 3.10641   9
  -8   1   7 44.8639 2.70020   9
  -8   1  -7 47.2723 3.14329   9
  -8  -1   7 44.4426 2.82898   9
  -9   1   7 67.2539 4.21864   2
  -9  -1  -7 63.7537 3.89820   9
  -9   1   7 66.8788 3.54686   9
  -9  -1  -7 66.1233 4.13546   2
  -9  -1   7 61.4345 4.32652   2
  -9   1  -7 67.8386 3.70576   9
  -9   1  -7 66.0046 4.08286   2
  -9  -1   7 68.3250 3.65500   9
 -10   1   7 1.40268 0.87542   2
 -10   1   7 1.73869 0.83585   9
 -10  -1  -7 0.92893 0.95705   2
 -10   1  -7 1.21607 0.93850   2
 -10  -1   7 0.86238 1.05007   2
 -10   1  -7 1.40036 0.99654   9
 -11  -1  -7 7.36305 1.24003   2
 -11   1   7 7.34015 1.59097   2
 -11  -1   7 6.94345 1.37344   2
 -11   1  -7 6.42424 1.15118   2
   0  -2  -7 0.21125 0.28802   3
   0   2  -7 0.75029 0.26805   9
   0   2  -7 0.57043 0.31389   3
   0  -2  -7 -0.2409 0.22373   9
   0   2   7 -0.0254 0.25111   9
   1  -2   7 144.081 5.09780   9
  -1  -2  -7 154.759 5.10225   3
   1   2  -7 140.990 4.93338   9
  -1  -2  -7 140.199 5.05421   9
  -1   2   7 141.499 4.98006   9
   1   2  -7 145.939 5.02381   3
  -1   2  -7 143.845 5.08226   9
  -1   2  -7 142.114 5.14211   3
   1  -2  -7 143.832 5.05919   9
   1  -2  -7 149.343 5.08320   3
   1   2   7 140.642 4.94032   9
  -1  -2   7 145.471 5.07287   9
   2   2  -7 137.271 4.84767   3
  -2  -2  -7 137.592 4.96586   9
  -2  -2  -7 147.408 5.00224   3
   2   2  -7 133.038 4.43412   7
  -2   2   7 136.972 4.86887   9
   2  -2   7 137.694 5.00104   9
   2   2  -7 139.313 4.72585   9
   2  -2  -7 142.343 4.97126   3
   2   2   7 141.967 4.78567   9
  -2  -2   7 126.402 5.04598   9
  -2   2  -7 138.307 5.01280   9
   2  -2  -7 138.740 4.92737   9
  -3  -2  -7 35.0684 1.80332   9
   3   2  -7 33.8586 1.49194   9
   3  -2   7 34.6942 1.80507   9
   3  -2   7 38.0500 1.91971   3
   3   2  -7 34.4032 1.66905   3
  -3   2   7 35.2588 1.75445   9
  -3   2  -7 34.9499 1.85501   9
   3   2   7 36.3067 1.57821   9
   3   2   7 34.0678 1.73613   3
   3  -2  -7 36.5839 1.77997   3
   3  -2  -7 37.0946 1.75535   9
  -3  -2   7 34.7035 1.77723   9
   4   2  -7 298.837 9.71188   9
  -4  -2  -7 300.806 10.4005   9
  -4   2   7 299.394 10.2049   9
   4  -2   7 300.881 10.3082   9
   4  -2   7 318.452 10.5392   3
   4   2  -7 292.428 10.0360   3
  -4   2  -7 301.827 10.4364   9
   4  -2  -7 308.330 10.1468   9
   4  -2  -7 298.293 10.2449   3
   4   2   7 294.387 9.76142   9
  -4  -2   7 287.293 10.2166   9
  -5   2   7 306.818 10.5310   9
  -5  -2  -7 295.632 10.7860   9
   5  -2   7 308.719 10.8869   3
   5  -2   7 350.375 11.1047   9
   5   2  -7 264.791 9.62990   9
  -5  -2   7 290.655 10.5383   9
   5  -2  -7 297.824 10.5386   3
   5  -2  -7 326.708 10.7245   9
  -5   2  -7 304.015 10.8039   9
  -6  -2  -7 387.166 13.5651   9
   6  -2   7 359.855 13.3795   3
   6  -2   7 386.231 12.9892   9
  -6   2   7 383.295 13.0760   9
  -6   2  -7 384.689 13.4005   9
   6  -2  -7 387.046 12.7739   9
   6  -2  -7 363.724 13.0609   3
  -6  -2   7 381.468 13.2283   9
  -7  -2  -7 79.3198 4.51224   2
   7  -2   7 78.8676 3.48140   9
  -7  -2  -7 75.6406 4.05265   9
  -7   2   7 77.9122 3.76412   9
   7   2  -7 80.3606 4.72307   4
   7  -2  -7 82.8904 3.38338   9
   7   2   7 79.2732 4.07647   6
  -7  -2   7 78.5847 3.87486   9
  -7   2  -7 77.7907 4.45082   2
   8  -2   7 39.9356 2.00238   9
  -8   2   7 39.2442 2.46159   9
  -8   2   7 39.6389 3.47553   2
   8   2  -7 40.0603 3.20820   4
   8   2   7 40.5195 2.82853   6
  -8   2  -7 39.4215 3.35997   2
   8  -2  -7 40.2985 1.88142   9
  -8  -2   7 39.0095 2.66482   9
  -8   2  -7 40.1528 2.85987   9
  -9  -2  -7 299.209 11.5157   9
  -9   2   7 301.366 10.9639   9
  -9   2   7 302.905 12.0845   2
  -9  -2  -7 311.185 11.8730   2
  -9  -2   7 297.942 11.1715   9
  -9   2  -7 300.404 11.2727   9
  -9  -2   7 315.036 12.2705   2
  -9   2  -7 313.829 11.7946   2
   9   2   7 301.450 11.2683   6
 -10   2   7 11.9465 2.04866   2
 -10   2   7 12.4868 1.43738   9
 -10  -2  -7 11.8081 1.87639   2
 -10  -2   7 8.38055 1.64540   2
 -10   2  -7 9.99985 1.76825   2
 -10   2  -7 10.9934 1.39139   9
 -11  -2   7 2.90974 0.84210   2
 -11   2  -7 2.33174 0.84730   2
  11   2   7 1.96387 0.84951   8
   0  -3   7 0.24543 0.23705   9
   0   3   7 0.29718 0.19512   9
   0  -3  -7 0.48626 0.32700   9
   0  -3  -7 0.49144 0.31471   3
   0   3  -7 0.54685 0.30184   9
   1   3  -7 9.02584 0.66226   9
  -1   3   7 9.52954 0.67172   7
   1   3  -7 9.49162 0.76466   3
   1  -3   7 8.93746 0.82001   9
  -1   3   7 9.26566 0.73620   9
  -1  -3  -7 8.30882 0.88410   9
  -1  -3  -7 9.21688 0.72437   3
   1   3   7 10.3743 0.66663   9
   1  -3  -7 10.0146 0.76782   3
  -1   3  -7 10.6710 0.78499   9
  -1  -3   7 7.88913 0.69376   9
   1  -3  -7 10.2841 0.83126   9
  -2   3   7 266.106 8.35709   7
   2   3  -7 244.411 8.49100   3
   2  -3   7 259.140 8.75566   9
  -2  -3  -7 256.980 8.70025   9
  -2   3   7 253.902 8.54420   9
   2   3  -7 248.650 8.29008   9
   2   3  -7 251.879 8.20118   7
  -2  -3  -7 267.600 8.65805   3
   2  -3  -7 256.086 8.66016   9
   2  -3  -7 270.091 8.70980   3
  -2  -3   7 243.646 8.60965   9
   2   3   7 250.988 8.29715   9
  -2   3  -7 261.238 8.72589   9
   3   3  -7 84.3305 3.25832   3
  -3  -3  -7 91.8014 3.52793   3
  -3   3   7 89.1997 3.03430   7
   3   3  -7 84.3228 2.92597   9
   3  -3   7 85.3517 3.58054   9
  -3  -3  -7 94.0017 3.85320   9
  -3   3   7 87.9688 3.40469   9
   3  -3   7 87.3550 3.66509   3
   3   3   7 81.9693 3.37504   3
   3   3   7 82.6806 2.87509   9
   3  -3  -7 86.5829 3.46779   9
  -3   3  -7 94.5058 3.61079   9
   3  -3  -7 91.3410 3.55050   3
  -4   3   7 30.7345 1.68142   9
  -4  -3  -7 32.8545 2.01088   9
   4  -3   7 32.0192 1.95690   3
   4  -3   7 31.3440 1.92730   9
  -4  -3   7 31.2922 1.83455   9
   4  -3  -7 31.9693 1.85629   3
   4  -3  -7 30.8626 1.78643   9
  -4   3  -7 33.3510 1.98753   9
   5  -3   7 67.8064 3.53424   9
  -5  -3  -7 65.4073 3.34374   9
   5  -3  -7 70.3157 3.34625   9
   5  -3  -7 72.2416 3.54396   3
  -5  -3   7 67.0309 3.25182   9
   6  -3   7 29.2372 2.33391   3
   6   3  -7 26.6961 2.45596   4
  -6  -3  -7 30.6326 2.52016   9
   6  -3   7 33.2627 2.13135   9
  -6   3   7 29.8531 1.99062   9
   6  -3  -7 29.4990 1.87007   9
  -6  -3   7 30.6202 2.04843   9
   6  -3  -7 28.0867 1.93497   3
  -6   3  -7 28.2500 2.69243   2
  -7   3   7 337.393 14.8850   5
   7  -3   7 374.924 12.7154   9
  -7  -3  -7 352.007 13.3023   9
  -7   3   7 385.458 12.8421   9
   7   3  -7 379.687 14.1663   4
  -7  -3  -7 378.002 13.8391   2
   7  -3   7 352.509 13.1161   2
   7   3  -7 341.494 13.1329   6
  -7  -3   7 373.057 13.0240   9
   7  -3  -7 369.342 12.4535   9
  -7   3  -7 382.039 13.1986   9
   7   3   7 369.086 13.2313   6
  -7   3  -7 369.771 13.6141   2
   7  -3  -7 356.979 13.6635   2
   8  -3   7 83.6145 3.56602   9
  -8   3   7 76.8554 4.99172   5
  -8  -3  -7 78.0877 4.46868   2
  -8   3   7 82.3908 3.93495   9
  -8  -3  -7 81.7317 4.55037   9
   8   3  -7 85.4100 5.01123   4
   8   3  -7 78.6198 3.98622   6
  -8   3   7 81.9970 4.92138   2
   8  -3  -7 80.8389 3.40475   9
  -8   3  -7 84.8776 4.65941   2
  -8   3  -7 78.7035 4.57508   5
  -8  -3   7 84.1499 4.08052   9
   8   3   7 84.2659 4.20248   6
  -8   3  -7 84.4921 4.25034   9
  -9  -3  -7 25.5036 2.79250   9
  -9   3   7 26.9033 3.37330   5
  -9   3   7 32.7317 2.12017   9
  -9  -3  -7 33.1360 2.63113   2
   9   3  -7 29.3077 2.01528   6
  -9   3   7 31.4953 2.92647   2
  -9   3  -7 32.9826 2.44077   9
   9   3   7 32.4556 2.33740   6
  -9   3  -7 36.0400 2.64153   2
  -9  -3   7 32.2457 3.08971   2
  -9  -3   7 31.6005 2.27858   9
  -9   3  -7 28.4343 2.63649   5
 -10   3   7 6.57382 1.07148   9
 -10  -3  -7 6.50180 1.58010   2
 -10   3   7 10.3565 1.86596   2
 -10  -3   7 9.24990 1.61965   2
 -10   3  -7 8.56227 1.51970   9
 -10   3  -7 10.3543 1.41525   2
 -11   3   7 7.33363 1.29770   2
 -11  -3  -7 8.37157 1.44714   2
 -11   3  -7 7.28363 1.16667   2
 -11  -3   7 7.60084 1.25451   2
   0  -4   7 0.20114 0.26140   9
   0   4   7 0.28715 0.25538   9
   0  -4  -7 0.05041 0.20848   3
   0  -4  -7 0.22860 0.28262   9
   0   4   7 0.94185 0.28723   7
   0   4  -7 0.96280 0.28254   9
  -1   4   7 297.210 9.53391   9
  -1   4   7 311.733 9.68856   7
   1   4  -7 269.628 9.48477   3
   1   4  -7 292.528 9.45168   7
   1  -4   7 281.057 9.67001   9
   1   4  -7 276.388 9.19726   9
  -1  -4  -7 302.402 9.58205   3
   1  -4  -7 266.928 9.58859   9
  -1   4  -7 304.818 9.70276   9
   1  -4  -7 296.966 9.63588   3
   1   4   7 269.159 9.14032   9
   2   4  -7 328.191 10.7694   7
  -2   4   7 340.081 10.9941   9
  -2   4   7 349.093 10.9387   7
   2  -4   7 339.170 11.2937   9
   2   4  -7 324.045 10.9512   3
  -2  -4  -7 359.407 11.1440   3
   2  -4  -7 327.806 11.1880   9
   2  -4  -7 331.693 11.1764   3
  -2   4  -7 337.482 11.1514   9
   2   4   7 316.966 10.9691   3
  -3   4   7 55.6734 2.16323   7
   3  -4   7 57.7616 2.72700   3
   3  -4   7 52.5039 2.59776   9
  -3   4   7 54.3296 2.37383   9
  -3  -4  -7 59.3651 2.50019   3
  -3   4  -7 56.2420 2.57866   9
   3  -4  -7 55.7967 2.52846   3
  -3  -4   7 56.3122 2.62953   9
   3  -4  -7 54.1642 2.52939   9
   4  -4   7 20.3986 1.52600   9
   4  -4   7 20.9563 1.70411   3
  -4   4   7 22.9902 1.07380   7
   4  -4  -7 21.4009 1.52628   9
   4  -4  -7 21.3766 1.56574   3
  -4   4  -7 22.9882 1.61299   9
  -5   4   7 172.235 6.36162   9
   5  -4   7 168.671 6.62821   9
   5  -4   7 173.689 6.90069   3
   5  -4  -7 169.965 6.44702   9
  -5   4  -7 177.464 6.66021   9
   5  -4  -7 175.362 6.62796   3
   6  -4   7 60.8140 3.51779   3
  -6   4   7 58.4658 2.95695   9
   6  -4   7 61.4244 3.20448   9
   6   4  -7 60.9910 3.91067   4
   6  -4   7 59.3433 3.57335   2
   6   4   7 60.3597 3.37560   6
   6  -4  -7 63.5109 4.14143   2
  -6   4  -7 58.9789 3.20919   9
  -6   4  -7 59.3839 3.57593   2
   6  -4  -7 63.1526 3.02027   9
   6  -4  -7 63.5380 3.27015   3
   7   4  -7 47.2426 3.05740   6
  -7   4   7 42.3047 3.98296   5
   7   4  -7 49.5557 3.72949   4
  -7  -4  -7 53.7569 3.58077   2
  -7   4   7 51.5739 3.76535   2
   7  -4   7 50.9315 3.26740   3
   7  -4   7 47.3399 3.20673   2
   7  -4   7 51.4623 3.22105   9
  -7   4   7 51.1002 2.69829   9
   7  -4  -7 50.5161 2.59560   9
  -7   4  -7 50.0138 2.89446   9
   7   4   7 49.6052 3.02624   6
  -7   4  -7 51.1232 3.45259   2
   7  -4  -7 50.3754 2.94275   3
   7  -4  -7 52.3720 3.83526   2
  -7   4  -7 45.2282 3.34482   5
   8   4  -7 5.42635 1.25011   6
   8  -4   7 5.84889 1.00773   9
  -8   4   7 7.05665 1.62587   2
  -8   4   7 7.47009 1.07796   9
   8   4  -7 8.60404 1.67872   4
  -8  -4  -7 5.91753 1.44560   2
  -8   4   7 6.72702 1.95301   5
   8   4   7 6.12369 1.25789   6
  -8   4  -7 5.94831 1.25322   9
  -8   4  -7 6.58735 1.54036   5
   8  -4  -7 5.42316 1.53204   2
   8  -4  -7 7.86968 0.99358   9
  -8   4  -7 6.51445 1.40607   2
   9  -4   7 27.5267 1.51149   9
  -9   4   7 29.9726 2.90910   2
  -9   4   7 31.8058 1.97749   9
   9   4  -7 31.0653 2.74657   4
  -9   4   7 24.6045 2.86242   5
   9   4  -7 29.2975 2.05413   6
  -9   4  -7 37.6552 2.86394   2
   9  -4  -7 27.7048 1.55117   9
  -9   4  -7 30.0173 2.08712   9
  -9   4  -7 27.7058 2.60122   5
   9   4   7 31.4108 2.25684   6
 -10   4   7 39.4620 3.62351   5
 -10   4   7 40.7716 2.61742   2
  10   4  -7 39.5238 2.10051   6
 -10  -4  -7 42.1037 2.85992   2
 -10   4  -7 43.4194 2.50574   2
 -10  -4   7 42.5945 2.96172   2
  10   4   7 39.8296 2.56014   8
 -10   4  -7 40.5152 2.87368   5
 -11   4   7 18.5437 1.22572   2
 -11  -4  -7 18.7035 1.71490   2
 -11   4  -7 19.2438 1.77369   5
 -11  -4   7 20.5526 1.70098   2
 -11   4  -7 20.8305 1.61808   2
   0  -5  -7 -0.0616 0.31531   3
   0   5  -7 1.52087 0.44442   7
   0   5   7 0.54947 0.39498   7
  -1   5   7 76.2860 2.91200   7
   1  -5   7 71.5406 3.04988   9
  -1  -5  -7 75.0250 2.89986   3
   1   5  -7 74.2374 2.85445   7
   1   5   7 78.3268 2.98986   7
   1  -5  -7 75.3259 2.97958   3
   1  -5  -7 66.4147 2.94137   9
   2  -5   7 1144.31 37.6433   9
  -2   5   7 1239.27 37.3585   7
   2  -5  -7 1142.32 37.5629   9
  -2   5  -7 1160.73 37.3680   9
   2  -5  -7 1213.75 37.5740   3
   3  -5   7 2.64777 0.70409   3
  -3   5   7 1.85346 0.38779   9
   3  -5   7 1.96505 0.53655   9
  -3  -5  -7 3.36414 0.60637   3
  -3   5  -7 2.86950 0.61261   9
   3  -5  -7 1.25912 0.43432   9
   3  -5  -7 1.28328 0.52908   3
   4  -5   7 75.9345 3.53941   9
   4  -5   7 78.6038 3.72414   3
  -4   5   7 78.8557 3.19073   9
   4  -5  -7 78.4217 3.45942   9
   4  -5  -7 80.2538 3.52306   3
   5  -5   7 393.312 13.7553   9
  -5   5   7 400.782 13.2578   9
   5  -5   7 394.890 13.9550   3
   5  -5  -7 392.365 13.6352   3
  -5   5  -7 396.997 13.5092   9
   5  -5  -7 391.945 13.5033   9
  -6   5   7 32.0712 1.92555   9
  -6   5   7 33.9387 3.58655   5
   6   5  -7 31.6957 2.46190   6
   6   5  -7 30.9760 2.69014   4
   6  -5   7 34.0746 2.64780   3
   6  -5   7 35.9386 2.97084   2
   6  -5   7 33.5485 2.40769   9
   6  -5  -7 33.8034 3.45383   2
  -6   5  -7 33.4733 2.88367   5
  -6   5  -7 33.3851 2.67349   2
   6  -5  -7 35.1736 2.37768   3
   6  -5  -7 33.7334 2.10304   9
  -6   5  -7 30.7247 2.07867   9
  -7  -5  -7 129.969 6.23263   2
  -7   5   7 136.348 5.29068   9
   7   5  -7 125.454 5.90104   6
   7  -5   7 139.269 5.59970   9
   7   5  -7 135.904 6.56263   4
  -7   5   7 126.220 6.28907   2
  -7   5   7 125.434 6.68316   5
   7  -5   7 129.121 6.00501   2
   7  -5   7 120.993 5.88871   3
  -7   5  -7 131.686 6.44703   5
   7  -5  -7 130.923 6.57158   2
   7  -5  -7 124.519 5.58567   3
   7  -5  -7 132.559 5.34513   9
  -7   5  -7 128.190 5.85756   2
  -7   5  -7 131.282 5.43844   9
   7   5   7 132.582 5.85187   6
  -8   5   7 60.3290 4.44003   5
   8   5  -7 67.3087 4.28482   4
   8  -5   7 66.0409 3.76485   2
   8  -5   7 69.1325 3.30881   9
  -8   5   7 65.2447 4.14706   2
  -8  -5  -7 65.8078 4.08662   2
   8   5  -7 62.1641 3.60294   6
  -8   5   7 69.4477 3.26789   9
  -8   5  -7 67.2958 3.91007   2
  -8   5  -7 72.4371 3.52934   9
   8  -5  -7 65.5877 3.20162   9
   8  -5  -7 64.5986 4.07449   2
  -8   5  -7 66.4990 4.06347   5
   8   5   7 67.5517 3.74110   6
   9   5  -7 57.2074 3.67692   4
  -9   5   7 52.6320 2.71444   9
  -9  -5  -7 54.5795 3.54954   2
   9  -5   7 57.5234 2.56156   9
  -9   5   7 52.6749 3.83866   5
   9   5  -7 51.8766 3.02986   6
  -9   5   7 49.3371 3.20259   2
  -9   5  -7 53.0069 3.23839   2
  -9  -5   7 54.0396 3.82245   2
   9   5   7 57.3199 3.17223   6
   9  -5  -7 55.0197 2.43318   9
   9  -5  -7 50.8671 3.01404   2
  -9   5  -7 53.2526 3.45855   5
  -9   5  -7 53.0144 2.75706   9
  10   5  -7 12.6861 1.32791   6
 -10   5   7 12.6436 1.68331   2
 -10   5   7 10.6330 1.83555   5
 -10   5  -7 10.0587 1.69761   2
  10   5   7 11.0505 1.56845   8
 -10   5  -7 10.1332 1.59621   5
  10   5   7 11.2292 1.47688   6
 -11  -5  -7 8.15207 1.48260   2
 -11  -5   7 10.8498 1.75969   2
   0   6  -7 0.87874 0.48428   7
   0  -6  -7 0.55449 0.36165   3
   0   6   7 1.09000 0.51146   7
   1   6  -7 44.0676 2.02347   7
  -1   6   7 47.5595 2.06868   7
  -1  -6  -7 45.1426 1.97763   3
   1  -6   7 39.7607 2.20490   9
   1  -6  -7 46.3813 2.11281   3
   1   6   7 47.5381 2.11486   7
   1  -6  -7 41.9441 2.11649   9
  -1   6  -7 46.9128 2.23884   7
   2   6  -7 784.913 23.5525   7
   2  -6   7 740.858 23.8469   3
  -2  -6  -7 726.795 23.4591   3
  -2   6   7 733.661 23.5039   7
   2  -6   7 704.392 23.7849   9
  -2   6   7 730.325 23.1352   9
   2  -6  -7 680.980 23.6672   9
  -2   6  -7 724.696 23.2421   9
   2  -6  -7 733.311 23.6606   3
  -2   6  -7 757.968 23.8322   7
   3  -6   7 107.527 4.54052   3
  -3   6   7 112.076 3.96137   9
   3  -6   7 106.522 4.48321   9
  -3  -6  -7 114.649 4.23975   3
  -3   6   7 111.017 4.10638   7
  -3   6  -7 109.746 4.09476   9
   3  -6  -7 109.073 4.37458   3
   3  -6  -7 104.810 4.36513   9
  -4   6   7 62.6433 2.66888   9
   4  -6   7 64.8690 3.34218   3
  -4   6   7 63.8737 2.65324   7
   4  -6   7 59.6118 3.16749   9
  -4   6  -7 64.9578 2.85915   9
   4  -6  -7 65.1350 3.09832   9
   4  -6  -7 67.8933 3.14515   3
   5  -6   7 44.4203 2.72920   3
   5  -6   7 42.8075 2.57467   9
  -5   6   7 44.6022 2.17550   9
   5  -6   7 38.5736 3.15033   2
   5   6  -7 42.7074 3.07639   4
   5  -6  -7 40.3685 3.13986   2
   5  -6  -7 42.7138 2.49907   9
  -5   6  -7 42.0787 2.30820   9
   5  -6  -7 43.7682 2.59906   3
   6  -6   7 16.1606 2.14120   2
   6   6  -7 17.2838 2.06668   4
   6  -6   7 17.5314 2.05548   3
  -6   6   7 20.1948 1.49909   9
   6  -6   7 15.1348 1.64967   9
   6   6  -7 12.5254 2.03535   6
  -6   6   7 16.2901 2.26689   2
  -6   6   7 14.0717 2.53838   5
   6   6   7 16.4481 1.71978   6
   6  -6  -7 17.6919 1.53774   9
  -6   6  -7 16.8245 1.60974   7
   6  -6  -7 17.2025 1.82587   3
  -6   6  -7 14.4472 1.89395   5
  -6   6  -7 17.1402 1.57568   9
  -6   6  -7 15.6646 2.02288   2
   6  -6  -7 17.4731 2.62517   2
  -7   6   7 124.532 4.81872   9
   7  -6   7 122.591 5.35828   9
  -7   6   7 111.621 5.67566   2
   7   6  -7 110.618 6.84852   4
  -7  -6  -7 120.532 5.81869   2
   7   6  -7 112.447 6.08300   6
   7  -6  -7 129.218 5.14678   9
  -7   6  -7 119.758 4.97814   9
  -7   6  -7 115.774 5.44788   2
  -7   6  -7 135.054 6.72532   5
   7   6   7 110.821 5.70267   6
  -7   6  -7 111.580 5.21993   7
  -8   6   7 182.050 7.53645   2
   8   6  -7 176.383 7.51498   6
  -8  -6  -7 177.622 7.65407   2
  -8   6   7 176.199 8.28784   5
   8  -6   7 173.528 7.05321   9
   8  -6   7 178.859 7.46809   2
   8   6  -7 188.269 8.22915   4
  -8   6  -7 177.226 7.81910   5
   8   6   7 190.066 7.41507   6
   8  -6  -7 186.405 8.00704   2
  -8   6  -7 175.884 7.20079   2
  -9  -6  -7 37.1459 2.60404   2
  -9   6   7 31.9087 2.02821   9
  -9   6   7 33.7706 3.04708   5
  -9   6   7 34.2690 2.46167   2
   9   6  -7 40.3264 3.14550   4
   9   6  -7 35.7503 2.34963   6
  -9  -6   7 34.3907 3.05791   2
  -9   6  -7 36.9115 2.03838   9
  -9   6  -7 35.6237 2.35718   2
   9  -6  -7 36.3374 2.54630   2
   9   6   7 37.1343 2.42085   6
   9  -6  -7 35.3787 1.95797   9
   9   6   7 35.7154 2.76402   8
  -9   6  -7 35.4207 2.73910   5
 -10  -6  -7 5.72282 1.18145   2
  10   6  -7 7.23709 1.08979   6
 -10   6   7 5.38977 1.42827   5
 -10  -6   7 6.48262 1.60720   2
  10   6   7 6.87030 1.25423   6
  10   6   7 8.39480 1.33615   8
 -10   6  -7 6.40402 1.17021   5
 -11   6  -7 12.6783 1.41725   5
 -11  -6   7 18.0076 1.29654   2
   0   7   7 0.68546 0.48382   7
   0   7  -7 0.57802 0.46267   7
   0  -7  -7 0.39235 0.27635   3
   1  -7   7 199.160 7.55209   9
   1   7  -7 206.677 7.20175   7
  -1   7   7 205.175 7.22163   7
  -1  -7  -7 204.262 7.05516   3
  -1   7  -7 210.339 7.40245   7
   1  -7  -7 207.682 7.20848   3
   1   7   7 202.520 7.53863   7
  -2   7   7 857.317 27.3259   7
   2  -7   7 880.437 27.6594   3
  -2  -7  -7 853.156 27.1772   3
   2   7  -7 819.453 27.1234   7
   2  -7   7 844.631 27.6863   9
   2  -7  -7 847.729 27.5858   9
   2   7   7 855.047 27.4044   7
   2  -7  -7 837.737 27.4064   3
  -2   7  -7 857.074 27.6171   7
  -3  -7  -7 133.758 5.01027   3
   3  -7   7 130.122 5.41024   9
  -3   7   7 131.945 4.51303   9
   3  -7   7 141.638 5.56076   3
  -3   7   7 137.760 5.05266   7
   3  -7  -7 140.800 5.30613   3
  -3   7  -7 135.518 5.42129   7
   3  -7  -7 135.679 5.34349   9
  -3   7  -7 132.130 4.62595   9
   4  -7   7 4.05268 0.85329   3
  -4   7   7 3.31357 0.74368   7
  -4   7   7 5.36977 0.73644   9
   4  -7  -7 3.09495 0.79241   3
  -4   7  -7 2.87646 0.82371   7
  -4   7  -7 2.71607 0.58144   9
   5  -7   7 109.262 5.05046   3
  -5   7   7 112.620 4.06830   9
   5   7  -7 118.745 6.17153   6
   5  -7   7 107.103 4.92035   9
   5   7   7 106.991 4.49973   5
  -5   7  -7 104.203 4.78476   7
   5  -7  -7 104.707 4.61988   9
   5   7   7 100.740 4.78357   6
  -5   7  -7 106.561 4.17600   9
   6   7  -7 4.36566 1.35764   6
   6  -7   7 6.47722 1.25113   3
  -6   7   7 5.56021 1.53230   2
   6  -7   7 6.55970 1.43079   2
   6   7  -7 5.87600 1.53355   4
  -6   7   7 4.06787 1.33592   5
   6  -7  -7 6.82509 1.83412   2
  -6   7  -7 7.85780 1.77764   2
   6  -7  -7 7.75431 1.45529   3
  -6   7  -7 5.76939 1.45361   5
   6   7   7 4.69791 0.98772   5
  -6   7  -7 4.20235 1.02879   7
   6   7   7 4.04321 1.10274   6
   7  -7   7 464.360 16.4589   2
  -7   7   7 431.371 15.8555   2
   7   7  -7 461.393 16.5007   6
  -7   7   7 471.812 17.3612   5
   7  -7   7 471.965 16.0602   9
  -7  -7  -7 412.039 17.0521   2
   7   7  -7 472.854 17.0756   4
   7   7   7 482.561 16.1801   6
  -7   7  -7 434.977 15.6623   2
   7   7   7 470.711 16.7874   8
   7  -7  -7 459.300 17.1067   2
   7   7   7 437.175 14.7776   5
  -7   7  -7 453.571 16.5691   5
   7  -7  -7 458.633 15.6671   9
  -7   7  -7 464.122 15.2159   9
   8   7  -7 35.4988 2.61474   6
   8  -7   7 36.8588 2.83866   2
  -8   7   7 38.5560 3.29833   5
   8   7  -7 39.2006 3.30438   4
  -8  -7  -7 43.3883 3.30879   2
  -8   7   7 34.6410 1.93233   9
   8  -7   7 37.8400 2.53797   9
   8  -7  -7 34.9668 3.22008   2
   8   7   7 36.7582 2.48605   6
   8   7   7 35.7055 2.80736   8
   8  -7  -7 39.0924 2.40121   9
  -8   7  -7 35.6765 1.94321   9
  -8   7  -7 39.4301 3.20521   5
   9   7  -7 214.791 8.61490   4
  -9   7   7 212.164 8.72062   5
   9   7  -7 203.328 7.86455   6
  -9  -7  -7 205.451 8.14181   2
   9  -7   7 206.438 7.45560   9
  -9  -7   7 203.603 8.49934   2
  -9   7  -7 189.097 8.11730   5
   9   7   7 209.118 8.31525   8
   9  -7  -7 197.807 7.83281   2
   9   7   7 215.766 7.92931   6
   9  -7  -7 204.007 7.30829   9
 -10  -7  -7 70.7629 3.34584   2
  10   7  -7 57.8927 2.83590   6
 -10   7   7 65.8183 3.57313   5
 -10   7  -7 71.1031 3.63951   5
  10   7   7 73.9037 3.28760   6
 -10  -7   7 70.3128 3.44301   2
  10   7   7 65.7436 3.11434   8
 -11   7  -7 8.89351 1.21916   5
   0  -8  -7 0.03385 0.33701   3
   0   8   7 2.25686 0.53733   7
  -1   8   7 10.6294 0.99414   7
   1  -8   7 12.3559 1.16126   3
   1   8  -7 8.90528 1.03226   7
  -1  -8  -7 10.6070 0.90973   3
  -1   8  -7 10.5167 1.18567   7
   1  -8  -7 11.4353 1.00968   3
   1   8   7 10.6955 1.12099   7
  -2   8   7 46.1447 2.33107   7
   2   8  -7 46.0664 2.18806   7
  -2  -8  -7 46.8565 2.11692   3
   2  -8   7 45.5181 2.46515   3
   2  -8   7 47.5869 2.70642   9
   2  -8  -7 44.3118 2.69324   9
   2  -8  -7 48.3779 2.37731   3
   2   8   7 46.1656 2.38613   7
  -2   8  -7 47.7391 2.51563   7
   3  -8   7 103.601 4.67296   9
  -3  -8  -7 100.348 3.97424   3
  -3   8   7 98.8409 4.11247   7
   3  -8   7 105.742 4.59496   3
   3  -8  -7 103.966 4.33851   3
  -3   8  -7 102.712 4.51354   7
   3  -8  -7 103.883 4.49775   9
   4  -8   7 400.740 13.9111   9
   4  -8   7 342.318 14.2010   3
  -4   8   7 394.187 13.2044   7
  -4   8   7 398.594 14.6933   5
   4   8  -7 394.898 14.5637   6
   4  -8   7 381.004 14.3152   2
   4   8  -7 410.098 14.9191   4
   4  -8  -7 403.869 13.6792   9
   4   8   7 391.402 14.5095   8
   4  -8  -7 402.555 13.6885   3
  -4   8  -7 416.315 14.3399   8
   4  -8  -7 366.441 14.8241   2
  -4   8  -7 394.730 14.0828   5
  -5   8   7 293.368 9.92088   9
  -5   8   7 301.420 12.3092   5
   5   8  -7 312.420 12.3483   4
   5  -8   7 326.115 11.7618   3
   5   8  -7 318.531 12.1537   6
   5  -8   7 316.932 11.9997   2
   5  -8   7 308.434 11.5183   9
   5   8   7 316.689 11.4279   6
  -5   8  -7 309.329 11.7646   5
   5  -8  -7 326.581 11.3705   3
   5  -8  -7 318.844 12.7158   2
  -5   8  -7 300.438 10.0353   9
   5  -8  -7 324.111 11.2843   9
   5   8   7 304.313 12.0563   8
  -5   8  -7 313.811 11.4302   7
   6  -8   7 159.952 7.07645   2
   6   8  -7 165.556 7.34987   6
   6   8  -7 165.193 7.64017   4
  -6   8   7 161.174 7.59726   5
  -6   8   7 153.362 5.32344   9
   6  -8   7 167.100 6.79061   9
   6   8   7 164.703 7.35191   8
   6   8   7 161.598 6.71420   6
  -6   8  -7 137.647 7.35849   5
   6  -8  -7 168.340 6.57827   9
   6  -8  -7 161.757 7.91687   2
  -6   8  -7 156.360 5.43052   9
   7   8  -7 226.617 9.62977   4
   7   8  -7 217.635 9.07040   6
  -7   8   7 223.566 9.66313   5
   7  -8   7 223.059 8.67867   9
   7  -8   7 221.310 9.08099   2
   7   8   7 226.850 8.72458   6
   7   8   7 224.010 9.31613   8
  -7   8  -7 229.047 9.17092   5
   7  -8  -7 230.739 9.80309   2
   7  -8  -7 221.100 8.38386   9
  -7   8  -7 209.180 9.04696   4
   8   8  -7 20.5703 1.96346   6
   8   8  -7 24.7607 2.48787   4
  -8   8   7 15.7558 2.92132   5
  -8  -8  -7 22.9684 2.19156   2
   8  -8   7 24.4574 2.06135   9
   8   8   7 20.6675 1.81666   6
   8   8   7 24.7260 2.40801   8
  -8   8  -7 24.4008 2.51159   5
   8  -8  -7 21.8990 1.85137   9
  -9  -8  -7 4.55625 0.97331   2
   9   8  -7 5.31368 1.30670   4
   9   8  -7 5.41839 1.01044   6
  -9   8   7 7.31388 1.61465   5
  -9  -8   7 5.37312 1.32169   2
  -9   8  -7 4.94923 1.25896   5
   9   8   7 4.83717 1.01965   6
   9   8   7 4.33291 1.05176   8
   9  -8  -7 5.28971 1.13854   2
 -10  -8  -7 1.88132 0.56915   2
 -10   8   7 3.51564 0.95288   5
  10   8  -7 2.90420 0.79877   6
 -10  -8   7 1.94303 0.79609   2
  10   8   7 0.68220 0.40966   8
 -10   8  -7 1.76312 0.69042   5
   0  -9  -7 0.83798 0.42059   3
   0   9   7 0.86329 0.47285   7
   0   9  -7 -0.7173 0.50339   7
   1  -9   7 60.1006 2.87540   3
   1   9  -7 56.0262 2.75363   7
  -1  -9  -7 56.6781 2.48666   3
  -1   9   7 57.4417 2.75120   7
  -1   9  -7 60.7087 3.02944   7
   1  -9  -7 59.1676 2.67977   3
   1   9   7 57.0684 2.82108   7
   2  -9   7 10.5331 1.25466   3
  -2  -9  -7 10.8774 1.00220   3
   2   9  -7 9.02145 1.10857   7
  -2   9   7 8.84240 1.22527   7
  -2   9  -7 10.2304 1.18323   7
   2  -9  -7 7.65233 1.04278   3
   2   9   7 9.06467 1.19084   7
  -3   9   7 67.4245 4.08398   5
   3   9  -7 72.4567 4.42658   4
   3   9  -7 69.8652 4.11853   6
   3  -9   7 73.3969 3.75296   9
  -3   9   7 74.1094 3.26744   7
  -3   9  -7 71.4892 3.64257   5
  -3   9  -7 70.0997 3.88226   8
  -3   9  -7 85.3001 4.17571   7
   3   9   7 68.4525 4.13527   8
   3  -9  -7 71.7614 3.64417   9
   4  -9   7 80.8839 4.02663   3
  -4   9   7 68.9039 4.15703   5
  -4   9   7 71.0160 4.04597   8
  -4   9   7 72.8391 3.37458   7
   4   9  -7 75.2395 4.58386   4
   4  -9   7 71.9293 4.24140   2
   4   9  -7 76.3301 4.32160   6
   4  -9   7 71.6399 3.87562   9
  -4   9  -7 75.1141 3.75928   7
  -4   9  -7 74.9168 3.99759   5
   4   9   7 72.4787 4.25265   8
   4  -9  -7 75.8465 3.65251   9
   4  -9  -7 71.2044 4.52971   2
  -4   9  -7 79.8735 4.22820   8
   4  -9  -7 75.6439 3.66063   3
   4   9   7 73.1417 3.67530   6
   5   9  -7 32.8751 2.99931   6
   5   9  -7 34.8562 3.02392   4
   5  -9   7 34.6467 2.52657   3
  -5   9   7 31.6690 2.63350   8
   5  -9   7 33.5334 2.95446   2
  -5   9   7 34.8911 3.00110   5
   5   9   7 34.7227 3.07245   8
  -5   9  -7 33.9870 2.52576   7
  -5   9  -7 36.2364 2.85214   5
   5  -9  -7 34.9629 3.48469   2
   5  -9  -7 33.8790 2.38329   3
  -5   9  -7 29.4949 3.07354   4
   5   9   7 34.9128 2.35179   6
   6  -9   7 86.6224 4.44229   9
   6  -9   7 90.1091 4.75439   2
   6   9  -7 90.2819 5.09753   4
   6   9  -7 91.5534 4.90909   6
  -6   9   7 94.2612 5.13476   5
   6  -9  -7 95.1310 5.56130   2
   6  -9  -7 86.9381 4.28583   9
  -6   9  -7 94.0078 4.86973   5
   6   9   7 88.2773 4.91183   8
   6   9   7 86.6676 4.26578   6
  -6   9  -7 85.7655 4.98218   4
   7  -9   7 19.4783 1.87160   9
   7  -9   7 21.8834 2.34995   2
   7   9  -7 21.2386 2.33888   6
  -7   9   7 21.3108 2.49594   5
   7   9  -7 20.2060 2.25716   4
   7  -9  -7 18.7003 2.30445   2
   7   9   7 20.0521 2.10350   8
  -7   9  -7 14.9398 3.19460   4
   7   9   7 21.1974 1.81734   6
   7  -9  -7 18.2589 1.65569   9
  -7   9  -7 21.0294 2.14416   5
   8  -9   7 17.6514 1.67048   9
   8  -9   7 17.9571 2.06929   2
   8   9  -7 20.2600 2.10057   4
  -8   9   7 19.6775 2.19898   5
   8   9  -7 15.4244 1.73625   6
   8  -9  -7 18.5050 2.08859   2
   8   9   7 18.5848 2.11444   8
   8  -9  -7 15.4429 1.61990   9
   8   9   7 19.1066 1.79350   6
  -8   9  -7 21.6418 2.38010   5
   9   9  -7 24.4159 1.71632   6
   9   9  -7 15.7566 2.01523   4
   9  -9  -7 17.0800 2.16045   2
   9   9   7 20.3169 1.64667   8
 -10   9   7 3.34008 1.39203   5
  10   9  -7 1.16136 0.38349   6
 -10   9  -7 1.75214 0.83270   5
   0  10   7 0.53165 0.79756   8
   0 -10   7 0.61465 0.43948   3
   0  10  -7 1.22858 0.66811   7
   0  10   7 0.48233 0.64318   7
   0  10  -7 0.87391 0.77473   4
   0 -10  -7 0.10477 0.36099   3
   1  10  -7 33.6603 2.09802   7
   1  10  -7 31.3802 2.77271   4
  -1 -10  -7 30.8989 1.66644   3
   1  10  -7 30.4996 2.72218   6
  -1  10   7 32.0293 2.02659   7
  -1  10   7 28.7970 2.57494   8
   1 -10   7 31.9613 1.95602   3
  -1  10  -7 32.5862 2.71961   4
   1  10   7 33.3250 2.76513   8
  -1  10  -7 32.1132 2.11577   7
   1  10   7 33.8744 2.09271   7
   1 -10  -7 32.4079 1.85370   3
   2  10  -7 105.609 4.27769   7
  -2  10   7 115.438 5.33677   5
  -2 -10  -7 102.511 3.91281   3
  -2  10   7 107.406 5.21859   8
  -2  10   7 87.1353 4.57353   7
   2 -10   7 111.114 4.66119   3
   2  10   7 90.1819 6.83828   8
   2  10   7 104.612 4.43001   7
   2 -10  -7 104.073 4.30640   3
  -2  10  -7 102.872 4.62126   7
  -2  10  -7 96.9875 4.67202   5
  -2  10  -7 100.058 5.36204   4
  -2  10  -7 107.138 5.05028   8
  -3  10   7 12.4585 1.99740   5
  -3  10   7 17.9853 2.08628   8
   3 -10   7 15.4526 1.87815   2
  -3  10   7 16.3554 1.62436   7
   3  10  -7 14.4569 2.22501   4
   3 -10   7 15.4200 1.51407   3
   3  10  -7 13.8569 1.82196   6
  -3  10  -7 14.5907 1.52596   5
   3 -10  -7 21.2916 2.86266   2
   3 -10  -7 19.4586 1.62738   3
  -3  10  -7 16.4886 1.84191   8
  -3  10  -7 17.4087 2.09672   4
  -3  10  -7 18.1556 1.89457   7
   3  10   7 17.1568 1.93314   8
   4 -10   7 52.5099 3.35698   9
   4 -10   7 52.1314 3.42733   2
   4 -10   7 57.4947 3.35629   3
   4  10  -7 53.0731 3.93430   4
  -4  10   7 53.8760 3.31388   8
  -4  10   7 55.7885 2.82072   7
  -4  10   7 53.3353 3.51269   5
   4  10  -7 58.1472 3.73162   6
   4 -10  -7 57.8850 4.20341   2
  -4  10  -7 57.8743 3.22298   7
  -4  10  -7 56.0569 3.78267   4
   4 -10  -7 57.1753 3.22841   9
   4  10   7 52.9112 3.63913   8
  -4  10  -7 55.2475 3.64291   8
  -4  10  -7 53.2487 3.17496   5
   4 -10  -7 57.0088 3.05159   3
  -5  10   7 2.28784 1.28292   5
   5 -10   7 3.18668 1.06593   2
   5 -10   7 4.06229 1.26139   9
   5  10  -7 3.42021 1.39161   4
   5  10  -7 4.37083 1.14320   6
   5 -10   7 5.60729 1.21950   3
  -5  10  -7 6.81397 1.48529   4
  -5  10  -7 4.57121 1.06593   7
  -5  10  -7 3.92575 1.07261   5
   5 -10  -7 3.84611 1.34480   2
   5 -10  -7 3.34545 0.93114   3
   5  10   7 3.43416 1.28970   8
   5 -10  -7 3.38392 1.09374   9
   6 -10   7 4.90917 1.32838   2
   6 -10   7 6.91289 1.33025   9
  -6  10   7 5.81328 1.42629   5
   6  10  -7 4.34066 1.26006   6
   6  10  -7 5.83947 1.48943   4
   6 -10  -7 6.49571 1.72023   2
   6  10   7 7.18804 1.50878   8
   6 -10  -7 5.54470 1.05704   9
   6  10   7 5.23456 1.08914   6
  -6  10  -7 8.13022 1.57793   4
  -6  10  -7 6.25131 1.32787   5
   7 -10   7 38.2271 2.56202   9
   7  10  -7 37.7287 3.16008   6
   7  10  -7 45.7844 3.74879   4
   7  10   7 38.9084 2.53462   6
   7 -10  -7 37.3710 2.53491   9
   7  10   7 38.9906 2.88719   8
  -7  10  -7 38.1249 2.91762   4
   8  10  -7 40.4777 2.76245   6
   8 -10   7 29.1224 2.43244   9
  -8  10   7 37.1110 2.76365   5
   8 -10   7 38.6685 2.53746   2
   8  10  -7 39.0149 2.80318   4
   8  10   7 39.5360 2.27256   6
   8  10   7 39.7360 2.60712   8
  -8  10  -7 42.3679 2.67421   5
   8 -10  -7 37.4366 2.74568   2
  -8  10  -7 30.7744 2.39244   4
   9  10  -7 79.6738 3.80836   4
   9  10  -7 84.6204 3.53106   6
  -9  10   7 83.3509 3.86925   5
  -9  10  -7 65.6501 3.51926   5
   9  10   7 68.2860 3.20864   6
   9  10   7 77.2063 3.53375   8
[truncated: 741,709 more chars]
