# Supplementary material for: Synthesis and crystal structures of 1-benzoyl-4-(4-nitro­phen­yl)piperazine and 1-(4-bromo­benzo­yl)-4-phenyl­piperazine at 90 K
Source: Acta Crystallogr E Crystallogr Commun. 2022 Sep 22;78(Pt 10):1028–33. doi: 10.1107/S2056989022009008 (PMC9535836; doi:10.1107/S2056989022009008)
Supplement: Supplementary file 2 [file e-78-01028-Isup2.hkl]

data_I                                                                          
_shelx_title ' c22007 : space group Pna2(1)'                                    
_shelx_refln_list_code          4                                               
_shelx_F_calc_maximum      194.49                                               
_exptl_crystal_F_000      1312.00                                               
_reflns_d_resolution_high  0.8002                                               
                                                                                
loop_                                                                           
 _space_group_symop_operation_xyz                                               
 'x, y, z'                                                                      
 '-x, -y, z+1/2'                                                                
 'x+1/2, -y+1/2, z'                                                             
 '-x+1/2, y+1/2, z+1/2'                                                         
                                                                                
_cell_length_a    18.7779                                                       
_cell_length_b    10.0699                                                       
_cell_length_c    15.7288                                                       
_cell_angle_alpha  90.000                                                       
_cell_angle_beta   90.000                                                       
_cell_angle_gamma  90.000                                                       
                                                                                
_shelx_F_squared_multiplier     1.000                                           
                                                                                
loop_                                                                           
 _refln_index_h                                                                 
 _refln_index_k                                                                 
 _refln_index_l                                                                 
 _refln_F_squared_calc                                                          
 _refln_F_squared_meas                                                          
 _refln_F_squared_sigma                                                         
 _refln_observed_status                                                         
   3   3 -17         44.38         56.49         6.23 o                         
   4   3 -17         33.27         33.27         2.99 o                         
   5   3 -17         13.37         12.12         3.65 o                         
   6   3 -17        126.85        125.84         8.19 o                         
   7   3 -17          5.49          5.80         3.24 o                         
   2   4 -17         18.34         14.74         4.57 o                         
   3   4 -17         90.56         97.10         6.30 o                         
   4   4 -17         86.37         77.28         8.20 o                         
   5   4 -17         16.29         21.26         3.54 o                         
   6   4 -17         48.52         57.10         5.17 o                         
   7   4 -17         52.32         44.87         5.73 o                         
   8   4 -17        322.07        328.13        14.17 o                         
   2   5 -17         75.45         77.61         5.30 o                         
   3   5 -17         26.48         31.49         3.45 o                         
   4   5 -17        124.02        117.64         6.51 o                         
   6   5 -17        267.82        212.96        10.57 o                         
   3   6 -17         53.01         32.05         3.04 o                         
   7   2 -16         59.20         48.87         9.79 o                         
   8   2 -16        217.32        217.58        19.06 o                         
   9   2 -16        125.64        109.29         9.63 o                         
  10   2 -16          6.65          3.55         2.43 o                         
  11   2 -16         32.37         31.43         3.98 o                         
  12   2 -16         80.01         77.52         6.59 o                         
   2   3 -16         37.21         31.87         4.63 o                         
   3   3 -16        105.90        116.24         9.35 o                         
   4   3 -16         34.80         42.95         5.08 o                         
   5   3 -16        286.92        309.94        14.91 o                         
   6   3 -16         28.54         32.99         6.07 o                         
   7   3 -16         26.71         37.82         5.57 o                         
   8   3 -16         66.02         59.97         7.28 o                         
   9   3 -16        260.38        269.30        14.20 o                         
  10   3 -16        225.39        224.05        10.99 o                         
  11   3 -16         38.40         40.75         3.89 o                         
   0   4 -16        116.44        116.00         9.06 o                         
   1   4 -16         30.35         30.11         4.19 o                         
   2   4 -16         69.81         83.76         5.48 o                         
   3   4 -16        107.44        125.37         6.25 o                         
   4   4 -16        194.30        205.62         8.37 o                         
   5   4 -16        152.82        178.22         7.74 o                         
   6   4 -16         95.66        117.29         7.24 o                         
   7   4 -16        208.48        207.98        11.90 o                         
   8   4 -16        268.69        269.53        13.81 o                         
   9   4 -16         80.60         81.86         6.33 o                         
  10   4 -16        249.26        241.01        11.73 o                         
  11   4 -16         36.87         47.40         4.17 o                         
   1   5 -16         79.14         73.51         6.26 o                         
   2   5 -16          5.90          2.88         1.81 o                         
   3   5 -16        109.66        116.17         7.63 o                         
   4   5 -16        100.29        113.23         7.45 o                         
   5   5 -16         54.46         60.91         4.16 o                         
   6   5 -16         84.78         73.19         4.16 o                         
   8   5 -16        394.16        438.02        17.40 o                         
   9   5 -16          1.96          4.43         1.90 o                         
   2   6 -16         92.73        112.15         6.89 o                         
   3   6 -16         21.71         21.64         3.59 o                         
   4   6 -16         29.91         22.41         3.19 o                         
   6   6 -16         17.45         14.85         3.17 o                         
   7   6 -16        126.90        140.36         7.34 o                         
  12   0 -15         77.37         62.65         6.41 o                         
  10   1 -15          1.25          2.06         4.37 o                         
  11   1 -15         63.31         73.30         8.55 o                         
  12   1 -15         49.83         35.50         8.14 o                         
  13   1 -15         57.27         60.63         6.54 o                         
  14   1 -15         16.51         12.48         2.52 o                         
   6   2 -15         53.32         36.94         6.47 o                         
   7   2 -15        270.39        298.52        11.45 o                         
   9   2 -15         13.79          5.63         3.30 o                         
  10   2 -15        114.70        123.32        10.34 o                         
  11   2 -15        245.21        241.20        13.81 o                         
  12   2 -15         17.02         24.08         6.07 o                         
  13   2 -15          3.30          5.44         2.39 o                         
  14   2 -15        110.37         95.94         7.04 o                         
   0   3 -15        272.08        255.07        14.82 o                         
   1   3 -15         64.51         55.52         5.00 o                         
   2   3 -15         61.02         66.87         5.79 o                         
   3   3 -15         53.33         58.31         5.09 o                         
   4   3 -15        255.57        258.51        10.65 o                         
   5   3 -15        117.55        126.46         7.29 o                         
   6   3 -15         14.88         14.84         3.08 o                         
   7   3 -15        106.41         96.03         6.62 o                         
   8   3 -15         37.45         35.44         7.32 o                         
   9   3 -15        344.38        372.35        18.78 o                         
  10   3 -15        229.80        247.59        14.11 o                         
  11   3 -15         84.77         77.70         8.03 o                         
  12   3 -15         11.96         13.33         4.01 o                         
  13   3 -15        120.04        130.30         7.77 o                         
   1   4 -15          7.32          7.99         3.10 o                         
   2   4 -15        103.24        123.24         6.55 o                         
   3   4 -15         72.48         72.01         5.84 o                         
   4   4 -15        178.07        187.13         8.62 o                         
   5   4 -15         33.68         37.70         5.04 o                         
   6   4 -15        703.79        692.60        20.28 o                         
   8   4 -15        101.32        115.82         9.23 o                         
   9   4 -15         45.24         48.71         7.26 o                         
  10   4 -15        328.22        347.31        16.43 o                         
  13   4 -15         26.69         28.06         3.31 o                         
   0   5 -15        450.23        445.25        20.46 o                         
   1   5 -15         66.03         76.47         5.42 o                         
   2   5 -15        374.50        387.53        13.12 o                         
   3   5 -15         28.99         32.78         4.87 o                         
   4   5 -15         21.39         22.98         3.49 o                         
   6   5 -15         33.74         27.35         3.83 o                         
   7   5 -15         29.38         31.75         3.45 o                         
   8   5 -15        171.52        192.40        11.33 o                         
   9   5 -15         57.45         76.61         6.58 o                         
  10   5 -15        202.48        234.91        14.85 o                         
  11   5 -15         23.75         37.54         4.29 o                         
   2   6 -15         71.16         77.32         6.57 o                         
   3   6 -15         88.45         83.15         5.16 o                         
   4   6 -15         13.90         10.56         2.93 o                         
   5   6 -15        102.75        106.36         5.39 o                         
   6   6 -15         67.10         70.57         4.34 o                         
   7   6 -15         31.20         28.10         4.46 o                         
   8   6 -15         96.88        100.43         7.83 o                         
   9   6 -15         12.03          3.01         1.97 o                         
  10   6 -15        214.72        226.67        10.19 o                         
   2   7 -15         88.83         94.63         6.64 o                         
   3   7 -15         38.02         45.63         4.68 o                         
   4   7 -15         41.50         40.78         4.27 o                         
   5   7 -15        135.64        150.96         8.89 o                         
   6   7 -15         39.01         27.43         3.66 o                         
   7   7 -15         31.09         24.82         3.23 o                         
  12   0 -14        234.64        209.97        14.04 o                         
  14   0 -14        193.32        210.99        15.51 o                         
  16   0 -14         10.40         15.80         3.17 o                         
   9   1 -14        112.85        112.82        10.43 o                         
  10   1 -14         25.47         27.91         6.10 o                         
  12   1 -14         25.60         19.02         4.29 o                         
  13   1 -14         60.70         79.76         7.57 o                         
  14   1 -14        124.35        102.52         6.08 o                         
  15   1 -14        148.63        164.87        20.76 o                         
  16   1 -14          0.67          2.95         3.01 o                         
   6   2 -14        806.12        753.33        35.33 o                         
   7   2 -14       2902.03       2781.80        69.51 o                         
   8   2 -14        773.75        705.21        21.13 o                         
   9   2 -14        243.64        243.69        15.74 o                         
  10   2 -14         33.92         27.71         6.16 o                         
  12   2 -14         23.79         19.70         5.20 o                         
  13   2 -14         33.53         34.47         6.85 o                         
  14   2 -14         56.96         40.79         5.69 o                         
  15   2 -14        249.44        245.82        11.92 o                         
  16   2 -14         42.18         31.59         4.41 o                         
   1   3 -14        309.78        295.08        11.94 o                         
   2   3 -14        112.75        114.02         7.48 o                         
   3   3 -14        331.39        334.02        13.20 o                         
   4   3 -14        233.56        225.17         9.93 o                         
   5   3 -14        359.59        352.83        69.22 o                         
   6   3 -14        300.08        322.07        25.92 o                         
   7   3 -14        126.46        122.67         7.03 o                         
   8   3 -14         56.16         53.44         5.62 o                         
   9   3 -14        168.46        166.87        12.12 o                         
  10   3 -14         44.36         48.79         8.62 o                         
  12   3 -14         64.75         68.44         7.27 o                         
  13   3 -14        115.33        117.09         9.39 o                         
  15   3 -14          3.74          5.22         2.41 o                         
   0   4 -14       5585.73       5433.26       183.01 o                         
   1   4 -14        312.76        323.41        12.58 o                         
   2   4 -14        529.81        495.23        24.27 o                         
   4   4 -14       2451.83       2541.43        86.44 o                         
   5   4 -14        502.49        522.90        16.97 o                         
   6   4 -14        261.39        263.47        10.69 o                         
   7   4 -14        280.95        303.41        11.83 o                         
   8   4 -14          4.82          2.74         2.65 o                         
   9   4 -14        158.79        181.41        12.32 o                         
  10   4 -14        756.76        579.12        36.16 o                         
  11   4 -14        186.86        215.72        13.11 o                         
  12   4 -14         87.92         78.06         8.20 o                         
  13   4 -14        273.71        258.79        14.00 o                         
   1   5 -14         43.59         42.47         4.41 o                         
   2   5 -14        167.48        159.97         8.29 o                         
   3   5 -14         54.05         66.43         5.35 o                         
   4   5 -14        372.48        372.77        18.34 o                         
   5   5 -14        123.66        117.80         7.30 o                         
   6   5 -14        358.60        389.27        13.30 o                         
   7   5 -14        166.07        191.87         8.89 o                         
   8   5 -14        173.32        172.47         7.79 o                         
   9   5 -14        148.90        137.02        10.16 o                         
  10   5 -14        268.74        269.63        14.21 o                         
  11   5 -14         59.42         52.05         6.14 o                         
  13   5 -14        190.84        248.25        11.06 o                         
   0   6 -14        276.55        272.18        15.19 o                         
   1   6 -14        610.29        626.84        18.81 o                         
   2   6 -14        124.81        137.83         7.31 o                         
   3   6 -14        305.30        305.14        11.11 o                         
   4   6 -14        148.95        159.29         7.53 o                         
   5   6 -14         77.00         83.83         5.72 o                         
   6   6 -14        149.35        164.22         9.98 o                         
   7   6 -14        269.25        288.74        28.25 o                         
   8   6 -14        440.51        437.16        19.54 o                         
  10   6 -14          7.23         10.86         3.15 o                         
  11   6 -14        288.66        285.01        13.42 o                         
  12   6 -14        103.67        108.44         6.18 o                         
   2   7 -14         24.25         33.40         4.11 o                         
   3   7 -14         23.27         27.56         4.76 o                         
   4   7 -14         22.69         25.06         4.53 o                         
   5   7 -14        461.87        473.37        13.47 o                         
   6   7 -14        127.73        119.59        16.41 o                         
   7   7 -14         26.55         26.86         4.39 o                         
   9   7 -14         69.68         81.35         5.88 o                         
  10   7 -14        192.58        220.24         9.80 o                         
   3   8 -14         58.06         59.97         5.07 o                         
   4   8 -14        146.70        165.17         8.12 o                         
   6   8 -14          0.98          4.07         1.87 o                         
   4   0 -13       3355.29       2816.43       106.04 o                         
   6   0 -13         65.44         52.24         4.05 o                         
  12   0 -13        533.09        525.51        24.73 o                         
  14   0 -13        502.17        460.11        21.16 o                         
  16   0 -13         81.26         87.36        10.15 o                         
   0   1 -13       2295.03       2168.07        74.18 o                         
   1   1 -13        186.97        180.68         6.09 o                         
   2   1 -13        310.17        275.39         8.33 o                         
   3   1 -13        355.01        320.36         9.78 o                         
   4   1 -13          6.54          4.12         1.63 o                         
   6   1 -13         71.81         75.60         6.22 o                         
   9   1 -13         76.37         70.29         9.36 o                         
  11   1 -13         49.96         61.28         8.73 o                         
  12   1 -13         51.46         45.34         7.85 o                         
  13   1 -13        371.11        313.53        12.32 o                         
  14   1 -13         59.33         39.15         5.32 o                         
  15   1 -13        147.08        176.67        12.78 o                         
  16   1 -13         31.40         33.18         3.34 o                         
  17   1 -13         59.82         38.81         6.24 o                         
   1   2 -13       4118.48       3990.90        92.72 o                         
   2   2 -13       4098.43       3912.53       132.03 o                         
   3   2 -13       1791.44       1781.65        43.96 o                         
   4   2 -13        143.24        147.98         6.59 o                         
   6   2 -13       1531.85       1397.08        52.46 o                         
   7   2 -13        488.60        458.66        16.14 o                         
   8   2 -13         26.86         34.92         4.74 o                         
   9   2 -13        179.88        143.78        14.05 o                         
  10   2 -13        438.11        372.83        20.07 o                         
  11   2 -13        459.30        412.84        21.29 o                         
  12   2 -13        168.22        166.54        12.16 o                         
  13   2 -13        152.73        156.59         8.39 o                         
  14   2 -13          3.13         -1.08         2.72 o                         
  15   2 -13        165.43        174.68         7.57 o                         
  16   2 -13         26.55         26.57         3.88 o                         
   0   3 -13        305.12        289.07        10.84 o                         
   1   3 -13         62.92         58.45         3.54 o                         
   2   3 -13        677.19        665.58        16.11 o                         
   3   3 -13        113.39        116.84         5.65 o                         
   4   3 -13         91.82         89.97         7.22 o                         
   5   3 -13        142.28        136.42         8.44 o                         
   6   3 -13          2.99          6.31         2.65 o                         
   7   3 -13        294.37        250.36        10.79 o                         
   8   3 -13        298.69        295.89        12.01 o                         
  10   3 -13        293.55        281.76        17.67 o                         
  11   3 -13        125.75        101.87        10.81 o                         
  12   3 -13          5.50         -1.89         4.18 o                         
  13   3 -13         30.73         32.70         9.02 o                         
  14   3 -13         89.91         93.95         9.65 o                         
  15   3 -13          5.72          5.48         2.58 o                         
  16   3 -13         33.31         47.03         5.13 o                         
   1   4 -13        195.34        207.92        11.59 o                         
   2   4 -13        598.03        613.30        19.83 o                         
   3   4 -13         54.53         62.60         6.43 o                         
   4   4 -13       1223.78       1140.62        32.19 o                         
   5   4 -13        474.02        457.92        16.52 o                         
   6   4 -13       3908.91       3857.36        92.79 o                         
   7   4 -13         49.19         81.41         9.22 o                         
   8   4 -13        273.84        273.10        11.45 o                         
   9   4 -13        806.17        821.06        24.03 o                         
  10   4 -13        618.66        612.88        27.76 o                         
  11   4 -13        104.00         99.09         9.40 o                         
  13   4 -13         16.81         17.69         4.24 o                         
  14   4 -13         74.04         74.88         7.02 o                         
  15   4 -13          5.02          3.25         2.94 o                         
   0   5 -13        467.32        479.90        23.39 o                         
   1   5 -13        136.39        140.60         8.27 o                         
   2   5 -13        203.18        203.01         9.66 o                         
   3   5 -13         37.63         32.70         5.37 o                         
   4   5 -13        792.66        763.14        23.39 o                         
   6   5 -13       1034.32       1040.61        29.37 o                         
   7   5 -13        370.12        363.43        13.47 o                         
   8   5 -13        679.60        672.16        20.57 o                         
   9   5 -13         29.10         21.18         3.89 o                         
  10   5 -13        239.01        215.39        13.66 o                         
  11   5 -13          5.86          3.83         5.71 o                         
  12   5 -13        146.27        168.43        11.80 o                         
  13   5 -13         64.80         69.13         6.75 o                         
  14   5 -13         25.72         10.66         4.37 o                         
   1   6 -13        344.02        334.88        20.63 o                         
   2   6 -13       1075.32       1039.23        28.99 o                         
   3   6 -13        131.42        113.48         4.96 o                         
   4   6 -13        434.62        409.21        18.56 o                         
   5   6 -13         41.22         40.51         5.32 o                         
   6   6 -13        213.24        215.99         9.65 o                         
   7   6 -13         52.43         62.23         5.05 o                         
   8   6 -13         17.20         16.82         3.36 o                         
  10   6 -13        934.31        981.57        37.82 o                         
  11   6 -13        108.72        105.88         8.17 o                         
  12   6 -13        159.84        158.52         9.71 o                         
   1   7 -13        273.91        257.08        14.40 o                         
   2   7 -13        295.95        296.72        11.09 o                         
   3   7 -13         75.93         81.95         7.58 o                         
   4   7 -13         13.80         10.18         3.37 o                         
   5   7 -13        218.02        213.45         8.95 o                         
   6   7 -13        125.07        132.06         9.75 o                         
   7   7 -13        161.10        145.63        24.65 o                         
   8   7 -13        298.21        340.52        15.98 o                         
   9   7 -13         10.18          8.80         3.17 o                         
  10   7 -13        303.28        325.89        14.40 o                         
  11   7 -13         79.50         70.43         5.56 o                         
   1   8 -13        464.31        470.18        19.89 o                         
   2   8 -13        370.27        365.12        16.19 o                         
   3   8 -13         67.33         68.76         7.02 o                         
   4   8 -13        121.16        126.16         8.69 o                         
   5   8 -13         35.59         38.38         4.95 o                         
   6   8 -13        144.80        155.25         8.02 o                         
   7   8 -13         19.04         24.38         3.84 o                         
   8   8 -13          9.87         11.96         3.05 o                         
   9   8 -13         49.84         47.19         3.75 o                         
   3   9 -13         88.83         77.79         4.85 o                         
   4   9 -13        299.18        300.12        12.22 o                         
   5   9 -13         91.44         76.84         4.64 o                         
   0   0 -12      16810.89      16646.23       560.52 o                         
   2   0 -12       2876.55       2786.44        63.81 o                         
   6   0 -12        507.93        526.84        14.05 o                         
  10   0 -12        669.51        586.38        28.52 o                         
  12   0 -12        803.20        664.02        29.53 o                         
  14   0 -12        566.84        506.25        23.46 o                         
  16   0 -12        686.76        760.19        30.38 o                         
  18   0 -12        407.65        421.09        17.99 o                         
   1   1 -12        478.00        476.36        12.83 o                         
   3   1 -12          4.20          4.13         1.22 o                         
   4   1 -12         26.06         25.72         2.50 o                         
   5   1 -12         79.58         85.38         2.84 o                         
   6   1 -12        155.17        140.34         4.84 o                         
   7   1 -12         98.06         75.63         2.72 o                         
   8   1 -12         10.23          8.69         2.05 o                         
   9   1 -12        121.03         87.53        11.13 o                         
  10   1 -12         52.32         54.10         7.69 o                         
  11   1 -12         83.61         62.78         7.23 o                         
  12   1 -12          2.58          0.72         3.06 o                         
  13   1 -12         48.78         52.16         5.00 o                         
  14   1 -12        132.77        135.56         7.93 o                         
  15   1 -12        117.95        141.19        10.26 o                         
  16   1 -12         22.51         19.87         3.39 o                         
  17   1 -12        133.21        139.66        10.18 o                         
  18   1 -12        212.81        201.65        16.73 o                         
   0   2 -12       2932.70       2837.10        95.74 o                         
   1   2 -12       2896.74       2840.73        66.57 o                         
   2   2 -12       1367.53       1352.69        33.24 o                         
   3   2 -12       1857.69       1855.22        44.24 o                         
   4   2 -12       3859.83       3940.15        87.81 o                         
   5   2 -12        410.22        428.23        12.44 o                         
   6   2 -12        686.06        699.31        20.37 o                         
   7   2 -12        872.94        850.05        44.15 o                         
   8   2 -12        289.27        265.56         9.75 o                         
   9   2 -12        296.23        211.41         9.81 o                         
  10   2 -12        359.76        337.55        19.97 o                         
  11   2 -12        100.83         94.78         9.83 o                         
  12   2 -12        228.76        199.87         9.57 o                         
  13   2 -12         17.94         13.71         4.51 o                         
  14   2 -12         35.86         39.49         4.87 o                         
  15   2 -12        147.71        151.90        10.97 o                         
  16   2 -12         55.24         51.13         7.37 o                         
  17   2 -12        281.13        267.47         9.36 o                         
  18   2 -12         15.33         15.69         2.46 o                         
   1   3 -12        173.06        170.10         5.48 o                         
   2   3 -12        104.19        101.21         4.26 o                         
   3   3 -12        134.27        128.89         6.72 o                         
   4   3 -12         72.66         74.70         3.74 o                         
   5   3 -12        422.96        411.94        15.61 o                         
   6   3 -12        378.23        330.36         9.54 o                         
   7   3 -12        201.35        177.36         9.28 o                         
   8   3 -12        200.11        165.71         8.99 o                         
   9   3 -12        186.72        179.03         9.06 o                         
  10   3 -12        436.26        414.32        22.50 o                         
  11   3 -12         76.36         51.68        10.30 o                         
  12   3 -12          2.22          2.88         3.21 o                         
  13   3 -12         29.81         35.41         5.84 o                         
  14   3 -12        194.25        208.56         9.27 o                         
  15   3 -12         81.95        100.22         8.96 o                         
  16   3 -12         11.89          9.93         2.19 o                         
  17   3 -12        168.78        156.68         9.47 o                         
   0   4 -12       1423.21       1445.73        54.90 o                         
   1   4 -12        786.82        770.57        18.90 o                         
   2   4 -12         73.32         73.33         5.93 o                         
   3   4 -12        629.96        585.12        13.15 o                         
   4   4 -12       3395.13       3410.09        81.14 o                         
   5   4 -12        958.30       1007.54        29.38 o                         
   6   4 -12        844.82        799.15        24.62 o                         
   7   4 -12        540.97        578.11        19.15 o                         
   8   4 -12       2210.09       2230.41        57.42 o                         
   9   4 -12         32.25         35.71         5.45 o                         
  10   4 -12        473.98        510.49        17.27 o                         
  11   4 -12        289.87        321.62        19.20 o                         
  12   4 -12        132.36        146.72        12.63 o                         
  13   4 -12         16.33         18.47         3.31 o                         
  14   4 -12         10.32         19.96         7.74 o                         
  15   4 -12         56.72         65.01         4.43 o                         
  16   4 -12         28.58         37.17         3.73 o                         
  17   4 -12         67.93         73.17         5.53 o                         
   1   5 -12          3.78          2.27         3.00 o                         
   2   5 -12        178.25        174.48        10.17 o                         
   3   5 -12        239.17        205.45        10.41 o                         
   4   5 -12         23.30         17.50         2.62 o                         
   5   5 -12        384.57        374.73        14.38 o                         
   6   5 -12        938.78        865.51        20.18 o                         
   7   5 -12         12.57          7.07         2.13 o                         
   8   5 -12        126.02        116.60         6.74 o                         
   9   5 -12        172.53        191.35        15.83 o                         
  10   5 -12         94.89        100.27        11.31 o                         
  11   5 -12         83.13         68.95         9.55 o                         
  12   5 -12          9.17         14.06         4.30 o                         
  13   5 -12        193.09        205.29        13.46 o                         
  14   5 -12         34.44         47.28         7.26 o                         
  15   5 -12         14.43         25.06         4.27 o                         
   0   6 -12       1360.47       1342.42        39.41 o                         
   1   6 -12        662.33        637.06        14.07 o                         
   2   6 -12         62.88         61.92         4.06 o                         
   3   6 -12        554.72        555.70        12.63 o                         
   4   6 -12        646.72        610.22        13.32 o                         
   5   6 -12        322.75        318.41        17.25 o                         
   6   6 -12         35.83         39.63         3.11 o                         
   7   6 -12          4.24          7.11         1.98 o                         
   8   6 -12        888.47        928.24        42.54 o                         
   9   6 -12        467.05        531.33        16.65 o                         
  10   6 -12        181.01        192.52        12.82 o                         
  11   6 -12        253.48        210.62        15.75 o                         
  12   6 -12        319.46        342.63        17.06 o                         
  13   6 -12         48.66         52.18         6.88 o                         
  14   6 -12        110.02        106.10         7.04 o                         
   1   7 -12        348.13        361.55        33.07 o                         
   2   7 -12        375.69        382.07        13.57 o                         
   3   7 -12       1131.24       1168.87        27.63 o                         
   4   7 -12         19.63         15.81         2.09 o                         
   5   7 -12         43.68         61.51         5.67 o                         
   6   7 -12         30.71         35.82         4.57 o                         
   7   7 -12        153.08        155.76         7.44 o                         
   8   7 -12          7.02          6.20         2.52 o                         
   9   7 -12         88.47         95.74        10.13 o                         
  10   7 -12        134.69        144.62         9.66 o                         
  11   7 -12         62.68         64.30         6.97 o                         
  12   7 -12         85.87        111.82         9.11 o                         
  13   7 -12        167.09        192.90         8.80 o                         
   1   8 -12         18.43         26.91         6.29 o                         
   2   8 -12         49.50         48.51         6.08 o                         
   3   8 -12         44.64         49.74         5.98 o                         
   4   8 -12         84.83         78.25         7.02 o                         
   5   8 -12        122.66        137.17        11.41 o                         
   6   8 -12         38.36         49.30         3.95 o                         
   7   8 -12        448.86        485.80        20.23 o                         
   8   8 -12         75.41         80.92         7.33 o                         
   9   8 -12         34.36         39.34         4.32 o                         
  11   8 -12        193.45        199.22         8.80 o                         
   3   9 -12         39.89         36.22         4.15 o                         
   4   9 -12         17.98         22.45         2.39 o                         
   5   9 -12        174.33        194.38        11.13 o                         
   6   9 -12         38.91         27.29         3.95 o                         
   7   9 -12         78.59         85.23         4.92 o                         
   2   0 -11        610.20        642.28        15.81 o                         
   4   0 -11        162.92        163.38         5.43 o                         
   6   0 -11        448.99        468.77        45.97 o                         
   8   0 -11        274.37        262.43         8.40 o                         
  10   0 -11        172.85        152.07         5.81 o                         
  12   0 -11        108.85         88.41         9.30 o                         
  14   0 -11         20.00         21.92         5.12 o                         
  16   0 -11        172.26        193.66        13.63 o                         
  18   0 -11         19.10         21.60         4.51 o                         
   0   1 -11        213.07        198.32         9.14 o                         
   1   1 -11        392.56        383.47        10.80 o                         
   2   1 -11        115.55        105.85         4.28 o                         
   3   1 -11        102.79        100.48         2.52 o                         
   4   1 -11        639.54        615.82        11.04 o                         
   5   1 -11         27.20         24.06         1.44 o                         
   6   1 -11        294.73        277.01         6.02 o                         
   7   1 -11         31.44         27.48         1.80 o                         
   8   1 -11        122.97        116.12         3.50 o                         
   9   1 -11        229.78        228.25         4.91 o                         
  10   1 -11         59.62         53.48         2.54 o                         
  11   1 -11         32.53         42.90         5.95 o                         
  12   1 -11        134.79        129.80         8.27 o                         
  13   1 -11        125.27         90.55        12.18 o                         
  14   1 -11          6.07          9.63         2.97 o                         
  15   1 -11        176.63        171.49         9.19 o                         
  16   1 -11        123.79        127.35        10.22 o                         
  17   1 -11          2.66          0.54         2.16 o                         
  18   1 -11          9.40          6.86         2.26 o                         
  19   1 -11         92.83        103.22         8.01 o                         
   1   2 -11        412.49        395.68        11.43 o                         
   2   2 -11        392.00        411.04        11.54 o                         
   3   2 -11        192.21        184.38        13.02 o                         
   5   2 -11        584.78        553.63        19.75 o                         
   6   2 -11        229.20        228.68         5.27 o                         
   7   2 -11        129.84        122.48         3.21 o                         
   8   2 -11         19.59         13.04         1.26 o                         
   9   2 -11        119.06        115.28        11.63 o                         
  10   2 -11        121.25        119.52        10.86 o                         
  11   2 -11         91.19         89.83         9.72 o                         
  12   2 -11         98.19         92.96         7.24 o                         
  13   2 -11        128.20        125.16        11.76 o                         
  14   2 -11        113.64        116.20         7.34 o                         
  15   2 -11         64.66         82.09         5.97 o                         
  16   2 -11         31.49         34.61         6.72 o                         
  17   2 -11        180.58        202.12         8.42 o                         
  18   2 -11         93.53        101.98         5.29 o                         
  19   2 -11        220.54        255.48         8.21 o                         
   0   3 -11        137.55        137.96         8.20 o                         
   1   3 -11          2.04          4.90         1.79 o                         
   2   3 -11        216.67        208.86         7.73 o                         
   3   3 -11        200.88        189.30        11.93 o                         
   4   3 -11        393.45        370.49         8.97 o                         
   5   3 -11        175.64        183.22         8.92 o                         
   6   3 -11        110.82        114.82         4.67 o                         
   7   3 -11         97.64        105.61         4.30 o                         
   8   3 -11          3.83          1.70         1.74 o                         
   9   3 -11        265.70        265.50         7.69 o                         
  10   3 -11          6.68          3.88         2.73 o                         
  11   3 -11        249.71        234.96        16.10 o                         
  12   3 -11        315.24        297.84        12.40 o                         
  13   3 -11          5.10          5.28         1.99 o                         
  14   3 -11        144.23        152.29         8.56 o                         
  15   3 -11         12.52          5.87         3.10 o                         
  16   3 -11         80.55        107.63         6.34 o                         
  17   3 -11        350.20        420.11        36.83 o                         
  18   3 -11        120.86        127.69         5.61 o                         
   1   4 -11        752.69        755.71        15.34 o                         
   2   4 -11       1830.00       1774.91        31.88 o                         
   3   4 -11        118.84        114.77         4.51 o                         
   4   4 -11         93.76         88.54         4.14 o                         
   5   4 -11        106.38        115.22         4.55 o                         
   6   4 -11        107.52        102.08         7.78 o                         
   7   4 -11         12.44         13.02         1.73 o                         
   8   4 -11        166.51        157.58         5.80 o                         
   9   4 -11        316.76        331.01         8.76 o                         
  10   4 -11        111.36        117.44         5.38 o                         
  11   4 -11         60.36         64.69         4.62 o                         
  12   4 -11        202.14        212.86        11.03 o                         
  13   4 -11         43.83         42.99         8.97 o                         
  14   4 -11        113.91        134.90         7.58 o                         
  15   4 -11        230.09        230.08        12.61 o                         
  16   4 -11        265.74        301.92        15.08 o                         
  17   4 -11         68.90         55.07         4.15 o                         
   0   5 -11        460.35        474.43        27.25 o                         
   1   5 -11         47.75         56.13         3.48 o                         
   2   5 -11         44.04         49.89         4.26 o                         
   3   5 -11         45.60         40.92         3.00 o                         
   4   5 -11        570.08        530.51        13.90 o                         
   5   5 -11         40.62         49.57         2.76 o                         
   6   5 -11         57.24         45.88         3.43 o                         
   7   5 -11         92.57         99.00         4.80 o                         
   8   5 -11        296.50        293.94         9.41 o                         
   9   5 -11        326.20        338.10         8.97 o                         
  10   5 -11         73.16         76.55         4.74 o                         
  11   5 -11         48.91         53.19         5.08 o                         
  12   5 -11         40.74         40.97         7.15 o                         
  13   5 -11        335.02        361.20        17.15 o                         
  14   5 -11        107.69        123.10        10.74 o                         
  15   5 -11        240.25        239.41         8.95 o                         
  16   5 -11         81.76         92.32        12.91 o                         
  17   5 -11         80.66         87.69         5.46 o                         
   1   6 -11         18.49         27.99         2.88 o                         
   2   6 -11        307.61        317.13         8.60 o                         
   3   6 -11        260.49        261.23         7.68 o                         
   4   6 -11        320.88        290.54         8.15 o                         
   5   6 -11        138.47        135.83         8.39 o                         
   6   6 -11        396.78        397.85         9.90 o                         
   7   6 -11         55.79         61.10         3.75 o                         
   8   6 -11         26.15         24.33         3.35 o                         
   9   6 -11        180.62        197.11         6.51 o                         
  10   6 -11         97.18        100.63         5.01 o                         
  11   6 -11        107.07        109.84        10.01 o                         
  12   6 -11        157.86        164.60        12.71 o                         
  13   6 -11        308.88        348.77        11.70 o                         
  14   6 -11        191.21        183.90        10.95 o                         
  15   6 -11         19.39         24.10         4.74 o                         
   0   7 -11        565.49        560.71        17.54 o                         
   1   7 -11         23.64         26.56         2.60 o                         
   2   7 -11         29.49         33.16         4.13 o                         
   3   7 -11         33.11         34.59         3.15 o                         
   4   7 -11         18.07         14.37         3.06 o                         
   5   7 -11        278.34        278.93         7.59 o                         
   6   7 -11        278.98        267.76         7.30 o                         
   7   7 -11        164.87        162.54         5.45 o                         
   8   7 -11         59.08         60.54         4.99 o                         
   9   7 -11        523.51        597.07        26.05 o                         
  10   7 -11        147.68        175.69        11.48 o                         
  11   7 -11         13.30         22.92         5.15 o                         
  12   7 -11        154.30        149.69         9.50 o                         
  13   7 -11         57.24         61.03         5.45 o                         
  14   7 -11         69.52         71.57         5.01 o                         
   1   8 -11         67.71         65.06         5.04 o                         
   2   8 -11         71.67         69.94         5.31 o                         
   3   8 -11         77.69         70.50         6.57 o                         
   4   8 -11        145.27        162.10        11.07 o                         
   5   8 -11         62.95         75.14         5.83 o                         
   6   8 -11        110.07        112.26         6.05 o                         
   7   8 -11        165.45        174.29         7.65 o                         
   8   8 -11        140.74        159.56        11.35 o                         
   9   8 -11        238.36        251.82        13.32 o                         
  10   8 -11        123.19        135.11         8.05 o                         
  11   8 -11         60.97         60.66         5.30 o                         
  12   8 -11          6.65          6.99         1.81 o                         
   2   9 -11        435.61        470.34        19.90 o                         
   3   9 -11        326.10        345.50        15.51 o                         
   4   9 -11        184.75        193.46         9.80 o                         
   5   9 -11        371.37        405.77        16.66 o                         
   6   9 -11        184.40        192.60         9.98 o                         
   8   9 -11         40.61         45.20         3.76 o                         
   9   9 -11         83.91         98.06         6.07 o                         
   0   0 -10        296.06        307.91        11.60 o                         
   4   0 -10        546.95        570.83        14.37 o                         
   6   0 -10        709.08        693.36        18.15 o                         
   8   0 -10        657.54        736.87        18.34 o                         
  10   0 -10        442.71        393.93        12.91 o                         
  12   0 -10        203.42        196.49        14.35 o                         
  14   0 -10          5.68          4.76         4.40 o                         
  16   0 -10        234.31        224.40        14.40 o                         
  18   0 -10         24.89         28.78         5.65 o                         
  20   0 -10        251.28        151.10         8.34 o                         
   1   1 -10        122.88        114.39         3.92 o                         
   2   1 -10        365.82        360.81         6.70 o                         
   3   1 -10        390.90        396.47         7.37 o                         
   4   1 -10        175.79        169.10         3.79 o                         
   5   1 -10         66.81         70.49         2.26 o                         
   6   1 -10         26.18         28.95         1.59 o                         
   7   1 -10        127.46        119.34         3.94 o                         
   8   1 -10         54.14         43.52         3.17 o                         
   9   1 -10         85.05         87.14         3.61 o                         
  10   1 -10         21.78         22.26         2.99 o                         
  11   1 -10         32.33         24.49         6.43 o                         
  12   1 -10         62.35         51.67         5.87 o                         
  13   1 -10        357.57        364.91        14.85 o                         
  14   1 -10        118.63        117.83         7.91 o                         
  15   1 -10         28.21         29.87         4.64 o                         
  16   1 -10          5.04          5.31         3.10 o                         
  17   1 -10         65.07         49.52        10.11 o                         
  18   1 -10         90.36        111.13         6.54 o                         
  19   1 -10        122.33        132.26         6.31 o                         
  20   1 -10          3.38         -0.74         1.53 o                         
   0   2 -10        216.54        231.57        10.59 o                         
   1   2 -10        134.95        141.85         5.40 o                         
   2   2 -10       2269.36       2241.15        51.70 o                         
   3   2 -10         10.85          6.24         0.84 o                         
   4   2 -10        214.96        195.82         4.25 o                         
   5   2 -10        842.44        818.89        19.99 o                         
   6   2 -10       1677.98       1628.85        38.12 o                         
   7   2 -10        384.56        397.78         9.27 o                         
   8   2 -10        109.93        112.32         3.88 o                         
   9   2 -10          1.74          2.30         1.20 o                         
  10   2 -10         85.62         93.74         3.55 o                         
  11   2 -10         18.60         19.46         2.06 o                         
  12   2 -10          9.41          6.98         2.47 o                         
  13   2 -10         74.85         74.46         4.60 o                         
  14   2 -10        214.50        206.44         7.35 o                         
  15   2 -10         42.43         48.57         3.47 o                         
  16   2 -10         11.05         19.73         3.55 o                         
  17   2 -10         14.00         13.00         3.11 o                         
  18   2 -10         13.24         15.08         2.89 o                         
  19   2 -10         19.02         18.39         3.24 o                         
   1   3 -10        415.01        416.33        12.31 o                         
   2   3 -10         57.96         56.94         3.66 o                         
   3   3 -10        381.74        399.98        11.66 o                         
   4   3 -10         91.29         92.01         6.74 o                         
   6   3 -10        164.70        144.37         5.01 o                         
   7   3 -10         63.78         66.10         5.37 o                         
   8   3 -10        343.14        333.14         7.64 o                         
   9   3 -10         47.82         43.09         2.48 o                         
  10   3 -10        119.25        111.79         4.41 o                         
  11   3 -10        245.22        248.66         8.90 o                         
  12   3 -10         43.53         38.37         4.48 o                         
  13   3 -10         71.59         84.51         5.06 o                         
  14   3 -10        147.22        138.80         6.06 o                         
  15   3 -10        117.28        123.24         7.65 o                         
  16   3 -10        220.65        230.37        11.80 o                         
  17   3 -10         78.48         82.28         9.69 o                         
  18   3 -10         38.89         44.43         3.82 o                         
  19   3 -10         77.73         54.79         5.06 o                         
   0   4 -10       1997.26       1936.83        67.29 o                         
   1   4 -10       1160.58       1140.26        29.40 o                         
   2   4 -10        874.34        829.72        16.63 o                         
   3   4 -10        163.24        157.74         4.36 o                         
   4   4 -10        195.62        196.97         6.49 o                         
   5   4 -10        343.29        325.76         6.77 o                         
   6   4 -10        764.32        724.35        12.22 o                         
   7   4 -10        195.27        209.99         5.21 o                         
   8   4 -10        140.01        145.32         5.35 o                         
   9   4 -10        351.31        336.19         7.07 o                         
  10   4 -10        421.96        395.40         9.90 o                         
  11   4 -10        213.67        200.91        13.34 o                         
  12   4 -10         87.65         93.83         5.47 o                         
  13   4 -10         50.34         59.01         4.73 o                         
  14   4 -10        156.52        157.29         5.57 o                         
  15   4 -10         20.05         16.96         5.86 o                         
  16   4 -10        265.98        279.91        14.20 o                         
  17   4 -10          4.58          6.24         2.15 o                         
  18   4 -10         39.55         33.42         3.53 o                         
   1   5 -10        265.12        253.78         5.76 o                         
   2   5 -10        145.36        130.78         4.02 o                         
   3   5 -10         55.69         64.51         2.81 o                         
   4   5 -10        522.60        507.89         9.31 o                         
   5   5 -10         56.24         56.58         3.50 o                         
   6   5 -10        678.38        644.82        12.50 o                         
   7   5 -10         16.60         14.91         1.73 o                         
   8   5 -10        287.11        279.94         8.55 o                         
   9   5 -10        619.45        605.99        13.30 o                         
  10   5 -10          3.71          5.74         1.87 o                         
  11   5 -10        195.72        204.28         7.38 o                         
  12   5 -10         30.51         29.30         2.69 o                         
  13   5 -10        227.09        233.73         9.86 o                         
  14   5 -10        305.45        312.02        11.78 o                         
  15   5 -10         33.01         36.99         5.20 o                         
  16   5 -10          9.30          3.51         2.23 o                         
  17   5 -10         15.33         13.70         2.25 o                         
   0   6 -10        130.39        137.60         5.86 o                         
   1   6 -10        140.25        146.53         4.40 o                         
   2   6 -10        155.82        148.74         5.51 o                         
   3   6 -10         47.57         52.94         3.05 o                         
   4   6 -10         25.75         21.76         2.12 o                         
   5   6 -10        150.39        137.78         5.48 o                         
   6   6 -10        773.32        784.79        16.24 o                         
   7   6 -10         17.93         22.41         2.45 o                         
   8   6 -10        271.08        264.58         7.62 o                         
   9   6 -10        107.11        107.76         4.68 o                         
  10   6 -10         98.96         94.23         4.28 o                         
  11   6 -10         19.04         22.32         6.08 o                         
  12   6 -10         45.84         50.88         5.26 o                         
  13   6 -10         40.97         41.56         4.62 o                         
  14   6 -10        150.92        154.25         7.51 o                         
  15   6 -10         29.40         27.15         3.35 o                         
  16   6 -10          3.78          2.10         1.33 o                         
   1   7 -10        212.00        207.15         6.53 o                         
   2   7 -10         98.81        101.27         4.41 o                         
   3   7 -10         42.94         47.92         4.12 o                         
   4   7 -10        259.84        276.71        16.42 o                         
   5   7 -10         10.59         10.19         1.98 o                         
   6   7 -10         14.13         14.72         2.09 o                         
   7   7 -10        146.49        142.32         6.78 o                         
   8   7 -10         49.62         43.90         3.22 o                         
   9   7 -10        121.77        122.98         5.99 o                         
  10   7 -10         45.87         37.91         8.23 o                         
  11   7 -10        278.40        278.08        10.74 o                         
  12   7 -10        189.48        275.82        17.08 o                         
  13   7 -10        172.30        173.66         7.02 o                         
  14   7 -10          0.43          1.69         2.21 o                         
  15   7 -10         14.08         12.68         2.91 o                         
   0   8 -10        553.13        557.54        23.17 o                         
   1   8 -10         24.21         28.03         5.80 o                         
   2   8 -10        181.95        169.33         7.99 o                         
   3   8 -10        121.13        118.66         5.09 o                         
   4   8 -10        204.47        213.53         6.98 o                         
   5   8 -10         94.83         98.93         6.66 o                         
   6   8 -10         18.83         15.02         1.99 o                         
   7   8 -10        137.79        133.02        10.34 o                         
   8   8 -10        127.99        142.93        10.09 o                         
   9   8 -10         51.54         63.88         6.64 o                         
  10   8 -10         76.84         74.27         7.33 o                         
  11   8 -10         89.43         95.73        12.16 o                         
  12   8 -10         53.97         68.52         6.86 o                         
   1   9 -10        279.74        307.82        15.12 o                         
   2   9 -10        456.55        474.81        20.20 o                         
   3   9 -10          0.20          1.77         2.49 o                         
   4   9 -10        162.31        181.42        10.21 o                         
   6   9 -10         76.03         70.00         6.11 o                         
   8   9 -10         75.07         78.02         5.71 o                         
   9   9 -10         42.48         39.90         3.50 o                         
   2  10 -10         23.46         24.15         3.98 o                         
   3  10 -10        128.54        124.64         6.32 o                         
   4  10 -10         60.05         47.50         5.05 o                         
   2   0  -9        207.20        259.26         7.15 o                         
   4   0  -9        800.14        747.11        18.36 o                         
   6   0  -9       1588.65       1726.07        40.42 o                         
   8   0  -9        686.35        690.50        24.67 o                         
  10   0  -9         49.18         46.71         5.27 o                         
  12   0  -9          1.04          1.62         2.13 o                         
  14   0  -9        663.05        666.25        30.12 o                         
  16   0  -9         29.71         22.79         3.53 o                         
  18   0  -9        402.73        383.37        19.54 o                         
  20   0  -9        860.63        825.22        29.90 o                         
   0   1  -9        957.12        961.44        32.28 o                         
   1   1  -9         46.57         47.57         1.20 o                         
   2   1  -9        104.07        109.99         2.51 o                         
   3   1  -9        122.04        115.73         2.87 o                         
   4   1  -9        334.50        344.30         7.66 o                         
   5   1  -9        140.61        145.52         5.22 o                         
   6   1  -9         88.50         89.69         3.07 o                         
   7   1  -9        200.17        220.39         5.80 o                         
   8   1  -9          4.14          3.27         1.08 o                         
   9   1  -9        217.43        220.27         9.98 o                         
  10   1  -9         68.71         71.27         4.69 o                         
  11   1  -9         28.12         30.88         2.83 o                         
  12   1  -9        108.69        120.42         5.82 o                         
  13   1  -9        181.32        172.19         5.97 o                         
  14   1  -9         74.47         68.69         7.37 o                         
  15   1  -9         62.20         71.28         4.56 o                         
  16   1  -9         70.89         75.84         6.41 o                         
  17   1  -9        142.49        156.38         8.23 o                         
  18   1  -9         24.70         27.43         4.52 o                         
  19   1  -9        199.90        219.43         9.06 o                         
  20   1  -9        267.48        296.42        14.00 o                         
   1   2  -9        369.74        375.10        10.69 o                         
   2   2  -9        348.24        355.46         7.59 o                         
   3   2  -9         38.62         46.42         1.77 o                         
   4   2  -9        152.91        172.62         4.62 o                         
   5   2  -9        206.63        222.47         5.64 o                         
   6   2  -9         93.18         93.48         3.25 o                         
   7   2  -9         26.04         37.11         3.46 o                         
   8   2  -9        134.43        143.21         4.53 o                         
   9   2  -9        737.87        736.36        11.91 o                         
  10   2  -9        245.76        245.73         4.98 o                         
  11   2  -9        608.46        619.05         9.86 o                         
  12   2  -9        528.97        497.42         9.00 o                         
  13   2  -9        286.84        281.76         7.97 o                         
  14   2  -9         30.21         33.87         3.97 o                         
  15   2  -9        238.27        233.60         8.19 o                         
  16   2  -9        241.23        239.71         8.57 o                         
  17   2  -9         69.79         74.13         6.53 o                         
  18   2  -9        160.55        151.30        11.19 o                         
  19   2  -9        106.96        110.64         6.47 o                         
  20   2  -9        118.02        102.03         7.16 o                         
   0   3  -9        124.96        133.00         7.62 o                         
   1   3  -9        111.36        110.86         4.91 o                         
   2   3  -9         15.67         19.28         3.26 o                         
   3   3  -9         71.58         73.36         4.95 o                         
   4   3  -9        503.83        545.88        14.81 o                         
   5   3  -9        188.44        196.48         5.32 o                         
   6   3  -9          1.53          1.05         1.22 o                         
   7   3  -9        278.84        273.38         9.85 o                         
   8   3  -9        417.91        410.94         7.83 o                         
   9   3  -9         23.82         27.29         2.90 o                         
  10   3  -9          1.41          0.33         1.22 o                         
  11   3  -9         78.25         78.09         3.26 o                         
  12   3  -9        106.65        102.06         4.58 o                         
  13   3  -9        169.56        172.82         5.98 o                         
  14   3  -9        461.36        460.76        12.52 o                         
  15   3  -9        322.30        335.02         8.84 o                         
  16   3  -9         65.63         69.59         5.94 o                         
  17   3  -9        206.40        229.47        14.86 o                         
  18   3  -9        324.57        349.20        11.98 o                         
  19   3  -9         38.49         45.85         3.75 o                         
  20   3  -9         15.50         18.44         2.38 o                         
   1   4  -9         56.01         65.94         3.09 o                         
   2   4  -9        335.33        325.09         7.65 o                         
   3   4  -9        257.30        237.28         6.20 o                         
   4   4  -9        615.40        650.33        12.57 o                         
   5   4  -9         46.16         42.53         2.56 o                         
   6   4  -9        211.52        209.87         5.01 o                         
   7   4  -9        277.36        282.06         6.09 o                         
   8   4  -9        705.80        694.86        11.74 o                         
   9   4  -9        229.35        228.76         6.83 o                         
  10   4  -9        440.78        446.26        10.01 o                         
  11   4  -9        203.34        189.54         7.67 o                         
  12   4  -9         64.85         64.72         3.66 o                         
  13   4  -9        157.77        153.50         6.41 o                         
  14   4  -9        405.03        432.79        10.35 o                         
  15   4  -9         27.14         32.04         2.91 o                         
  16   4  -9        149.86        164.13         8.19 o                         
  17   4  -9         15.19         15.11         5.20 o                         
  18   4  -9         43.10         51.33         6.58 o                         
  19   4  -9          3.97          4.65         1.77 o                         
   0   5  -9        281.55        300.69        11.60 o                         
   1   5  -9         48.21         50.64         2.53 o                         
   2   5  -9         17.35         17.12         1.59 o                         
   3   5  -9        170.08        185.45         5.53 o                         
   4   5  -9         23.14         22.03         1.80 o                         
   5   5  -9        375.82        369.44         7.41 o                         
   6   5  -9       1040.82       1054.96        16.53 o                         
   7   5  -9        136.64        128.79         5.17 o                         
   8   5  -9       1252.89       1284.36        20.30 o                         
   9   5  -9        254.98        245.37         6.59 o                         
  10   5  -9        519.94        491.81        11.54 o                         
  11   5  -9        112.38        112.69         7.86 o                         
  12   5  -9         41.88         49.18         3.65 o                         
  13   5  -9         12.35          8.14         1.84 o                         
  14   5  -9        685.89        694.99        14.42 o                         
  15   5  -9         18.86         15.55         4.37 o                         
  16   5  -9        213.31        241.81        19.67 o                         
  17   5  -9        154.41        153.79         6.63 o                         
  18   5  -9         79.17         83.05         5.55 o                         
   1   6  -9        244.42        247.03         5.73 o                         
   2   6  -9        342.65        324.27         6.88 o                         
   3   6  -9         41.89         39.89         3.32 o                         
   4   6  -9        217.42        211.84         5.34 o                         
   5   6  -9        140.59        135.88         4.87 o                         
   6   6  -9        315.04        306.79         7.33 o                         
   7   6  -9        340.37        336.07         8.84 o                         
   8   6  -9          6.16          5.44         2.93 o                         
   9   6  -9          9.75          8.20         1.76 o                         
  10   6  -9         64.75         66.64         3.61 o                         
  11   6  -9         64.95         57.21         4.97 o                         
  12   6  -9         89.12         92.41         6.00 o                         
  13   6  -9        316.98        321.96        13.77 o                         
  14   6  -9         65.65         75.04         5.25 o                         
  15   6  -9          6.45          6.91         2.06 o                         
  16   6  -9          4.68          6.86         2.04 o                         
  17   6  -9          0.52          2.33         1.35 o                         
   0   7  -9        375.43        382.10        13.43 o                         
   1   7  -9        203.37        199.83         6.33 o                         
   2   7  -9        366.01        359.96         9.19 o                         
   3   7  -9        183.19        178.61         6.00 o                         
   4   7  -9        276.58        281.94         7.90 o                         
   5   7  -9        254.50        262.39         7.56 o                         
   6   7  -9        153.01        158.25         5.81 o                         
   7   7  -9         71.11         73.06         3.73 o                         
   8   7  -9         23.06         21.70         2.41 o                         
   9   7  -9        146.17        152.68         5.20 o                         
  10   7  -9         33.37         33.26         2.80 o                         
  11   7  -9        468.49        489.53        12.19 o                         
  12   7  -9         97.49         97.77         6.01 o                         
  13   7  -9          2.06          1.96         1.87 o                         
  14   7  -9         74.64         82.91         6.56 o                         
  15   7  -9         92.81        104.06         4.60 o                         
  16   7  -9         59.48         52.01         3.98 o                         
   1   8  -9        315.10        307.11         8.99 o                         
   2   8  -9        221.68        217.18         7.17 o                         
   3   8  -9        299.18        312.11         9.02 o                         
   4   8  -9         89.82         88.95         4.29 o                         
   5   8  -9        286.88        305.04        12.19 o                         
   6   8  -9        284.76        276.63         7.33 o                         
   7   8  -9         73.86         64.97         3.43 o                         
   8   8  -9        271.30        281.24         7.01 o                         
   9   8  -9         16.32         12.28         2.77 o                         
  10   8  -9        118.09        131.50         6.63 o                         
  11   8  -9         28.78         28.42         5.59 o                         
  12   8  -9        137.45        136.97         5.66 o                         
  13   8  -9         24.20         28.68         2.47 o                         
  14   8  -9         63.27         57.45         4.60 o                         
   1   9  -9        246.35        258.58        12.52 o                         
   2   9  -9        477.21        473.06        14.86 o                         
   3   9  -9         74.92         87.16         5.16 o                         
   4   9  -9         38.31         48.79         6.65 o                         
   5   9  -9         33.51         27.22         4.07 o                         
   6   9  -9        115.64        128.16         5.90 o                         
   7   9  -9         83.10         64.30         8.13 o                         
   8   9  -9         44.01         50.22         3.18 o                         
   9   9  -9         85.20         85.73         3.79 o                         
  10   9  -9         15.52         10.35         1.66 o                         
   1  10  -9         62.28         66.37         4.98 o                         
   2  10  -9         81.44         66.30         4.65 o                         
   3  10  -9         34.83         35.75         4.10 o                         
   4  10  -9        193.54        233.43        11.18 o                         
   5  10  -9        375.57        325.46        13.64 o                         
   0   0  -8        873.61        868.98        28.91 o                         
   2   0  -8       9018.57       8603.56       270.52 o                         
   4   0  -8        320.85        379.09        13.68 o                         
   8   0  -8       2748.60       2829.25        92.18 o                         
  10   0  -8       2891.22       3010.94        95.66 o                         
  12   0  -8       2154.41       2072.67        45.22 o                         
  14   0  -8       4406.59       4339.82        83.30 o                         
  16   0  -8       2594.71       2609.37        51.92 o                         
  18   0  -8        648.76        670.84        29.11 o                         
  20   0  -8        408.16        379.24        17.26 o                         
   1   1  -8        204.63        212.34         3.60 o                         
   2   1  -8        360.03        386.17         6.12 o                         
   3   1  -8        282.31        297.72         6.56 o                         
   4   1  -8        234.19        250.65         5.75 o                         
   5   1  -8        244.69        234.85         5.65 o                         
   6   1  -8        245.72        239.92        11.72 o                         
   7   1  -8         49.65         42.79         2.20 o                         
   8   1  -8        420.42        430.53        11.59 o                         
   9   1  -8        147.18        160.93         5.82 o                         
  10   1  -8         19.99         19.14         2.18 o                         
  11   1  -8        243.25        223.85         5.45 o                         
  12   1  -8        152.99        147.14         4.05 o                         
  13   1  -8        273.14        262.00         7.54 o                         
  14   1  -8        354.25        340.44         9.06 o                         
  15   1  -8        598.43        600.74        20.21 o                         
  16   1  -8        103.23         99.83         4.41 o                         
  17   1  -8          4.56          9.36         2.80 o                         
  18   1  -8        393.45        410.78        14.47 o                         
  19   1  -8         33.19         60.16        13.71 o                         
  20   1  -8        449.75        457.92        19.12 o                         
  21   1  -8        264.75        274.63        22.78 o                         
   0   2  -8       2298.69       2565.49        82.29 o                         
   1   2  -8        871.88        892.26        21.56 o                         
   2   2  -8       4081.42       4012.03        63.68 o                         
   3   2  -8        464.45        537.11        21.55 o                         
   4   2  -8        170.94        201.74         7.46 o                         
   5   2  -8       2922.76       3144.53        57.74 o                         
   6   2  -8       2505.33       2646.54        49.09 o                         
   7   2  -8        160.84        175.70         4.11 o                         
   8   2  -8        200.04        187.10         4.38 o                         
   9   2  -8         65.08         64.36         2.49 o                         
  10   2  -8        172.03        163.24         4.31 o                         
  11   2  -8       1474.45       1480.77        21.37 o                         
  12   2  -8        700.76        704.23        10.87 o                         
  13   2  -8       1209.60       1230.47        19.87 o                         
  14   2  -8        352.77        356.59         9.25 o                         
  15   2  -8        414.37        399.35         9.94 o                         
  16   2  -8        334.30        337.61        11.73 o                         
  17   2  -8        579.17        557.79        12.35 o                         
  18   2  -8         37.78         50.47         8.36 o                         
  19   2  -8        281.53        300.67        10.90 o                         
  20   2  -8        128.05        139.57         9.13 o                         
  21   2  -8         56.64         53.33         3.13 o                         
   1   3  -8        146.53        150.78         4.27 o                         
   2   3  -8         18.92         24.52         1.28 o                         
   3   3  -8        179.18        194.92         4.98 o                         
   4   3  -8        320.93        345.57         7.46 o                         
   5   3  -8        214.48        211.10         5.37 o                         
   6   3  -8        288.54        303.88         6.97 o                         
   7   3  -8        404.49        389.62         7.41 o                         
   8   3  -8        548.37        611.83        23.98 o                         
   9   3  -8        229.50        223.43         5.12 o                         
  10   3  -8       1356.88       1326.14        18.20 o                         
  11   3  -8       2550.29       2533.43        35.27 o                         
  12   3  -8       1753.28       1752.80        28.03 o                         
  13   3  -8        574.84        561.54        12.73 o                         
  14   3  -8         61.62         58.75         3.71 o                         
  15   3  -8         28.04         23.73         2.75 o                         
  16   3  -8        125.48        136.64         6.66 o                         
  17   3  -8         52.20         73.27         6.17 o                         
  18   3  -8         25.37         32.84         5.81 o                         
  19   3  -8         17.12         20.46         3.32 o                         
  20   3  -8         10.13          8.40         2.17 o                         
   0   4  -8         80.56        104.56         4.96 o                         
   1   4  -8       1113.17       1124.66        23.92 o                         
   2   4  -8       1550.26       1541.84        38.41 o                         
   3   4  -8        926.93        931.06        18.87 o                         
   4   4  -8       1003.40       1062.01        19.19 o                         
   5   4  -8        469.53        501.54        10.32 o                         
   6   4  -8        550.56        582.62        16.68 o                         
   7   4  -8       1484.84       1457.83        33.13 o                         
   8   4  -8       1061.20       1110.89        19.77 o                         
   9   4  -8        925.02        939.41        14.74 o                         
  10   4  -8       2419.23       2450.90        37.79 o                         
  11   4  -8        146.94        159.40         4.90 o                         
  12   4  -8        286.00        287.38         7.98 o                         
  13   4  -8        104.93        108.56         4.69 o                         
  14   4  -8        804.78        816.23        16.67 o                         
  15   4  -8        155.54        165.31         8.54 o                         
  16   4  -8        366.76        359.93         9.50 o                         
  17   4  -8         20.99         19.65         3.69 o                         
  18   4  -8         88.20         96.63         5.84 o                         
  19   4  -8         84.72         96.72         7.64 o                         
  20   4  -8        270.20        258.97        11.71 o                         
   1   5  -8        184.64        191.37         6.15 o                         
   2   5  -8         45.62         43.50         2.58 o                         
   3   5  -8         81.62         79.06         3.39 o                         
   4   5  -8          9.70          9.34         1.29 o                         
   5   5  -8        229.17        237.70         6.33 o                         
   6   5  -8       1333.75       1323.76        19.81 o                         
   7   5  -8       1221.41       1211.64        18.13 o                         
   8   5  -8        422.77        445.90         8.41 o                         
   9   5  -8        455.67        451.97         8.60 o                         
  10   5  -8        412.75        391.94         7.88 o                         
  11   5  -8        104.31        104.10         4.84 o                         
  12   5  -8        391.36        384.91        19.79 o                         
  13   5  -8        458.86        462.24        12.33 o                         
  14   5  -8        305.29        313.26         8.13 o                         
  15   5  -8        127.32        136.37         4.85 o                         
  16   5  -8        117.18        124.91         9.84 o                         
  17   5  -8        125.33        138.72         9.97 o                         
  18   5  -8         25.87         39.99         4.41 o                         
  19   5  -8        239.03        252.73        11.61 o                         
   0   6  -8        868.77        853.12        19.47 o                         
   1   6  -8         74.79         76.89         2.99 o                         
   2   6  -8        212.17        233.72         5.51 o                         
   3   6  -8        223.16        242.77         5.60 o                         
   4   6  -8        260.33        258.87         5.90 o                         
   5   6  -8        663.20        664.35        11.37 o                         
   6   6  -8        458.73        446.47         8.54 o                         
   7   6  -8        576.62        621.21        13.28 o                         
   8   6  -8        735.50        753.20        12.69 o                         
   9   6  -8        166.15        160.16         5.68 o                         
  10   6  -8        507.55        501.29        10.24 o                         
  11   6  -8         40.17         45.80         3.45 o                         
  12   6  -8        500.73        511.32        12.63 o                         
  13   6  -8        239.29        254.52         6.97 o                         
  14   6  -8        285.38        284.47         8.65 o                         
  15   6  -8         63.12         63.56         4.86 o                         
  16   6  -8         36.73         33.40         3.45 o                         
  17   6  -8         76.52         86.18         9.31 o                         
  18   6  -8          1.88         -0.45         1.39 o                         
   1   7  -8         99.26        118.18         3.88 o                         
   2   7  -8        236.01        240.84         7.03 o                         
   3   7  -8        222.19        233.84         7.43 o                         
   4   7  -8       1365.34       1359.36        22.49 o                         
   5   7  -8       1099.81       1111.78        19.30 o                         
   6   7  -8        485.90        480.39        11.04 o                         
   7   7  -8        827.44        844.67        16.88 o                         
   8   7  -8        142.42        142.38         8.40 o                         
   9   7  -8        502.40        488.93         9.93 o                         
  10   7  -8         28.58         25.63         3.03 o                         
  11   7  -8        106.99        112.53         6.42 o                         
  12   7  -8         26.44         23.08         2.24 o                         
  13   7  -8         76.06         80.75         5.27 o                         
  14   7  -8        183.21        199.85         7.95 o                         
  15   7  -8        388.45        402.76        19.76 o                         
  16   7  -8        273.26        308.98        13.55 o                         
   0   8  -8        549.75        598.09        17.99 o                         
   1   8  -8         90.56         83.64         4.17 o                         
   2   8  -8         31.51         27.75         2.75 o                         
   3   8  -8        473.41        472.60        10.72 o                         
   4   8  -8        149.87        146.17         8.37 o                         
   5   8  -8          4.05          5.03         1.46 o                         
   6   8  -8         97.87         97.98         4.00 o                         
   7   8  -8         87.04         86.85         4.39 o                         
   8   8  -8          7.07          5.92         1.45 o                         
   9   8  -8        122.61        123.84         6.84 o                         
  10   8  -8        298.10        296.62        18.06 o                         
  11   8  -8        319.52        337.92        16.17 o                         
  12   8  -8        291.11        290.58        10.81 o                         
  13   8  -8         12.37         12.59         2.59 o                         
  14   8  -8        174.07        169.87        24.28 o                         
  15   8  -8        238.00        177.72        10.09 o                         
   2   9  -8       1052.56       1052.49        30.86 o                         
   3   9  -8        390.39        400.98         9.21 o                         
   4   9  -8         15.98         11.53         1.90 o                         
   5   9  -8        195.94        189.01         8.19 o                         
   6   9  -8         20.26         13.05         1.56 o                         
   7   9  -8         19.97         18.88         2.43 o                         
   8   9  -8         23.80         24.81         3.57 o                         
   9   9  -8         19.10         19.23         3.71 o                         
  10   9  -8         95.09         91.60         9.10 o                         
  11   9  -8        139.55        160.64         6.32 o                         
  12   9  -8         56.66         56.11         5.42 o                         
   0  10  -8        819.20        776.66        29.79 o                         
   1  10  -8        300.09        308.96        10.53 o                         
   2  10  -8        264.16        271.89        13.71 o                         
   3  10  -8         88.70         90.60         7.24 o                         
   4  10  -8         80.06         84.13         5.11 o                         
   5  10  -8         80.31         85.90         6.86 o                         
   6  10  -8         86.59         85.71         4.80 o                         
   7  10  -8         10.47          7.17         1.74 o                         
   8  10  -8        176.00        184.52         6.27 o                         
   9  10  -8        121.96        103.96         4.22 o                         
   2   0  -7      15120.74      16919.26       524.38 o                         
   4   0  -7      13317.64      13985.86       455.19 o                         
   6   0  -7       3147.64       3438.91       110.36 o                         
   8   0  -7       4717.25       5256.90       164.00 o                         
  10   0  -7       2509.54       2532.45        48.56 o                         
  12   0  -7        457.86        439.19        10.70 o                         
  14   0  -7        121.98        114.00         5.17 o                         
  16   0  -7        113.70        114.67        12.24 o                         
  18   0  -7       1105.27       1152.77        25.08 o                         
  20   0  -7        893.87        959.35        37.41 o                         
   0   1  -7        525.96        535.68        12.80 o                         
   1   1  -7        330.44        332.50         5.21 o                         
   2   1  -7        266.21        278.80         5.10 o                         
   3   1  -7         69.61         70.95         1.94 o                         
   4   1  -7        458.33        490.32        10.05 o                         
   5   1  -7        512.76        592.87        14.33 o                         
   6   1  -7        287.59        326.60         8.73 o                         
   7   1  -7        698.64        769.90        15.83 o                         
   8   1  -7        310.78        313.34         6.62 o                         
   9   1  -7        816.11        854.09        15.20 o                         
  10   1  -7          2.97          3.95         1.37 o                         
  11   1  -7       1015.41       1020.13        20.60 o                         
  12   1  -7        204.01        199.23         4.24 o                         
  13   1  -7        508.54        483.20         7.49 o                         
  14   1  -7         12.51         13.07         1.39 o                         
  15   1  -7       1626.61       1592.62        23.50 o                         
  16   1  -7        679.17        657.61        12.77 o                         
  17   1  -7        628.94        616.80        14.60 o                         
  18   1  -7        153.46        171.76         5.83 o                         
  19   1  -7       1688.94       1705.79        43.84 o                         
  20   1  -7        259.30        270.76        10.50 o                         
  21   1  -7         38.64         40.30         4.01 o                         
   1   2  -7       1409.36       1600.25        32.01 o                         
   2   2  -7       1948.51       2088.74        33.40 o                         
   3   2  -7        788.60        896.05        14.79 o                         
   4   2  -7       4166.14       4527.96        72.86 o                         
   5   2  -7       2468.63       2735.37        39.59 o                         
   6   2  -7          1.52         10.65         1.88 o                         
   7   2  -7       3135.34       3256.94        46.96 o                         
   8   2  -7       3079.37       3280.49        47.48 o                         
   9   2  -7       1399.92       1479.07        22.65 o                         
  10   2  -7         21.65         22.20         2.23 o                         
  11   2  -7       1958.84       1914.79        27.20 o                         
  12   2  -7        705.64        733.76        11.07 o                         
  13   2  -7       1210.69       1167.11        19.72 o                         
  14   2  -7        416.54        396.67         6.56 o                         
  15   2  -7        816.62        814.04        13.47 o                         
  16   2  -7       1339.97       1336.43        20.53 o                         
  17   2  -7        821.89        844.41        17.03 o                         
  18   2  -7        391.89        439.03        13.65 o                         
  19   2  -7        246.75        273.81        11.20 o                         
  20   2  -7         44.10         43.39         4.14 o                         
  21   2  -7        237.21        245.01        11.37 o                         
   0   3  -7       1219.54       1255.56        30.25 o                         
   1   3  -7        520.59        540.04         8.84 o                         
   2   3  -7         33.79         37.75         1.56 o                         
   3   3  -7        701.41        763.62        13.68 o                         
   4   3  -7        600.80        621.72        19.58 o                         
   5   3  -7        702.97        721.13        16.82 o                         
   6   3  -7        119.12        121.48         3.25 o                         
   7   3  -7        481.57        514.49         8.97 o                         
   8   3  -7        230.39        234.27         5.11 o                         
   9   3  -7        484.48        498.20        10.09 o                         
  10   3  -7        422.58        409.88         9.49 o                         
  11   3  -7        623.76        596.81        10.90 o                         
  12   3  -7        640.91        613.09        18.24 o                         
  13   3  -7       1888.54       1811.94        28.30 o                         
  14   3  -7         63.06         63.87         3.67 o                         
  15   3  -7       2910.99       2944.91        71.75 o                         
  16   3  -7        627.87        623.44        12.83 o                         
  17   3  -7        238.85        264.11        11.28 o                         
  18   3  -7        432.75        454.27        15.10 o                         
  19   3  -7        181.86        179.18         9.87 o                         
  20   3  -7         14.21         15.61         4.69 o                         
  21   3  -7          1.54          1.17         1.75 o                         
   1   4  -7       1159.68       1265.65        21.92 o                         
   2   4  -7         91.89        124.28         3.87 o                         
   3   4  -7       3116.26       3378.77        55.02 o                         
   4   4  -7        411.96        424.96         8.73 o                         
   5   4  -7        264.20        247.39         6.05 o                         
   6   4  -7        136.90        156.07         5.22 o                         
   7   4  -7         13.62         13.56         2.19 o                         
   8   4  -7        344.11        329.43         8.73 o                         
   9   4  -7          4.59          3.40         1.98 o                         
  10   4  -7       2296.40       2248.99        29.38 o                         
  11   4  -7        898.49        862.98        17.50 o                         
  12   4  -7       2330.63       2317.16        46.25 o                         
  13   4  -7        901.44        898.95        18.06 o                         
  14   4  -7        119.31        131.25         5.36 o                         
  15   4  -7         79.84         72.39         4.66 o                         
  16   4  -7         38.50         37.71         3.03 o                         
  17   4  -7          4.10          6.24         2.70 o                         
  19   4  -7         15.90         18.30         2.80 o                         
  20   4  -7         88.01         61.49         6.45 o                         
   0   5  -7        727.96        703.67        19.35 o                         
   1   5  -7        961.10       1005.36        18.35 o                         
   2   5  -7        139.07        136.03         4.27 o                         
   3   5  -7        183.20        187.20         5.30 o                         
   4   5  -7        504.36        502.67        10.50 o                         
   5   5  -7        215.56        231.55         6.16 o                         
   6   5  -7         78.51         67.94         2.78 o                         
   7   5  -7        409.25        403.02        10.56 o                         
   8   5  -7        946.00        936.93        14.77 o                         
   9   5  -7       2600.21       2538.75        35.28 o                         
  10   5  -7       3092.34       3018.44        38.77 o                         
  11   5  -7       2473.31       2463.65        37.54 o                         
  12   5  -7       3376.38       3407.81        57.20 o                         
  13   5  -7        328.79        330.27        13.19 o                         
  14   5  -7        387.57        389.41        13.62 o                         
  15   5  -7        344.02        336.72         8.42 o                         
  16   5  -7        166.10        158.29         6.21 o                         
  17   5  -7         61.23         44.05         7.73 o                         
  18   5  -7         36.76         38.67         3.72 o                         
  19   5  -7        128.07        196.35        13.31 o                         
   1   6  -7        551.33        564.19         9.71 o                         
   2   6  -7         19.81         23.16         1.88 o                         
   3   6  -7        401.93        435.77        13.28 o                         
   4   6  -7        605.21        603.99        10.36 o                         
   5   6  -7        247.08        240.14         5.61 o                         
   6   6  -7       2216.60       2270.32        31.81 o                         
   7   6  -7         17.98         26.01         2.73 o                         
   8   6  -7       1470.70       1469.87        23.80 o                         
   9   6  -7        552.17        546.15        20.05 o                         
  10   6  -7        464.45        473.58        10.71 o                         
  11   6  -7        165.86        163.60         5.72 o                         
  12   6  -7        248.09        262.83         7.36 o                         
  13   6  -7        256.90        279.03         8.46 o                         
  14   6  -7         16.16         19.41         3.31 o                         
  15   6  -7          6.08          4.50         2.17 o                         
  16   6  -7        530.92        548.14        16.43 o                         
  17   6  -7        465.93        474.46        11.86 o                         
  18   6  -7         45.61         25.53         4.29 o                         
   0   7  -7        278.06        316.53        11.62 o                         
   1   7  -7         40.73         41.25         2.94 o                         
   2   7  -7        334.80        376.13        10.97 o                         
   3   7  -7        177.95        199.77         4.94 o                         
   4   7  -7        230.89        236.19         5.62 o                         
   5   7  -7       1047.99       1048.29        19.77 o                         
   6   7  -7        766.72        757.83        12.85 o                         
   7   7  -7       1767.47       1723.96        29.29 o                         
   8   7  -7       2650.41       2650.89        39.62 o                         
   9   7  -7         18.72         18.69         1.95 o                         
  10   7  -7        627.79        611.09        14.83 o                         
  11   7  -7        734.27        711.43        27.57 o                         
  12   7  -7         63.39         68.55         3.63 o                         
  13   7  -7        146.56        144.19         4.73 o                         
  14   7  -7         18.70         21.59        15.76 o                         
  15   7  -7        199.75        224.96         8.25 o                         
  16   7  -7        173.91        167.81         7.05 o                         
  17   7  -7        124.84        126.41         7.40 o                         
   1   8  -7        135.71        131.13         4.85 o                         
   2   8  -7        421.25        401.18         9.43 o                         
   3   8  -7        754.09        773.91        15.46 o                         
   4   8  -7        520.49        490.36        12.40 o                         
   5   8  -7        178.87        183.92         5.17 o                         
   6   8  -7        169.53        169.95         8.16 o                         
   7   8  -7        129.31        144.96         4.70 o                         
   8   8  -7        195.64        190.11         6.24 o                         
   9   8  -7         44.11         43.37         2.95 o                         
  10   8  -7        703.10        704.50        20.46 o                         
  11   8  -7        194.37        191.93         8.43 o                         
  12   8  -7         39.56         43.76         4.09 o                         
  13   8  -7        210.75        218.17        10.05 o                         
  14   8  -7        120.34        130.29         7.99 o                         
  15   8  -7        107.89         99.22         8.97 o                         
  16   8  -7        151.15        157.56         8.01 o                         
   0   9  -7        291.47        299.28        16.24 o                         
   1   9  -7       1022.97       1007.99        28.17 o                         
   2   9  -7        328.64        319.71         9.39 o                         
   3   9  -7        787.87        761.01        17.98 o                         
   4   9  -7        904.58        906.96        15.19 o                         
   5   9  -7        165.60        159.33         4.68 o                         
   6   9  -7         81.63         78.22         3.11 o                         
   7   9  -7        764.72        768.42        13.19 o                         
   8   9  -7        482.04        441.23        19.34 o                         
   9   9  -7        311.15        302.14         9.09 o                         
  10   9  -7         94.53         91.09         6.48 o                         
  11   9  -7        221.84        233.56         8.62 o                         
  13   9  -7         15.32         12.02         3.00 o                         
  14   9  -7          8.39          4.68         3.00 o                         
   1  10  -7        340.43        360.02        12.14 o                         
   2  10  -7         25.26         18.75         2.35 o                         
   3  10  -7         50.96         54.94         4.94 o                         
   4  10  -7         44.58         34.45         2.81 o                         
   5  10  -7        115.33        119.75         6.16 o                         
   6  10  -7         64.52         58.48         4.42 o                         
   7  10  -7        261.70        265.79         9.04 o                         
   8  10  -7         13.91          9.83         3.14 o                         
   9  10  -7         99.91        104.74         4.88 o                         
  10  10  -7        110.57        115.60         4.90 o                         
  11  10  -7         30.59         20.89         2.29 o                         
   2  11  -7        404.65        380.97        15.87 o                         
   3  11  -7         66.41         62.25         3.50 o                         
   4  11  -7        135.30        125.84         5.11 o                         
   5  11  -7         32.66         39.63         2.67 o                         
   6  11  -7         31.48         20.45         2.60 o                         
   0   0  -6       3016.48       3013.13        95.45 o                         
   2   0  -6       2162.94       1900.39        60.84 o                         
   4   0  -6      10815.24      11128.53       355.29 o                         
   8   0  -6       2677.18       2698.02        59.56 o                         
  10   0  -6        869.99        890.08        18.28 o                         
  12   0  -6        156.20        160.09         5.13 o                         
  14   0  -6        978.49        953.31        18.22 o                         
  16   0  -6       1962.96       1924.02        39.61 o                         
  18   0  -6        300.95        289.26         8.78 o                         
  20   0  -6       1851.22       2055.83        71.35 o                         
  22   0  -6        276.16        199.97         9.55 o                         
   1   1  -6        150.11        149.62         5.28 o                         
   2   1  -6        205.00        202.73         3.81 o                         
   3   1  -6        122.68        129.02         2.78 o                         
   4   1  -6        537.17        530.40        12.98 o                         
   5   1  -6       1792.50       1911.88        50.04 o                         
   6   1  -6        106.13        111.27         2.96 o                         
   7   1  -6        170.57        164.19         5.34 o                         
   8   1  -6        607.95        594.82        12.67 o                         
   9   1  -6        295.79        281.28         6.14 o                         
  10   1  -6        213.37        217.87         4.29 o                         
  11   1  -6        225.59        222.63         4.51 o                         
  12   1  -6         24.19         28.42         2.04 o                         
  13   1  -6        838.61        796.20        10.98 o                         
  14   1  -6         47.44         48.43         2.80 o                         
  15   1  -6        496.44        509.27         8.03 o                         
  16   1  -6         85.66         91.74         3.34 o                         
  17   1  -6        912.70        921.54        16.25 o                         
  18   1  -6        164.18        171.35         4.72 o                         
  19   1  -6        555.63        593.29        18.89 o                         
  21   1  -6        806.10        892.86        33.20 o                         
  22   1  -6        261.24        248.17        10.91 o                         
   0   2  -6       5706.72       5466.51       170.40 o                         
   1   2  -6        471.71        606.49        12.02 o                         
   2   2  -6      15133.62      16205.62       369.06 o                         
   3   2  -6       9809.11      10150.91       190.67 o                         
   4   2  -6       1207.26       1167.24        21.34 o                         
   5   2  -6        293.41        314.75         6.24 o                         
   6   2  -6        890.17       1006.57        27.85 o                         
   7   2  -6       2664.15       2737.36        40.38 o                         
   8   2  -6        439.79        452.73         9.13 o                         
   9   2  -6        733.07        714.47        12.90 o                         
  10   2  -6       3142.36       3198.54        52.07 o                         
  11   2  -6       2561.98       2547.11        37.67 o                         
  12   2  -6         10.56         11.78         1.76 o                         
  13   2  -6        342.84        337.76         5.53 o                         
  14   2  -6        286.25        297.41         5.35 o                         
  15   2  -6       1655.60       1634.49        23.92 o                         
  16   2  -6        335.59        350.63         8.93 o                         
  17   2  -6        162.02        158.60         4.75 o                         
  18   2  -6        154.84        143.26         5.46 o                         
  19   2  -6         44.57         42.10         5.07 o                         
  20   2  -6        202.58        201.40         8.39 o                         
  21   2  -6        116.70        106.47         8.88 o                         
  22   2  -6          7.01          7.09         1.98 o                         
   1   3  -6        873.61        866.65        13.50 o                         
   2   3  -6        387.64        385.55         6.70 o                         
   3   3  -6        703.53        737.71        15.91 o                         
   4   3  -6         55.28         66.08         2.45 o                         
   5   3  -6        449.77        442.35         7.63 o                         
   6   3  -6         78.09         85.50         2.91 o                         
   7   3  -6        422.24        409.99         7.41 o                         
   8   3  -6        102.87        103.27         3.23 o                         
   9   3  -6         34.05         39.24         2.26 o                         
  10   3  -6         13.34         12.44         1.32 o                         
  11   3  -6        411.72        393.39         7.91 o                         
  12   3  -6         47.64         50.51         2.42 o                         
  13   3  -6       1528.15       1446.69        18.69 o                         
  14   3  -6       2847.50       2816.20        33.73 o                         
  15   3  -6        350.33        371.11         7.43 o                         
  16   3  -6        509.36        527.64        11.33 o                         
  17   3  -6       1007.65       1021.05        15.98 o                         
  18   3  -6        102.55        106.88         4.30 o                         
  19   3  -6         46.27         56.15         5.20 o                         
  20   3  -6         13.00         10.81         2.48 o                         
   0   4  -6       5172.59       5402.51       169.93 o                         
   2   4  -6        679.32        678.13        12.74 o                         
   3   4  -6         13.38         15.57         1.47 o                         
   4   4  -6        314.77        359.71         9.73 o                         
   5   4  -6       1341.62       1299.45        22.59 o                         
   6   4  -6       1305.77       1301.90        22.44 o                         
   7   4  -6        222.37        243.06         6.00 o                         
   8   4  -6         59.72         72.08         3.08 o                         
   9   4  -6        542.65        518.48        14.73 o                         
  10   4  -6       1202.52       1223.60        25.31 o                         
  11   4  -6        563.17        568.28        10.79 o                         
  12   4  -6       3483.85       3528.37        52.53 o                         
  13   4  -6        525.71        532.03        11.41 o                         
  14   4  -6       3150.12       3191.58        48.00 o                         
  15   4  -6        243.36        244.74         5.81 o                         
  16   4  -6        181.73        186.81         7.57 o                         
  17   4  -6        361.34        338.77        16.45 o                         
  18   4  -6         58.29         61.18         7.18 o                         
  19   4  -6        140.25        149.37         6.08 o                         
  20   4  -6         91.66         88.72         8.22 o                         
  21   4  -6         25.29         23.86         3.25 o                         
   1   5  -6        134.53        151.96         4.47 o                         
   2   5  -6         18.14         13.44         1.47 o                         
   3   5  -6        622.64        634.72        12.46 o                         
   4   5  -6        723.61        722.84        13.70 o                         
   5   5  -6        150.69        145.94         5.12 o                         
   6   5  -6          7.90         12.51         1.49 o                         
   7   5  -6        146.64        159.93         4.22 o                         
   8   5  -6        737.79        736.95        17.85 o                         
   9   5  -6       1189.27       1125.07        16.05 o                         
  10   5  -6        994.40        957.73        13.95 o                         
  11   5  -6       1055.79       1073.85        16.60 o                         
  12   5  -6       1891.40       1846.75        30.36 o                         
  13   5  -6       2168.86       2259.26        38.78 o                         
  14   5  -6        409.49        400.60         9.55 o                         
  15   5  -6         57.19         61.76         3.60 o                         
  16   5  -6        112.01        111.14         6.29 o                         
  17   5  -6         92.00         99.80         5.30 o                         
  18   5  -6        189.99        213.11         7.00 o                         
  19   5  -6          8.64          7.37         2.30 o                         
  20   5  -6         79.68         82.42         5.78 o                         
   0   6  -6        136.06        115.96        11.85 o                         
   1   6  -6        259.13        275.61         7.65 o                         
   2   6  -6        349.48        352.35         8.12 o                         
   3   6  -6        676.86        723.15        11.86 o                         
   4   6  -6        139.00        141.79         4.00 o                         
   5   6  -6        514.47        492.61        14.15 o                         
   6   6  -6        654.31        641.23        10.76 o                         
   7   6  -6         64.92         63.50         2.90 o                         
   8   6  -6        497.35        481.53        10.17 o                         
   9   6  -6       1123.26       1121.53        16.01 o                         
  10   6  -6       1337.33       1349.71        20.35 o                         
  11   6  -6        495.35        514.68        11.44 o                         
  12   6  -6        916.38        932.12        17.93 o                         
  13   6  -6          9.47          8.73         1.93 o                         
  14   6  -6        422.16        435.48         9.85 o                         
  15   6  -6        644.93        644.55        15.49 o                         
  16   6  -6         40.06         34.72         4.01 o                         
  17   6  -6         92.30         95.72         5.06 o                         
  18   6  -6         72.79         65.54         6.86 o                         
   1   7  -6         87.63         85.16         3.14 o                         
   2   7  -6         59.66         55.29         2.74 o                         
   3   7  -6        143.47        132.87         3.95 o                         
   4   7  -6        665.37        655.88        14.08 o                         
   5   7  -6        257.29        268.30         6.06 o                         
   6   7  -6       2084.65       2091.19        27.47 o                         
   7   7  -6        457.46        469.56        11.80 o                         
   8   7  -6        326.92        325.97         7.15 o                         
   9   7  -6       4914.90       4935.86        71.73 o                         
  10   7  -6       1058.14       1071.76        20.09 o                         
  11   7  -6         68.26         69.74         3.70 o                         
  12   7  -6         19.56         20.03         2.65 o                         
  13   7  -6        221.18        225.44        10.44 o                         
  14   7  -6         25.21         29.32         4.41 o                         
  15   7  -6         58.09         49.34         5.75 o                         
  16   7  -6         26.54         22.37         7.46 o                         
  17   7  -6         90.70         88.17         6.74 o                         
   0   8  -6        132.16        125.70         6.71 o                         
   1   8  -6         86.54         77.64         3.84 o                         
   2   8  -6         23.74         27.62         2.27 o                         
   3   8  -6          1.11          2.64         1.26 o                         
   4   8  -6        407.33        397.98         8.52 o                         
   5   8  -6        109.96        105.51         4.12 o                         
   6   8  -6         87.65         93.60         3.73 o                         
   7   8  -6        676.94        674.73        14.19 o                         
   8   8  -6        237.41        237.34         6.47 o                         
   9   8  -6        226.64        225.61         6.85 o                         
  10   8  -6        234.74        242.99         6.33 o                         
  11   8  -6         78.26         84.83         4.09 o                         
  12   8  -6        147.22        146.33         9.95 o                         
  13   8  -6        275.07        260.25        11.89 o                         
  14   8  -6        219.45        232.35        12.18 o                         
  15   8  -6        393.15        400.12        17.77 o                         
  16   8  -6        199.89        195.28         9.79 o                         
   1   9  -6         27.78         32.18         3.17 o                         
   2   9  -6        511.19        560.93        11.37 o                         
   3   9  -6        716.75        741.67        16.51 o                         
   4   9  -6        185.60        190.43        10.23 o                         
   5   9  -6       2497.88       2653.84        35.60 o                         
   6   9  -6        641.73        637.18        11.45 o                         
   7   9  -6        128.53        134.99         4.60 o                         
   8   9  -6         86.54         80.60         3.38 o                         
   9   9  -6          6.89          7.20         2.88 o                         
  10   9  -6         19.40         24.19         6.94 o                         
  11   9  -6        121.42        106.08         7.94 o                         
  12   9  -6        452.93        470.97        19.53 o                         
  13   9  -6         39.17         32.57         3.17 o                         
  14   9  -6        175.72        163.88        20.40 o                         
   0  10  -6         29.50         37.31         5.77 o                         
   1  10  -6        166.75        169.60         7.87 o                         
   2  10  -6         81.27         82.59         5.83 o                         
   3  10  -6         81.82         81.46         6.36 o                         
   5  10  -6         30.68         33.77         9.03 o                         
   6  10  -6         98.50         95.83         5.35 o                         
   7  10  -6         20.71         22.62         3.58 o                         
   8  10  -6          1.05          2.07         1.56 o                         
   9  10  -6        146.59        136.48        20.43 o                         
  10  10  -6         97.14         93.72         8.46 o                         
  12  10  -6        112.19        116.46         4.39 o                         
   2  11  -6       1509.57       1624.88        55.97 o                         
   3  11  -6          4.67          6.79         3.29 o                         
   4  11  -6        257.08        348.98        13.01 o                         
   5  11  -6          9.40          4.90         3.23 o                         
   6  11  -6          0.32         -0.08         1.34 o                         
   7  11  -6        100.36         67.80         4.88 o                         
   8  11  -6        126.50        121.67        16.18 o                         
   2   0  -5        777.22        820.61        27.00 o                         
   4   0  -5       9411.26       9285.66       300.16 o                         
   6   0  -5        916.79        983.65        32.74 o                         
   8   0  -5         41.61         43.17         2.91 o                         
  10   0  -5        336.46        382.81        11.68 o                         
  12   0  -5       1455.09       1390.42        46.32 o                         
  14   0  -5        864.19        824.55        16.03 o                         
  16   0  -5       4914.06       4823.78        92.27 o                         
  18   0  -5       1443.42       1494.13        37.09 o                         
  20   0  -5        128.48        129.51        10.04 o                         
  22   0  -5         71.65         65.99         5.01 o                         
   0   1  -5        168.05        150.76         6.23 o                         
   1   1  -5        199.92        192.77         4.13 o                         
   2   1  -5        476.92        474.83         8.01 o                         
   3   1  -5        307.61        301.98         6.14 o                         
   4   1  -5        199.34        179.39         5.23 o                         
   5   1  -5        166.50        171.12         4.90 o                         
   6   1  -5        980.58        988.95        23.39 o                         
   7   1  -5        263.95        272.34         6.74 o                         
   8   1  -5        682.90        689.30        10.09 o                         
   9   1  -5         53.19         61.36         2.38 o                         
  10   1  -5        424.21        416.97         6.91 o                         
  11   1  -5        235.31        228.82         4.50 o                         
  12   1  -5        673.52        652.05        15.61 o                         
  13   1  -5        546.82        542.80         8.99 o                         
  14   1  -5        672.63        636.62         9.27 o                         
  15   1  -5        905.76        894.99        14.27 o                         
  16   1  -5        476.01        481.13         8.96 o                         
  17   1  -5        661.40        698.34        14.99 o                         
  18   1  -5        209.35        216.57         5.95 o                         
  19   1  -5        190.66        195.68         4.78 o                         
  20   1  -5         12.98         14.96         3.17 o                         
  21   1  -5         10.21          8.08         2.42 o                         
  22   1  -5         80.61         66.61         4.69 o                         
   1   2  -5        387.85        357.16         7.66 o                         
   2   2  -5       2440.78       2429.50        38.60 o                         
   3   2  -5       1175.87       1217.11        19.86 o                         
   4   2  -5        347.03        349.76         8.29 o                         
   5   2  -5       1150.41       1090.62        31.23 o                         
   6   2  -5        237.02        238.84         4.97 o                         
   7   2  -5       4656.40       4501.58        86.21 o                         
   8   2  -5        745.40        777.98        13.72 o                         
   9   2  -5        232.87        247.39         4.62 o                         
  10   2  -5         89.02        100.18         2.66 o                         
  11   2  -5       1005.16       1010.56        14.97 o                         
  12   2  -5        964.23        965.24        15.88 o                         
  13   2  -5       3391.31       3383.32        39.22 o                         
  14   2  -5        940.65        915.42        14.58 o                         
  15   2  -5        255.04        255.98         5.06 o                         
  16   2  -5        114.54        112.42         3.84 o                         
  17   2  -5         99.26        104.55         3.51 o                         
  18   2  -5         55.41         64.53         2.89 o                         
  19   2  -5         90.65         91.87         4.54 o                         
  20   2  -5        533.38        604.44        31.50 o                         
  21   2  -5        414.94        457.78        19.96 o                         
  22   2  -5        386.22        365.38        14.96 o                         
   0   3  -5       1485.05       1491.16        34.29 o                         
   1   3  -5        287.91        310.37         4.94 o                         
   2   3  -5        141.20        142.30         3.06 o                         
   3   3  -5        281.46        298.47         6.97 o                         
   4   3  -5        264.69        249.56         5.40 o                         
   5   3  -5         25.31         26.18         1.30 o                         
   6   3  -5        208.38        229.25         5.15 o                         
   7   3  -5          7.51          8.25         1.39 o                         
   8   3  -5        148.46        159.89         4.07 o                         
   9   3  -5        264.92        257.04         5.37 o                         
  10   3  -5       1763.30       1770.96        22.79 o                         
  11   3  -5       1102.40       1054.09        13.58 o                         
  12   3  -5        530.36        521.91         7.70 o                         
  13   3  -5       1263.43       1249.42        16.11 o                         
  14   3  -5        492.72        470.32         7.52 o                         
  15   3  -5        396.39        401.18         7.91 o                         
  16   3  -5        132.92        145.91         4.90 o                         
  17   3  -5        157.77        171.20         5.28 o                         
  18   3  -5        173.53        178.62         7.10 o                         
  19   3  -5        299.80        321.19         9.96 o                         
  20   3  -5         35.61         41.67         3.65 o                         
  21   3  -5        188.67        214.07        10.79 o                         
   1   4  -5         30.25         43.22         2.12 o                         
   2   4  -5       2832.68       2997.30        50.60 o                         
   3   4  -5        895.04        925.90        16.37 o                         
   4   4  -5         31.57         33.96         2.42 o                         
   5   4  -5       2008.23       1973.88        32.91 o                         
   6   4  -5       1977.73       2043.61        49.04 o                         
   7   4  -5        288.90        295.16         6.70 o                         
   8   4  -5       2175.52       2210.12        42.50 o                         
   9   4  -5        608.80        606.15        11.96 o                         
  10   4  -5        301.82        309.45         6.20 o                         
  11   4  -5        178.29        165.73         3.99 o                         
  12   4  -5        104.87        100.91         3.03 o                         
  13   4  -5        139.47        141.80         4.28 o                         
  14   4  -5        423.92        448.21         8.40 o                         
  15   4  -5        154.15        168.82         4.61 o                         
  16   4  -5        700.90        711.88        10.97 o                         
  17   4  -5         10.80         10.36         1.65 o                         
  18   4  -5         39.09         40.39         4.23 o                         
  19   4  -5          9.26         10.25         2.44 o                         
  20   4  -5         26.48         25.40         3.86 o                         
  21   4  -5         65.44         55.29         5.21 o                         
   0   5  -5        384.51        425.50        12.38 o                         
   1   5  -5        356.50        371.31         7.85 o                         
   2   5  -5          6.56         11.94         1.42 o                         
   3   5  -5         15.34         21.27         2.30 o                         
   4   5  -5        410.83        406.99         8.58 o                         
   5   5  -5        339.28        359.89         7.89 o                         
   6   5  -5        196.58        197.99         5.32 o                         
   7   5  -5       1470.78       1488.70        25.96 o                         
   8   5  -5       1179.03       1134.00        17.09 o                         
   9   5  -5       1995.26       2005.89        33.54 o                         
  10   5  -5        816.55        786.92        12.77 o                         
  11   5  -5        115.88        115.69         4.27 o                         
  12   5  -5        281.78        290.48         6.42 o                         
  13   5  -5          6.81          8.30         1.51 o                         
  14   5  -5        835.53        848.46        16.62 o                         
  15   5  -5          6.99          6.34         1.40 o                         
  16   5  -5        124.10        120.20         3.59 o                         
  17   5  -5        140.43        150.00         7.83 o                         
  18   5  -5        226.63        247.61         9.23 o                         
  19   5  -5         36.97         45.92         4.35 o                         
  20   5  -5        227.80        183.55        10.82 o                         
   1   6  -5        270.34        293.75         6.89 o                         
   2   6  -5        680.15        698.17        13.31 o                         
   3   6  -5        106.34        114.90         3.93 o                         
   4   6  -5        339.52        326.21         7.60 o                         
   5   6  -5        933.67        962.42        15.01 o                         
   6   6  -5       1781.30       1818.60        25.93 o                         
   7   6  -5        128.01        129.25         3.94 o                         
   8   6  -5        486.92        502.53         8.93 o                         
   9   6  -5        126.40        117.49         3.96 o                         
  10   6  -5        623.30        609.20        10.66 o                         
  11   6  -5         36.79         37.57         2.57 o                         
  12   6  -5        702.26        707.90        14.47 o                         
  13   6  -5        485.70        465.09        11.30 o                         
  14   6  -5         84.45         97.22         3.89 o                         
  15   6  -5         15.97         14.64         2.16 o                         
  16   6  -5        210.65        229.35        10.45 o                         
  17   6  -5        132.77        119.01         8.40 o                         
  18   6  -5         16.16         18.14         3.70 o                         
  19   6  -5         14.72         12.35         8.25 o                         
   0   7  -5        116.98        119.97         5.89 o                         
   1   7  -5         70.58         69.81         3.37 o                         
   2   7  -5        241.50        233.20         6.14 o                         
   3   7  -5        869.56        910.60        14.43 o                         
   4   7  -5        915.87        906.17        14.59 o                         
   5   7  -5       1048.31       1057.18        16.39 o                         
   6   7  -5        534.74        526.08         9.42 o                         
   7   7  -5        478.55        490.02         8.34 o                         
   8   7  -5        818.34        854.04        23.34 o                         
   9   7  -5        496.21        465.15         9.93 o                         
  10   7  -5        321.24        318.37         8.08 o                         
  11   7  -5        120.81        118.97         6.35 o                         
  12   7  -5         51.01         54.63         4.12 o                         
  13   7  -5        115.54        111.10         4.12 o                         
  14   7  -5        123.56        119.05         7.89 o                         
  15   7  -5        271.71        260.22        15.66 o                         
  16   7  -5         87.57        106.37         5.77 o                         
  17   7  -5        112.94        128.37         5.99 o                         
   1   8  -5        241.80        258.13         5.02 o                         
   2   8  -5        343.77        340.22         6.14 o                         
   3   8  -5         35.19         37.22         2.29 o                         
   4   8  -5        590.77        583.28        16.40 o                         
   5   8  -5        191.83        187.53         8.38 o                         
   6   8  -5         90.74         99.26         3.66 o                         
   7   8  -5        258.29        250.27         6.11 o                         
   8   8  -5        240.26        250.31         6.73 o                         
   9   8  -5        187.56        210.19         5.83 o                         
  10   8  -5        205.31        202.80         6.90 o                         
  11   8  -5        221.14        209.89        11.14 o                         
  12   8  -5        493.97        543.40        23.53 o                         
  13   8  -5        636.27        687.94        27.17 o                         
  14   8  -5        184.95        199.51        11.47 o                         
  15   8  -5        208.20        236.01        11.94 o                         
  16   8  -5        110.55         86.55         5.84 o                         
  17   8  -5         29.42         28.32         3.56 o                         
   0   9  -5       1297.40       1336.78        51.24 o                         
   1   9  -5        427.88        442.18        13.89 o                         
   2   9  -5         63.02         60.66         2.81 o                         
   3   9  -5        555.47        553.04        14.39 o                         
   4   9  -5        339.30        325.05         6.96 o                         
   5   9  -5        167.55        168.75         8.91 o                         
   6   9  -5        467.31        465.02         9.01 o                         
   7   9  -5        213.54        206.41         4.95 o                         
   8   9  -5        682.73        705.46        28.35 o                         
   9   9  -5         21.64         25.76         4.82 o                         
  10   9  -5        112.94        125.15         9.84 o                         
  12   9  -5        645.33        657.71        25.80 o                         
  13   9  -5         84.68        109.07         7.48 o                         
  14   9  -5        128.28        147.67        10.50 o                         
  15   9  -5        133.96        144.48         5.04 o                         
   1  10  -5         44.19         55.08         5.27 o                         
   2  10  -5        303.98        309.07        11.61 o                         
   3  10  -5        406.57        415.21        14.19 o                         
   4  10  -5         47.70         41.75         5.25 o                         
   5  10  -5        158.85        159.46         7.75 o                         
   6  10  -5         65.31         77.62         5.17 o                         
   8  10  -5         33.27         32.88         3.63 o                         
   9  10  -5         99.37         92.74         5.37 o                         
  10  10  -5         35.45         29.07         3.45 o                         
  11  10  -5        348.83        360.39        11.20 o                         
  12  10  -5         33.91         32.68         2.82 o                         
   1  11  -5        427.11        467.64        20.11 o                         
   2  11  -5        237.57        262.74         9.90 o                         
   3  11  -5         84.52        101.71         7.95 o                         
   4  11  -5        175.27        157.48         9.52 o                         
   5  11  -5          7.29          6.43         1.83 o                         
   6  11  -5         73.55         75.57         4.76 o                         
   7  11  -5         36.91         35.62         5.08 o                         
   8  11  -5         27.15         23.41         2.45 o                         
   9  11  -5         91.82         63.85         4.48 o                         
   3  12  -5         48.86         40.43         4.23 o                         
   4   0  -4       1825.17       1752.81        56.04 o                         
   6   0  -4        465.97        419.33        14.79 o                         
   8   0  -4       2769.65       2661.95        72.29 o                         
  10   0  -4       2077.96       2142.20        40.70 o                         
  12   0  -4       2883.79       2855.88        54.57 o                         
  14   0  -4        468.60        465.75        10.18 o                         
  16   0  -4       1514.18       1497.37        27.05 o                         
  18   0  -4        405.42        420.63        11.36 o                         
  20   0  -4        100.18        119.62        10.29 o                         
   1   1  -4         94.85         88.04         2.81 o                         
   2   1  -4        370.98        359.09         6.12 o                         
   3   1  -4        338.70        342.17         6.73 o                         
   4   1  -4       1060.43       1024.19        23.19 o                         
   5   1  -4       1372.57       1329.89        37.21 o                         
   6   1  -4        845.03        824.77        21.53 o                         
   7   1  -4       1107.50       1089.03        28.09 o                         
   8   1  -4        835.20        852.59        13.05 o                         
   9   1  -4        698.40        676.94        12.14 o                         
  10   1  -4        388.70        391.55         7.89 o                         
  11   1  -4       1569.01       1557.77        21.36 o                         
  12   1  -4        779.77        760.82        11.56 o                         
  13   1  -4          5.98          5.10         0.95 o                         
  14   1  -4        306.99        301.16         5.37 o                         
  15   1  -4        480.40        486.30         8.72 o                         
  16   1  -4         28.09         28.03         1.80 o                         
  17   1  -4         51.05         49.64         2.88 o                         
  18   1  -4        257.95        257.12         5.78 o                         
  19   1  -4         55.14         49.32         2.47 o                         
  20   1  -4        121.97        133.89         6.20 o                         
  21   1  -4        216.46        225.25         7.33 o                         
  22   1  -4        132.16        118.35         7.68 o                         
   0   2  -4       8798.02       8748.81       160.52 o                         
   1   2  -4       6593.22       6130.53        87.76 o                         
   2   2  -4       5630.67       5512.88       101.90 o                         
   3   2  -4        642.48        567.23        11.04 o                         
   4   2  -4       4370.83       4102.70       118.45 o                         
   5   2  -4        171.69        174.06         4.33 o                         
   6   2  -4       2947.87       2948.66        59.54 o                         
   7   2  -4       1316.46       1288.83        22.29 o                         
   8   2  -4       1275.94       1255.31        23.77 o                         
   9   2  -4        863.16        841.94        13.38 o                         
  10   2  -4        115.18        108.42         2.96 o                         
  11   2  -4          9.26          8.05         1.01 o                         
  12   2  -4        888.04        849.79        14.12 o                         
  13   2  -4        324.91        348.02         6.62 o                         
  14   2  -4        493.59        470.57         7.37 o                         
  15   2  -4         79.90         83.27         2.72 o                         
  16   2  -4        176.92        175.34         4.34 o                         
  17   2  -4        522.68        539.17        13.31 o                         
  18   2  -4         58.25         62.18         2.91 o                         
  19   2  -4         53.93         51.94         2.64 o                         
  20   2  -4        112.39        125.36         8.68 o                         
  21   2  -4         29.72         29.33         3.55 o                         
  22   2  -4          6.97          3.34         2.08 o                         
   1   3  -4        958.45        909.32        18.13 o                         
   2   3  -4        361.39        357.55         7.36 o                         
   3   3  -4        826.43        772.32        14.20 o                         
   4   3  -4        172.18        166.79         3.89 o                         
   5   3  -4        314.74        308.15         6.18 o                         
   6   3  -4        308.40        321.42         6.04 o                         
   7   3  -4        194.32        211.22         3.97 o                         
   8   3  -4         13.65         18.33         1.17 o                         
   9   3  -4        297.68        275.37         4.66 o                         
  10   3  -4        900.56        882.73        13.92 o                         
  11   3  -4        788.03        765.66        10.91 o                         
  12   3  -4        342.28        332.77         5.61 o                         
  13   3  -4        290.10        281.27         5.17 o                         
  14   3  -4        283.25        270.45         5.04 o                         
  15   3  -4        105.20        101.39         3.16 o                         
  16   3  -4        137.00        134.25         3.77 o                         
  17   3  -4        138.88        138.31         3.86 o                         
  18   3  -4         45.93         43.82         2.67 o                         
  19   3  -4        418.25        436.45        12.04 o                         
  20   3  -4        284.41        303.27        10.90 o                         
  21   3  -4        128.07        150.25         9.15 o                         
   0   4  -4       1412.01       1399.38        59.68 o                         
   1   4  -4        419.99        422.67         8.22 o                         
   2   4  -4        224.40        225.32         5.11 o                         
   3   4  -4        814.72        792.99        19.51 o                         
   4   4  -4       2778.93       2923.11        47.40 o                         
   5   4  -4       2108.46       2074.43        36.63 o                         
   6   4  -4       2412.97       2368.59        39.24 o                         
   7   4  -4         91.78         79.21         2.97 o                         
   8   4  -4       2857.64       2765.83        37.16 o                         
   9   4  -4        221.44        225.73         4.61 o                         
  10   4  -4       1522.56       1491.94        21.26 o                         
  11   4  -4        703.01        697.46         9.71 o                         
  12   4  -4        193.77        178.40         3.90 o                         
  13   4  -4        168.64        167.60         5.02 o                         
  14   4  -4        399.37        397.07         7.62 o                         
  15   4  -4        109.99        106.65         3.92 o                         
  16   4  -4        638.10        640.83        10.19 o                         
  17   4  -4         46.67         51.87         2.63 o                         
  18   4  -4         55.62         56.87         2.50 o                         
  19   4  -4        105.56        106.04         4.93 o                         
  20   4  -4        303.99        337.65        16.11 o                         
  21   4  -4          0.04          0.68         1.65 o                         
   1   5  -4         39.49         45.23         2.17 o                         
   2   5  -4       1917.05       1993.94        32.98 o                         
   3   5  -4        126.05        147.40         4.01 o                         
   4   5  -4         22.02         28.81         1.85 o                         
   5   5  -4         27.48         33.31         2.18 o                         
   6   5  -4        497.81        466.90         9.48 o                         
   7   5  -4        693.45        648.87        12.54 o                         
   8   5  -4        686.42        706.38        13.48 o                         
   9   5  -4        388.33        383.08         6.75 o                         
  10   5  -4         71.22         74.96         2.63 o                         
  11   5  -4        192.33        193.73         4.19 o                         
  12   5  -4        293.14        292.19         5.81 o                         
  13   5  -4        831.32        828.97        11.93 o                         
  14   5  -4        119.03        119.78         3.72 o                         
  15   5  -4        326.36        330.83         6.66 o                         
  16   5  -4        165.94        169.52         4.42 o                         
  17   5  -4         29.68         32.64         2.13 o                         
  18   5  -4        114.92        124.89         5.66 o                         
  19   5  -4        107.93        124.34         6.55 o                         
  20   5  -4        195.59        212.05        10.87 o                         
   0   6  -4        562.83        626.78        24.36 o                         
   1   6  -4        377.14        394.97         9.85 o                         
   2   6  -4        109.20        103.89         3.45 o                         
   3   6  -4          6.06          7.71         1.33 o                         
   4   6  -4        517.45        479.95         9.84 o                         
   5   6  -4        487.43        507.98        10.44 o                         
   6   6  -4        156.94        161.88         5.89 o                         
   7   6  -4        214.30        233.64         5.23 o                         
   8   6  -4        285.24        303.66         7.00 o                         
   9   6  -4        578.43        556.13         9.56 o                         
  10   6  -4        347.19        344.46         6.42 o                         
  11   6  -4        235.12        237.13         5.90 o                         
  12   6  -4        324.55        335.97         6.82 o                         
  13   6  -4        171.89        184.29         4.80 o                         
  14   6  -4        531.82        534.27         9.37 o                         
  15   6  -4         79.90         92.54         6.29 o                         
  16   6  -4        131.79        124.59         5.56 o                         
  17   6  -4         83.33         72.45         8.37 o                         
  18   6  -4          4.05          4.67         2.26 o                         
  19   6  -4         41.59         31.83         7.27 o                         
  20   6  -4         49.55         56.07         4.82 o                         
   1   7  -4         69.45         62.86         2.62 o                         
   2   7  -4        397.59        379.45         7.11 o                         
   3   7  -4        189.17        168.81         4.25 o                         
   4   7  -4        353.15        361.53         7.58 o                         
   5   7  -4        537.62        522.94         8.59 o                         
   6   7  -4        293.32        291.05         6.35 o                         
   7   7  -4        201.80        191.46         4.51 o                         
   8   7  -4         17.27         20.65         1.83 o                         
   9   7  -4        517.93        527.82        14.81 o                         
  10   7  -4          0.79         -0.85         1.35 o                         
  11   7  -4        411.26        407.49         8.51 o                         
  12   7  -4         60.42         64.36         2.78 o                         
  13   7  -4        131.33        145.65         4.32 o                         
  14   7  -4          8.79         10.71         3.23 o                         
  15   7  -4        204.90        229.88        13.87 o                         
  16   7  -4        104.78        116.04         9.59 o                         
  17   7  -4        129.39        122.84         6.06 o                         
  18   7  -4         58.87         54.54         6.12 o                         
   0   8  -4        945.34        953.93        20.91 o                         
   1   8  -4        115.56        116.21         3.80 o                         
   2   8  -4          0.70          5.13         1.20 o                         
   3   8  -4        537.42        523.08        10.93 o                         
   4   8  -4         21.08         25.51         3.68 o                         
   5   8  -4         79.34         85.81         3.59 o                         
   6   8  -4        252.68        257.13         6.35 o                         
   7   8  -4         25.36         25.07         2.21 o                         
   8   8  -4        406.13        386.50         8.73 o                         
   9   8  -4        210.24        201.16         9.17 o                         
  10   8  -4        125.38        136.58         4.81 o                         
  11   8  -4         83.28         83.76         3.17 o                         
  12   8  -4        127.78        135.29         9.94 o                         
  13   8  -4         82.55         95.88         8.19 o                         
  14   8  -4        333.38        336.65        16.12 o                         
  15   8  -4        209.06        228.55        11.94 o                         
  16   8  -4         83.92         78.74         4.48 o                         
  17   8  -4          0.74          0.22         1.35 o                         
   1   9  -4        877.72        868.50        19.65 o                         
   2   9  -4        308.15        308.24         7.73 o                         
   3   9  -4         17.02         19.01         3.09 o                         
   4   9  -4        120.44        119.57         4.87 o                         
   5   9  -4          4.59          2.12         1.50 o                         
   6   9  -4        527.66        544.42        11.26 o                         
   7   9  -4        113.87        103.96         4.08 o                         
   8   9  -4        797.94        806.42        32.49 o                         
   9   9  -4        296.30        287.66        15.47 o                         
  10   9  -4        225.28        245.12        13.87 o                         
  11   9  -4         13.98          9.64         3.31 o                         
  12   9  -4         66.60         53.19         9.70 o                         
  13   9  -4         56.56         58.10         5.92 o                         
  14   9  -4         84.21         90.68         4.88 o                         
  15   9  -4         77.67         89.06         6.24 o                         
   0  10  -4         89.37         90.66         8.65 o                         
   1  10  -4        164.57        159.88         8.04 o                         
   2  10  -4        123.82        120.98         7.22 o                         
   3  10  -4         53.90         55.42         4.91 o                         
   4  10  -4         27.67         25.57         4.21 o                         
   5  10  -4         49.47         47.20         5.19 o                         
   6  10  -4        238.89        247.11        10.05 o                         
   7  10  -4        155.15        159.44         7.75 o                         
   8  10  -4          0.34          2.67         2.09 o                         
   9  10  -4          0.53          2.16         2.73 o                         
  10  10  -4         17.74         13.58         2.42 o                         
  11  10  -4          4.28          6.09         2.75 o                         
  12  10  -4        258.72        297.74         9.57 o                         
  13  10  -4         38.03         42.37         4.42 o                         
   1  11  -4          2.26          4.83         3.81 o                         
   2  11  -4        227.75        214.01         9.04 o                         
   3  11  -4        173.34        149.97         9.82 o                         
   4  11  -4         49.09         53.47         6.58 o                         
   5  11  -4        525.25        512.13        33.40 o                         
   6  11  -4         10.25         12.26         2.34 o                         
   7  11  -4         74.65         74.08         4.55 o                         
   8  11  -4         69.53         81.69         4.36 o                         
   9  11  -4          2.97          5.20         1.45 o                         
  10  11  -4         21.05          6.16         4.09 o                         
   2  12  -4         61.73         54.01         4.73 o                         
   3  12  -4         16.12         19.05         3.13 o                         
   4  12  -4         88.31         33.97         3.40 o                         
   5  12  -4         97.37        104.57         4.12 o                         
   4   0  -3        132.05        122.67         4.88 o                         
   8   0  -3       1033.02       1017.15        34.10 o                         
  10   0  -3       3141.50       3111.00        57.45 o                         
  12   0  -3       1061.37        981.93        20.40 o                         
  14   0  -3        613.39        596.84        13.89 o                         
  16   0  -3        322.73        330.06        11.20 o                         
  18   0  -3        220.79        226.50         7.53 o                         
  20   0  -3        375.52        394.46        10.54 o                         
  22   0  -3        443.02        440.89        17.79 o                         
   0   1  -3        388.65        368.09        12.59 o                         
   1   1  -3        207.69        199.16         3.43 o                         
   2   1  -3        519.91        487.56         9.20 o                         
   3   1  -3        262.45        265.89         6.54 o                         
   4   1  -3       1672.43       1646.61        36.20 o                         
   6   1  -3        735.31        732.46        16.01 o                         
   7   1  -3         35.50         34.45         1.23 o                         
   8   1  -3        306.03        300.90         4.84 o                         
   9   1  -3       1549.70       1544.97        25.54 o                         
  10   1  -3        229.26        244.71         4.41 o                         
  11   1  -3         65.90         74.52         2.25 o                         
  12   1  -3        297.19        294.29         6.04 o                         
  13   1  -3        270.70        302.76         5.71 o                         
  14   1  -3        336.55        323.83         5.57 o                         
  15   1  -3        416.53        454.44         8.47 o                         
  16   1  -3        207.19        214.40         4.61 o                         
  17   1  -3        165.21        163.02         4.05 o                         
  18   1  -3        246.02        260.32         5.80 o                         
  19   1  -3        217.15        219.06         4.61 o                         
  20   1  -3         98.26        103.36         5.10 o                         
  21   1  -3         86.25         94.37         4.67 o                         
  22   1  -3         57.47         49.58         6.00 o                         
   1   2  -3       3826.04       3568.19        79.14 o                         
   2   2  -3       1882.99       1810.20        28.42 o                         
   3   2  -3       1533.95       1408.95        25.85 o                         
   4   2  -3       1871.08       1797.81        33.28 o                         
   6   2  -3        279.48        269.26         5.90 o                         
   7   2  -3        978.25        980.86        13.41 o                         
   8   2  -3         45.68         49.19         1.96 o                         
   9   2  -3        140.01        135.61         3.43 o                         
  10   2  -3         32.65         35.04         1.58 o                         
  11   2  -3        621.07        618.79        12.68 o                         
  12   2  -3        235.68        226.73         4.66 o                         
  13   2  -3         73.77         73.18         2.32 o                         
  14   2  -3         38.70         42.44         1.83 o                         
  15   2  -3        194.43        182.57         3.80 o                         
  16   2  -3        154.99        151.50         3.93 o                         
  17   2  -3        160.50        160.29         4.01 o                         
  18   2  -3        245.67        240.27         5.23 o                         
  19   2  -3         11.16         10.78         1.36 o                         
  20   2  -3         18.77         22.68         2.99 o                         
  21   2  -3        185.16        198.36        11.66 o                         
  22   2  -3         97.12         93.74         6.26 o                         
   0   3  -3        401.94        379.61        13.38 o                         
   1   3  -3       2408.91       2291.06        68.43 o                         
   2   3  -3        387.08        393.36         7.30 o                         
   3   3  -3        200.65        191.54         4.18 o                         
   4   3  -3        393.29        405.65         7.61 o                         
   5   3  -3        141.64        141.46         3.44 o                         
   6   3  -3        214.02        211.69         4.12 o                         
   7   3  -3        348.59        337.08         5.54 o                         
   8   3  -3         32.90         48.13         1.57 o                         
   9   3  -3        248.58        265.61         4.83 o                         
  10   3  -3        222.14        211.55         3.93 o                         
  11   3  -3        190.58        175.88         3.87 o                         
  12   3  -3        152.35        141.49         3.41 o                         
  13   3  -3         95.85         99.84         3.11 o                         
  14   3  -3        219.68        221.85         5.46 o                         
  15   3  -3        343.89        341.41         7.22 o                         
  16   3  -3         39.59         39.38         2.14 o                         
  17   3  -3         13.35         10.79         1.42 o                         
  18   3  -3         27.66         27.79         1.89 o                         
  19   3  -3        192.72        190.16         4.14 o                         
  20   3  -3         39.69         35.43         3.37 o                         
  21   3  -3         42.30         43.13         7.27 o                         
  22   3  -3         65.81         65.32         4.97 o                         
   1   4  -3       1740.17       1787.91        34.83 o                         
   2   4  -3       2453.92       2475.28        43.59 o                         
   3   4  -3        688.90        665.14        11.93 o                         
   4   4  -3        979.56        902.46        15.64 o                         
   5   4  -3         15.21         19.83         2.15 o                         
   6   4  -3        563.13        584.35        10.79 o                         
   7   4  -3        121.19        119.33         2.91 o                         
   8   4  -3        127.47        105.25         2.82 o                         
   9   4  -3        716.57        757.30        14.10 o                         
  10   4  -3        292.86        296.58         5.56 o                         
  11   4  -3         59.37         64.19         2.25 o                         
  12   4  -3        152.44        152.68         3.44 o                         
  13   4  -3         56.89         58.47         2.68 o                         
  14   4  -3        448.46        427.14         7.05 o                         
  15   4  -3        221.89        205.74         5.09 o                         
  16   4  -3         80.92         90.33         4.52 o                         
  17   4  -3        107.31        113.18         3.79 o                         
  18   4  -3        515.28        531.43        17.32 o                         
  19   4  -3         37.12         32.95         4.32 o                         
  20   4  -3         66.98         74.21         4.97 o                         
  21   4  -3         45.78         39.21         3.42 o                         
   0   5  -3       1538.00       1722.16        40.40 o                         
   1   5  -3        388.17        415.49         8.15 o                         
   2   5  -3       1211.78       1247.09        21.33 o                         
   3   5  -3         54.72         57.81         2.40 o                         
   4   5  -3        188.26        190.03         4.69 o                         
   5   5  -3        479.73        489.75         7.82 o                         
   6   5  -3        330.15        322.66         5.80 o                         
   7   5  -3        233.05        258.26         5.72 o                         
   8   5  -3        137.44        126.24         3.34 o                         
   9   5  -3        366.58        397.48         7.05 o                         
  10   5  -3         85.43         84.68         2.67 o                         
  11   5  -3        108.89         98.44         3.13 o                         
  12   5  -3         73.77         75.37         2.63 o                         
  13   5  -3        328.72        318.50         6.16 o                         
  14   5  -3         20.51         17.26         1.75 o                         
  15   5  -3        108.90        106.63         4.12 o                         
  16   5  -3        236.50        227.37         4.80 o                         
  17   5  -3        120.79        120.43         4.72 o                         
  18   5  -3          2.64          1.75         2.60 o                         
  19   5  -3         21.40         24.33         3.22 o                         
  20   5  -3         24.23         22.17         2.96 o                         
  21   5  -3         18.32         12.71         2.33 o                         
   1   6  -3        173.58        178.47         4.64 o                         
   2   6  -3        167.87        134.92         4.01 o                         
   3   6  -3         51.39         51.01         2.59 o                         
   4   6  -3        932.18        943.17        23.53 o                         
   5   6  -3        108.48        120.17         3.22 o                         
   6   6  -3        494.83        539.05         8.91 o                         
   7   6  -3        110.85        113.76         3.24 o                         
   8   6  -3        188.26        184.04         3.66 o                         
   9   6  -3         81.48         79.60         2.60 o                         
  10   6  -3        245.27        227.95         6.03 o                         
  11   6  -3         22.37         25.26         2.40 o                         
  12   6  -3        475.78        490.09         8.82 o                         
  13   6  -3         81.88         87.44         3.22 o                         
  14   6  -3         53.40         51.54         2.60 o                         
  15   6  -3         22.58         19.23         2.00 o                         
  16   6  -3         62.92         53.37         4.44 o                         
  17   6  -3         75.78         71.20         6.05 o                         
  18   6  -3         58.55         61.77         6.80 o                         
  19   6  -3         15.90         14.48         3.77 o                         
  20   6  -3          5.36          8.06         3.27 o                         
   0   7  -3         67.89         72.37         4.22 o                         
   1   7  -3        129.77        121.33         3.94 o                         
   2   7  -3        860.73        885.69        15.95 o                         
   3   7  -3        199.97        194.25         6.73 o                         
   4   7  -3        208.39        202.67         4.62 o                         
   5   7  -3        963.39        983.64        19.49 o                         
   6   7  -3         77.43         77.67         2.69 o                         
   7   7  -3       1378.30       1383.67        18.79 o                         
   8   7  -3        355.92        334.07         6.66 o                         
   9   7  -3        454.32        429.95         7.99 o                         
  10   7  -3         48.87         49.11         2.56 o                         
  11   7  -3        216.98        223.16         5.07 o                         
  12   7  -3        348.27        341.97         8.74 o                         
  13   7  -3        508.58        500.88         9.18 o                         
  14   7  -3        220.21        248.19        14.35 o                         
  15   7  -3         40.73         39.29         5.83 o                         
  16   7  -3         10.60         11.46         3.47 o                         
  17   7  -3        174.53        177.80        10.42 o                         
  18   7  -3         42.91         36.78         3.36 o                         
  19   7  -3         14.16         18.15         2.12 o                         
   1   8  -3        605.05        570.08        14.86 o                         
   2   8  -3       1359.98       1347.20        25.42 o                         
   3   8  -3        182.82        200.04         6.61 o                         
   4   8  -3         24.75         26.44         2.23 o                         
   5   8  -3        269.67        274.80         6.17 o                         
   6   8  -3        150.08        153.04         5.81 o                         
   7   8  -3        318.20        308.53         6.63 o                         
   8   8  -3        304.51        288.87         6.76 o                         
   9   8  -3        134.37        143.69         4.15 o                         
  10   8  -3        168.66        162.95         4.21 o                         
  11   8  -3        185.42        199.67         6.27 o                         
  12   8  -3        352.90        373.45        10.57 o                         
  13   8  -3         98.05         82.06         7.86 o                         
  14   8  -3          6.44          6.29         3.04 o                         
  15   8  -3         23.98         23.77         4.65 o                         
  16   8  -3         55.03         58.20         4.49 o                         
  17   8  -3         39.35         41.17         3.71 o                         
   0   9  -3        272.19        288.36        17.34 o                         
   1   9  -3         83.75         81.35         6.84 o                         
   2   9  -3        689.37        682.65        21.79 o                         
   3   9  -3        427.62        415.51        10.93 o                         
   4   9  -3       1014.92       1005.99        21.68 o                         
   5   9  -3        554.41        537.05        18.57 o                         
   6   9  -3         79.22         76.91         5.00 o                         
   7   9  -3        123.01        116.73         5.14 o                         
   8   9  -3        319.93        311.71        11.41 o                         
   9   9  -3        311.86        315.21         9.43 o                         
  10   9  -3        170.03        169.21        11.70 o                         
  11   9  -3         13.95         12.46         4.29 o                         
  12   9  -3         56.92         63.77         6.55 o                         
  13   9  -3         19.50         20.44         4.62 o                         
  14   9  -3          2.95          5.55         2.10 o                         
  15   9  -3          1.48          2.58         1.48 o                         
  16   9  -3          0.51          0.75         1.58 o                         
   1  10  -3        214.31        230.82        13.23 o                         
   2  10  -3        273.47        282.05        11.45 o                         
   3  10  -3        134.90        129.95         8.15 o                         
   4  10  -3        162.15        164.59         8.68 o                         
   5  10  -3         16.93         17.58         3.27 o                         
   6  10  -3         57.98         57.78         5.68 o                         
   7  10  -3         32.25         30.42         5.17 o                         
   8  10  -3         57.61         63.40         5.22 o                         
   9  10  -3         44.09         43.44         4.11 o                         
  10  10  -3         60.00         60.50         4.83 o                         
  11  10  -3        162.73        174.32         7.35 o                         
  12  10  -3         57.78         65.31         4.11 o                         
  13  10  -3         41.71         40.63         4.66 o                         
   2  11  -3        167.32        190.21        12.02 o                         
   5  11  -3        107.96        111.42         5.84 o                         
   6  11  -3         34.95         38.09         3.64 o                         
   7  11  -3         22.60         29.92         3.57 o                         
   8  11  -3         12.55         10.56         2.20 o                         
   9  11  -3         28.91         28.88         3.73 o                         
  10  11  -3        272.56        268.03         8.47 o                         
   4  12  -3         54.19         49.38         4.59 o                         
   5  12  -3        283.19        181.06         8.48 o                         
   2   0  -2        512.49        403.74        13.17 o                         
   6   0  -2       5341.01       5072.79       120.52 o                         
  10   0  -2       3197.24       3186.86        59.68 o                         
  12   0  -2       1169.43       1177.58        23.44 o                         
  14   0  -2         72.95         71.86         3.39 o                         
  16   0  -2        184.10        168.50         4.86 o                         
  18   0  -2        848.16        828.06        22.65 o                         
  20   0  -2        198.92        200.47         6.00 o                         
  22   0  -2        163.06        141.62        12.58 o                         
   1   1  -2         23.31         21.61         0.71 o                         
   2   1  -2        379.49        326.90        11.26 o                         
   3   1  -2        373.56        355.87         8.46 o                         
   4   1  -2       1727.00       1664.70        36.48 o                         
   6   1  -2       2864.95       2685.90        53.82 o                         
   7   1  -2        571.38        553.00         7.83 o                         
   8   1  -2        818.97        787.03        11.96 o                         
   9   1  -2         88.41        109.97         2.49 o                         
  10   1  -2        311.50        330.32         5.48 o                         
  11   1  -2         35.34         36.03         1.81 o                         
  12   1  -2        515.49        541.18        10.57 o                         
  13   1  -2        220.50        223.69         4.62 o                         
  14   1  -2        212.23        210.29         5.00 o                         
  15   1  -2        169.67        170.27         3.55 o                         
  16   1  -2        228.01        225.83         4.54 o                         
  17   1  -2        113.50        114.24         3.18 o                         
  18   1  -2         97.28        106.69         3.37 o                         
  19   1  -2        100.05        108.86         2.89 o                         
  20   1  -2         34.48         33.45         2.01 o                         
  21   1  -2        104.49        108.11         4.06 o                         
  22   1  -2        118.97        109.25         7.30 o                         
   2   2  -2       1363.57       1397.91        31.25 o                         
   3   2  -2       1740.85       1701.89        30.38 o                         
   4   2  -2       8049.25       8215.77       130.49 o                         
   5   2  -2       1123.61       1170.36        22.79 o                         
   6   2  -2       1840.60       1782.39        41.68 o                         
   7   2  -2        435.30        523.30         7.68 o                         
   8   2  -2       5470.99       5388.19       134.32 o                         
   9   2  -2        717.27        647.08         9.49 o                         
  10   2  -2        359.97        374.44         6.22 o                         
  11   2  -2        382.18        409.35         6.75 o                         
  12   2  -2        323.24        332.71         6.58 o                         
  13   2  -2        537.33        525.02         7.77 o                         
  14   2  -2        155.12        163.09         3.51 o                         
  15   2  -2         23.11         23.66         1.89 o                         
  16   2  -2        194.17        205.41         5.88 o                         
  17   2  -2          9.67         10.37         1.32 o                         
  18   2  -2         15.59         14.61         1.62 o                         
  19   2  -2         83.22         81.38         2.66 o                         
  20   2  -2         56.83         53.42         5.30 o                         
  21   2  -2        197.21        188.24         5.96 o                         
  22   2  -2         39.47         42.48         3.45 o                         
   1   3  -2       3566.87       3302.15       172.27 o                         
   2   3  -2       3205.92       3089.68        72.72 o                         
   3   3  -2       1509.96       1442.10        23.24 o                         
   4   3  -2        477.00        477.57         8.56 o                         
   5   3  -2       2490.56       2479.45        45.56 o                         
   6   3  -2       1300.11       1297.59        18.22 o                         
   7   3  -2        143.93        135.74         2.77 o                         
   8   3  -2       1127.91       1080.53        15.15 o                         
   9   3  -2        255.76        264.68         4.82 o                         
  10   3  -2        774.93        771.34        11.47 o                         
  11   3  -2        272.03        293.34         5.44 o                         
  12   3  -2         43.31         45.12         2.17 o                         
  13   3  -2          2.34          3.94         1.11 o                         
  14   3  -2         65.37         71.32         2.40 o                         
  15   3  -2          9.23          9.00         1.13 o                         
  16   3  -2        136.79        124.70         3.49 o                         
  17   3  -2        550.67        520.13        12.65 o                         
  18   3  -2          8.49          7.29         1.27 o                         
  19   3  -2        441.90        430.87        12.26 o                         
  20   3  -2         46.43         48.57         5.40 o                         
  21   3  -2        160.32        166.94         6.96 o                         
  22   3  -2        138.76        126.55        11.46 o                         
   0   4  -2        911.86        900.31        21.51 o                         
   1   4  -2         37.81         28.86         2.11 o                         
   2   4  -2       2615.80       2549.84        40.75 o                         
   3   4  -2       1398.77       1353.01        30.86 o                         
   4   4  -2       2627.47       2705.32        49.38 o                         
   5   4  -2       1761.50       1816.34        23.99 o                         
   6   4  -2        497.69        522.50         7.95 o                         
   7   4  -2       1168.19       1145.06        15.93 o                         
   8   4  -2       1493.35       1616.11        21.78 o                         
   9   4  -2        604.13        572.89         9.02 o                         
  10   4  -2        351.26        356.41         6.27 o                         
  11   4  -2        696.14        724.02        11.22 o                         
  12   4  -2       1972.03       1986.31        24.18 o                         
  13   4  -2        660.24        639.72         9.29 o                         
  14   4  -2        308.60        311.75         5.48 o                         
  15   4  -2         45.52         47.48         2.57 o                         
  16   4  -2        135.36        120.24         3.42 o                         
  17   4  -2        247.24        242.42         5.67 o                         
  18   4  -2        263.60        258.93         6.38 o                         
  19   4  -2          5.04          4.96         2.87 o                         
  20   4  -2         73.52         74.03         4.98 o                         
  21   4  -2         67.54         72.32        15.54 o                         
  22   4  -2         70.08         86.09         8.36 o                         
   1   5  -2        908.70        915.59        12.97 o                         
   2   5  -2        378.11        402.77         6.38 o                         
   3   5  -2        731.30        748.93        10.98 o                         
   4   5  -2        525.53        595.71         9.01 o                         
   5   5  -2        530.58        519.85         8.18 o                         
   6   5  -2         72.06         75.84         2.92 o                         
   7   5  -2       1171.67       1182.01        30.76 o                         
   8   5  -2        315.32        342.37         6.14 o                         
   9   5  -2        491.90        493.88         8.17 o                         
  10   5  -2        131.44        132.40         3.33 o                         
  11   5  -2        121.86        113.75         3.14 o                         
  12   5  -2        569.03        519.20         9.42 o                         
  13   5  -2        187.88        175.28         4.46 o                         
  14   5  -2        581.51        591.78        10.07 o                         
  15   5  -2        498.10        474.19         8.45 o                         
  16   5  -2          3.58          5.04         1.25 o                         
  17   5  -2         55.12         49.78         3.28 o                         
  18   5  -2         61.08         69.28         5.63 o                         
  19   5  -2         61.46         63.07         6.72 o                         
  20   5  -2        135.18        136.81        12.52 o                         
  21   5  -2        174.41        169.87         9.04 o                         
   0   6  -2       2032.99       2036.70        39.00 o                         
   1   6  -2         83.93         84.90         2.82 o                         
   2   6  -2        113.48        105.27         2.69 o                         
   3   6  -2         14.71          9.85         1.81 o                         
   4   6  -2        348.52        393.48         7.51 o                         
   5   6  -2        751.85        762.66        11.71 o                         
   6   6  -2        363.71        384.99         6.79 o                         
   7   6  -2       1397.56       1431.00        20.34 o                         
   8   6  -2        404.50        438.24         7.51 o                         
   9   6  -2         76.82         80.71         2.67 o                         
  10   6  -2        365.13        374.85         7.09 o                         
  11   6  -2        374.52        371.89         8.57 o                         
  12   6  -2        401.12        371.08         8.35 o                         
  13   6  -2        159.27        156.07         4.69 o                         
  14   6  -2          0.44          0.02         2.47 o                         
  15   6  -2        267.85        258.57         9.28 o                         
  16   6  -2        330.03        341.62        12.49 o                         
  17   6  -2        243.81        246.62        10.16 o                         
  18   6  -2        192.16        210.11        11.81 o                         
  19   6  -2         55.28         59.03         4.10 o                         
  20   6  -2         58.61         54.44         4.21 o                         
   1   7  -2        403.26        417.18         7.36 o                         
   2   7  -2        259.91        274.99         6.39 o                         
   3   7  -2        399.30        407.09         9.74 o                         
   4   7  -2        434.77        442.85         7.64 o                         
   5   7  -2        222.55        227.52         4.86 o                         
   6   7  -2          5.95          7.98         1.31 o                         
   7   7  -2        277.08        299.11         6.40 o                         
   8   7  -2        194.48        189.12         6.14 o                         
   9   7  -2        259.05        280.18         6.31 o                         
  10   7  -2        154.52        140.64         4.28 o                         
  11   7  -2       1033.49        966.38        16.31 o                         
  12   7  -2        151.47        146.78         9.40 o                         
  13   7  -2         88.90         93.19         4.55 o                         
  14   7  -2         50.83         50.43         3.54 o                         
  15   7  -2        259.51        261.40        11.07 o                         
  16   7  -2         92.10         90.27         6.25 o                         
  17   7  -2         12.81         10.97         2.26 o                         
  18   7  -2         76.10         73.38         4.58 o                         
  19   7  -2         46.05         48.51         2.99 o                         
   0   8  -2        120.58        117.77         7.26 o                         
   1   8  -2         47.15         49.82         2.17 o                         
   2   8  -2         99.60         95.53         2.87 o                         
   3   8  -2       1849.37       1791.84        23.68 o                         
   4   8  -2        582.55        571.66        14.58 o                         
   5   8  -2        246.17        246.76         7.63 o                         
   6   8  -2         66.06         65.45         2.71 o                         
   7   8  -2        142.35        150.23         4.59 o                         
   8   8  -2          6.85          6.64         1.12 o                         
   9   8  -2        145.77        137.03         4.37 o                         
  10   8  -2        412.07        397.62        11.36 o                         
  11   8  -2         97.43         97.61         5.28 o                         
  12   8  -2         55.05         53.92         3.73 o                         
  13   8  -2         35.57         29.66         3.36 o                         
  14   8  -2         29.39         30.40         5.20 o                         
  16   8  -2         89.57         83.79         4.81 o                         
  17   8  -2         16.55         19.97         2.42 o                         
   1   9  -2        182.62        190.47         6.57 o                         
   2   9  -2         30.96         34.44         3.20 o                         
   3   9  -2        162.73        154.78         5.60 o                         
   4   9  -2        857.70        882.35        17.81 o                         
   5   9  -2         71.13         56.41         4.10 o                         
   6   9  -2        238.19        239.77         8.35 o                         
   7   9  -2       1177.14       1155.09        22.09 o                         
   8   9  -2        324.31        294.80         9.98 o                         
   9   9  -2         30.42         28.02         3.28 o                         
  10   9  -2        197.36        186.71         8.27 o                         
  11   9  -2        124.66        137.55         9.65 o                         
  12   9  -2        167.47        172.52        10.74 o                         
  13   9  -2        132.75         99.85        10.46 o                         
  14   9  -2        129.80        132.39         6.12 o                         
  15   9  -2        104.82         99.16        11.26 o                         
  16   9  -2         25.31         29.56         1.99 o                         
   0  10  -2       1444.79       1441.90        53.14 o                         
   1  10  -2        304.17        289.30        10.76 o                         
   2  10  -2         68.66         75.20         5.18 o                         
   3  10  -2          6.64          9.39         1.91 o                         
   4  10  -2        510.65        513.00        24.04 o                         
   5  10  -2         74.16         77.47         4.47 o                         
   6  10  -2        231.68        233.03         8.25 o                         
   7  10  -2         45.83         38.25         6.45 o                         
   8  10  -2        130.32        121.66         6.89 o                         
   9  10  -2         25.80         39.08         4.77 o                         
  10  10  -2         24.83         19.39         6.68 o                         
  11  10  -2        119.43        119.67         5.94 o                         
  12  10  -2          7.76          5.08         1.79 o                         
  13  10  -2          7.76          7.35         4.13 o                         
  14  10  -2         31.68         28.81         1.84 o                         
   2  11  -2         67.04         67.84         5.46 o                         
   3  11  -2        316.61        320.12        11.90 o                         
   4  11  -2        665.78        642.02        27.48 o                         
   5  11  -2         16.43         16.20         4.08 o                         
   6  11  -2         73.33         78.35         5.83 o                         
   7  11  -2         17.98         10.95         3.17 o                         
   8  11  -2        133.64        120.97         8.35 o                         
   9  11  -2         90.01         87.51         4.50 o                         
  10  11  -2         18.92         21.06         3.43 o                         
  11  11  -2        214.51        223.26         9.54 o                         
   3  12  -2          6.53          7.55         2.25 o                         
   4  12  -2         67.67         46.44         5.74 o                         
   5  12  -2         38.01         30.83         3.64 o                         
   2   0  -1       3555.81       3300.80        73.91 o                         
   6   0  -1       1043.87        936.17        18.04 o                         
   8   0  -1       1577.32       1423.91        27.07 o                         
  10   0  -1       1610.86       1739.78        33.01 o                         
  12   0  -1       3605.77       3844.28        71.34 o                         
  14   0  -1        852.40        879.48        19.28 o                         
  16   0  -1        485.91        451.55         8.71 o                         
  18   0  -1        567.56        552.67        15.31 o                         
  20   0  -1        745.62        678.81        12.33 o                         
  22   0  -1        259.36        239.81        19.48 o                         
   0   1  -1        601.23        509.81        11.70 o                         
   1   1  -1        522.09        479.94         8.68 o                         
   2   1  -1        641.22        575.37        13.01 o                         
   3   1  -1        713.56        669.88        15.35 o                         
   4   1  -1       1895.34       1805.37        40.38 o                         
   5   1  -1         92.77         92.62         3.01 o                         
   6   1  -1       2313.09       2225.80        48.84 o                         
   7   1  -1       2622.19       2494.73        32.68 o                         
   8   1  -1       1507.03       1515.82        20.34 o                         
   9   1  -1        542.43        544.19         8.06 o                         
  10   1  -1       1006.41       1049.08        14.65 o                         
  11   1  -1        486.18        493.08         7.69 o                         
  12   1  -1         62.69         70.15         2.78 o                         
  13   1  -1        345.28        346.15         6.25 o                         
  14   1  -1        138.26        153.18         3.44 o                         
  15   1  -1        221.92        217.51         4.02 o                         
  16   1  -1         20.23         18.92         1.40 o                         
  17   1  -1        227.61        228.35         4.42 o                         
  18   1  -1         61.46         67.44         4.37 o                         
  19   1  -1        444.31        448.19         6.56 o                         
  20   1  -1         46.28         43.93         2.30 o                         
  21   1  -1        432.13        449.07         9.35 o                         
  22   1  -1        190.45        196.01         8.21 o                         
  23   1  -1        135.69        119.56         8.32 o                         
   4   2  -1       1165.93       1165.91        18.84 o                         
   6   2  -1       6465.82       6265.54       197.30 o                         
   7   2  -1       3224.48       3230.42        44.39 o                         
   8   2  -1        114.90        119.62         2.82 o                         
   9   2  -1       3332.78       3662.21        52.52 o                         
  10   2  -1       1133.13       1218.49        16.90 o                         
  11   2  -1          9.47         10.35         0.98 o                         
  12   2  -1        111.12        115.68         3.70 o                         
  13   2  -1        353.92        385.64         6.77 o                         
  14   2  -1        387.49        408.59         6.59 o                         
  15   2  -1        280.41        285.08         7.33 o                         
  16   2  -1        500.05        508.40         9.02 o                         
  17   2  -1        675.79        649.54         8.86 o                         
  18   2  -1         39.39         43.19         2.23 o                         
  19   2  -1        644.03        641.31         8.54 o                         
  20   2  -1        310.53        301.12         6.94 o                         
  21   2  -1         79.19         84.96         6.75 o                         
  22   2  -1        123.44        131.12         9.40 o                         
  23   2  -1         58.85         35.73         4.60 o                         
   0   3  -1       3570.11       3196.20       101.06 o                         
   1   3  -1       6932.40       7019.60       114.11 o                         
   2   3  -1       2130.22       1945.41        34.03 o                         
   3   3  -1        749.78        729.38        13.26 o                         
   4   3  -1        657.08        626.69        11.77 o                         
   5   3  -1        123.88        132.87         2.59 o                         
   6   3  -1        709.13        729.66        10.26 o                         
   7   3  -1       1902.27       1951.88        25.85 o                         
   8   3  -1        749.43        774.83        11.06 o                         
   9   3  -1        892.97        965.59        13.71 o                         
  10   3  -1         18.45         25.70         1.47 o                         
  11   3  -1        678.41        720.66        12.19 o                         
  12   3  -1        170.65        172.70         3.85 o                         
  13   3  -1         80.60         81.19         2.42 o                         
  14   3  -1         36.44         41.53         2.36 o                         
  15   3  -1         15.86         17.36         1.53 o                         
  16   3  -1        158.14        144.20         3.59 o                         
  17   3  -1        336.54        323.69         5.65 o                         
  18   3  -1        130.28        124.57         3.18 o                         
  19   3  -1        440.44        434.85        23.28 o                         
  20   3  -1         47.03         42.55         4.31 o                         
  21   3  -1        327.37        326.64         7.82 o                         
  22   3  -1         17.98         22.46         4.52 o                         
   1   4  -1       2912.35       2864.34        45.67 o                         
   2   4  -1       7735.17       7944.97       130.22 o                         
   3   4  -1       1401.76       1347.91        18.08 o                         
   4   4  -1       8854.75       9130.73       150.54 o                         
   5   4  -1       1471.10       1497.24        20.14 o                         
   6   4  -1       2842.71       2829.35        37.33 o                         
   7   4  -1        749.57        744.47        10.80 o                         
   8   4  -1       3790.86       3775.70        48.97 o                         
   9   4  -1       1336.16       1257.14        17.46 o                         
  10   4  -1        794.49        795.23        11.83 o                         
  11   4  -1        680.66        659.57        10.35 o                         
  12   4  -1        429.14        481.59         6.94 o                         
  13   4  -1         46.59         42.41         1.99 o                         
  14   4  -1        215.42        209.59         4.70 o                         
  15   4  -1        225.59        226.17         4.93 o                         
  16   4  -1        152.42        146.96         3.71 o                         
  17   4  -1        321.03        293.90         5.90 o                         
  18   4  -1         84.67         76.92         3.72 o                         
  19   4  -1         89.15         80.90         5.57 o                         
  20   4  -1         71.05         72.95         4.90 o                         
  21   4  -1         39.57         38.83         4.22 o                         
  22   4  -1         20.90         29.33         3.90 o                         
   0   5  -1       4153.26       4188.97        76.96 o                         
   1   5  -1         69.16         67.68         1.89 o                         
   2   5  -1       1593.91       1636.87        22.03 o                         
   3   5  -1        836.12        845.48        13.22 o                         
   4   5  -1       3946.11       4217.88        54.52 o                         
   5   5  -1        411.56        418.29         6.64 o                         
   6   5  -1        849.33        896.18        12.89 o                         
   7   5  -1        426.49        438.47         7.13 o                         
   8   5  -1       1389.69       1421.78        19.93 o                         
   9   5  -1         15.26         17.54         1.41 o                         
  10   5  -1         51.55         60.77         2.68 o                         
  11   5  -1        221.09        218.73         4.31 o                         
  12   5  -1        132.57        136.79         3.73 o                         
  13   5  -1         57.48         42.69         2.44 o                         
  14   5  -1         53.02         45.79         3.00 o                         
  15   5  -1        991.53        895.42        13.73 o                         
  16   5  -1        520.86        476.19         8.12 o                         
  17   5  -1        215.83        195.52         5.94 o                         
  18   5  -1        216.25        197.14         5.85 o                         
  19   5  -1         16.84         20.90         3.50 o                         
  20   5  -1        364.41        364.88        14.29 o                         
   1   6  -1       3191.55       3132.41        50.56 o                         
   2   6  -1       2361.02       2355.18        34.60 o                         
   3   6  -1       1745.53       1755.37        23.77 o                         
   4   6  -1        731.10        732.20        10.95 o                         
   5   6  -1        544.55        558.96         8.82 o                         
   6   6  -1       1645.97       1724.73        23.66 o                         
   7   6  -1        616.05        637.93        16.97 o                         
   8   6  -1        683.27        675.76        13.42 o                         
   9   6  -1        115.30        106.89         3.48 o                         
  10   6  -1        964.04        967.80        15.95 o                         
  11   6  -1        329.53        310.69         6.86 o                         
  12   6  -1        656.66        620.32        14.46 o                         
  13   6  -1        606.02        601.76        10.76 o                         
  14   6  -1        635.48        707.63        34.48 o                         
  15   6  -1        236.96        234.20         7.76 o                         
  16   6  -1         40.53         48.84         3.42 o                         
  17   6  -1         52.99         60.96         5.24 o                         
  18   6  -1         36.54         36.71         5.62 o                         
  19   6  -1          6.45          3.35         1.30 o                         
  20   6  -1        172.80        172.61         9.07 o                         
   0   7  -1       1255.18       1221.55        36.32 o                         
   1   7  -1       1589.30       1718.44        28.89 o                         
   2   7  -1         52.33         56.69         3.31 o                         
   4   7  -1        303.50        312.37         7.72 o                         
   5   7  -1        163.77        177.60         4.06 o                         
   6   7  -1         34.54         37.98         2.17 o                         
   7   7  -1        293.00        293.47         6.09 o                         
   8   7  -1         86.10         81.92         2.85 o                         
   9   7  -1        734.60        731.68        12.78 o                         
  10   7  -1          7.96         12.44         1.48 o                         
  11   7  -1        539.70        459.90        13.18 o                         
  12   7  -1        739.84        654.72        15.90 o                         
  13   7  -1        232.51        194.62         6.98 o                         
  14   7  -1        222.51        182.99         7.54 o                         
  15   7  -1         60.67         55.33         4.77 o                         
  16   7  -1        302.89        307.55        11.08 o                         
  17   7  -1         47.70         44.87         4.02 o                         
  18   7  -1          6.51          7.74         1.80 o                         
  19   7  -1         60.67         56.11         5.79 o                         
   1   8  -1        946.90        944.72        16.67 o                         
   2   8  -1        868.01        856.71        13.59 o                         
   3   8  -1        123.66        121.13         2.97 o                         
   4   8  -1          4.13          4.46         0.85 o                         
   5   8  -1         20.92         20.90         1.43 o                         
   6   8  -1        597.98        623.70        12.34 o                         
   7   8  -1        158.73        167.34        10.65 o                         
   8   8  -1        179.27        188.01         8.75 o                         
   9   8  -1        186.47        197.34         8.62 o                         
  10   8  -1        285.29        260.15        28.18 o                         
  11   8  -1         56.74         60.07         4.46 o                         
  12   8  -1        152.57        142.06         8.27 o                         
  13   8  -1        492.45        487.73        14.91 o                         
  14   8  -1        273.32        287.04        15.20 o                         
  15   8  -1         25.26         26.02         4.73 o                         
  16   8  -1        314.66        324.33        10.57 o                         
  17   8  -1        651.02        630.34        54.99 o                         
  18   8  -1         94.10         75.98         5.57 o                         
   0   9  -1        893.62        913.65        20.86 o                         
   1   9  -1        102.76        107.84         3.67 o                         
   2   9  -1        209.39        209.40         5.28 o                         
   3   9  -1        289.89        291.24         7.08 o                         
   4   9  -1        140.31        150.51         5.79 o                         
   5   9  -1          3.66          6.56         1.81 o                         
   6   9  -1         28.00         30.18         4.44 o                         
   7   9  -1        254.80        245.85         7.50 o                         
   8   9  -1        553.73        537.41        11.96 o                         
   9   9  -1        167.80        145.08         7.31 o                         
  10   9  -1         44.47         52.91         5.50 o                         
  11   9  -1         76.13         66.18         5.27 o                         
  12   9  -1        320.48        351.30        12.42 o                         
  14   9  -1         60.14         58.57         6.18 o                         
  15   9  -1        152.98        150.22         4.98 o                         
  16   9  -1        278.27        280.62        10.87 o                         
   1  10  -1        335.81        333.90         8.88 o                         
   2  10  -1        683.26        636.26        15.88 o                         
   3  10  -1        273.64        275.19        10.46 o                         
   4  10  -1        190.34        194.39         7.11 o                         
   5  10  -1          5.82          6.83         1.99 o                         
   6  10  -1         47.42         61.26         3.50 o                         
   7  10  -1          5.26          3.38         2.66 o                         
   8  10  -1         18.02         20.63         3.41 o                         
   9  10  -1        130.32        128.36         7.02 o                         
  10  10  -1         92.47         95.26         5.76 o                         
  11  10  -1         40.16         36.99         6.10 o                         
  12  10  -1        214.85        239.06        12.38 o                         
  13  10  -1         76.01         75.39         3.17 o                         
  14  10  -1         22.36         12.91         1.39 o                         
   2  11  -1         47.15         44.08         7.08 o                         
   3  11  -1          6.17          7.16         4.04 o                         
   4  11  -1        644.02        691.22        28.01 o                         
   5  11  -1         93.49         94.61         8.50 o                         
   6  11  -1        125.74        110.71        12.22 o                         
   7  11  -1         34.21         27.03         3.46 o                         
   8  11  -1         51.96         49.44         4.14 o                         
   9  11  -1        103.54        110.37         5.21 o                         
  10  11  -1         78.84         52.90         4.90 o                         
  11  11  -1         19.59         16.69         1.78 o                         
   3  12  -1         44.15         40.20         4.42 o                         
   4  12  -1        176.25        181.88         9.05 o                         
   5  12  -1         17.21         14.84         2.24 o                         
   6  12  -1          5.70          6.73         1.39 o                         
   2   0   0       3034.32       2985.27        67.77 o                         
   6   0   0       2758.10       2608.02        58.58 o                         
   8   0   0        147.48        144.39        14.00 o                         
  10   0   0       1363.65       1302.91        25.23 o                         
  12   0   0         37.82         60.44         3.38 o                         
  14   0   0        232.98        250.93         6.44 o                         
  16   0   0        858.20        904.15        14.88 o                         
  18   0   0         69.42         63.45         4.11 o                         
  20   0   0        201.58        193.20         5.28 o                         
  22   0   0        577.23        546.56        16.56 o                         
   1   1   0         21.19         20.94         0.84 o                         
   2   1   0        663.01        581.25        16.80 o                         
   3   1   0         16.45         16.53         1.08 o                         
   4   1   0         33.66         34.46         1.58 o                         
   5   1   0        385.51        344.62         8.22 o                         
   6   1   0       2546.54       2416.84        31.42 o                         
   7   1   0        999.68        970.41        13.17 o                         
   8   1   0        113.67        113.32         2.33 o                         
   9   1   0       1529.54       1569.52        25.84 o                         
  10   1   0        470.50        487.77         7.47 o                         
  11   1   0        811.42        865.47        12.48 o                         
  12   1   0        253.03        258.86         5.45 o                         
  13   1   0        259.18        256.37         4.93 o                         
  14   1   0        383.16        402.27         5.86 o                         
  15   1   0        829.55        849.85        10.65 o                         
  16   1   0        151.64        139.10         3.35 o                         
  17   1   0        128.37        115.36         3.03 o                         
  18   1   0        234.23        227.67         6.34 o                         
  19   1   0         40.73         40.29         2.01 o                         
  20   1   0          0.51          2.76         1.45 o                         
  21   1   0         10.32          8.56         2.02 o                         
  22   1   0         52.02         55.11         8.09 o                         
  23   1   0         54.88         45.14         3.43 o                         
   1   2   0       1757.93       1519.38        50.08 o                         
   2   2   0        749.08        675.46        12.66 o                         
   5   2   0      10149.92      10357.40       166.57 o                         
   6   2   0        156.44        160.51         3.09 o                         
   7   2   0         29.48         35.59         1.26 o                         
   8   2   0          0.73          4.42         0.84 o                         
   9   2   0       5615.39       5588.48       125.30 o                         
  10   2   0        560.54        583.16         8.79 o                         
  11   2   0       1713.07       1824.10        24.79 o                         
  12   2   0        932.05       1012.20        17.79 o                         
  13   2   0         83.55         93.38         2.97 o                         
  14   2   0        553.93        543.03         8.50 o                         
  15   2   0        251.00        230.15         8.67 o                         
  16   2   0         92.01         92.36         2.77 o                         
  17   2   0        322.28        360.40         5.68 o                         
  18   2   0        141.80        122.25         3.13 o                         
  19   2   0        116.13        105.54         3.50 o                         
  20   2   0         79.60         77.73         4.86 o                         
  21   2   0         23.48         26.17         3.07 o                         
  22   2   0          1.31          4.04         3.88 o                         
  23   2   0         49.50         41.09         4.64 o                         
   1   3   0       9926.54       9893.46       159.37 o                         
   2   3   0       1821.18       1748.22        28.04 o                         
   3   3   0        111.84        107.74         2.47 o                         
   4   3   0          0.01          1.89         0.45 o                         
   5   3   0       1011.46        961.11        13.78 o                         
   6   3   0       1542.95       1468.34        19.67 o                         
   7   3   0       1505.52       1570.30        21.08 o                         
   8   3   0       2047.47       2116.16        30.87 o                         
   9   3   0         10.50         15.79         1.13 o                         
  10   3   0        990.45       1049.11        14.86 o                         
  11   3   0        908.84        980.34        14.16 o                         
  12   3   0        113.06        137.37         3.37 o                         
  13   3   0          4.78          6.97         1.16 o                         
  14   3   0         20.62         18.92         1.51 o                         
  15   3   0         47.89         53.90         2.23 o                         
  16   3   0          0.75          2.14         1.05 o                         
  17   3   0        169.50        191.53         4.13 o                         
  18   3   0          2.90          4.24         1.12 o                         
  19   3   0         30.26         29.54         2.84 o                         
  20   3   0       1194.79       1203.78        26.32 o                         
  21   3   0         69.52         59.21         5.19 o                         
  22   3   0         38.93         35.96         3.51 o                         
   0   4   0        835.06        733.32        17.60 o                         
   1   4   0         66.22         49.54         1.43 o                         
   2   4   0       1288.32       1150.83        15.59 o                         
   3   4   0         39.41         38.07         1.02 o                         
   4   4   0       8153.05       8218.38       136.36 o                         
   5   4   0       1007.04        838.33        12.28 o                         
   6   4   0       3120.81       3203.48        41.96 o                         
   7   4   0      13022.93      13290.68       218.67 o                         
   8   4   0      37825.99      43188.25       793.70 o                         
   9   4   0         15.99         27.71         1.61 o                         
  10   4   0        484.58        537.82         8.97 o                         
  11   4   0        609.69        674.42        10.40 o                         
  12   4   0         23.72         23.30         1.62 o                         
  13   4   0          6.29          5.11         1.15 o                         
  14   4   0         48.02         41.18         2.94 o                         
  15   4   0          3.07          4.24         1.10 o                         
  16   4   0         54.21         54.61         2.23 o                         
  17   4   0        272.61        269.15         5.51 o                         
  18   4   0        155.31        163.24         4.58 o                         
  19   4   0         14.18          8.05         2.42 o                         
  20   4   0        424.14        452.73        11.81 o                         
  21   4   0        497.68        449.42        41.00 o                         
   1   5   0        250.76        252.63         4.66 o                         
   2   5   0       6309.28       6288.75        99.62 o                         
   3   5   0       2282.73       2227.33        27.24 o                         
   4   5   0        646.79        646.54         9.49 o                         
   5   5   0          4.83          4.26         0.76 o                         
   6   5   0       5196.76       5362.24        76.42 o                         
   7   5   0       1090.86       1205.29        16.87 o                         
   8   5   0        733.55        752.70        11.26 o                         
   9   5   0        264.62        276.23         5.70 o                         
  10   5   0        106.29         88.62         2.99 o                         
  11   5   0        139.69        157.12         4.12 o                         
  12   5   0          0.38          2.18         1.09 o                         
  13   5   0         66.80         80.18         2.89 o                         
  14   5   0         69.00         81.99         2.89 o                         
  15   5   0         28.40         17.53         1.59 o                         
  16   5   0        247.27        202.57         6.33 o                         
  17   5   0        194.06        191.11         5.43 o                         
  18   5   0         53.94         43.02         2.60 o                         
  19   5   0        486.98        423.08        30.67 o                         
  20   5   0        211.40        241.37        18.80 o                         
  21   5   0        163.92        192.36         9.73 o                         
   0   6   0       1400.35       1406.44        27.24 o                         
   1   6   0         94.35         80.21         2.17 o                         
   2   6   0        273.24        300.14         5.51 o                         
   3   6   0         25.63         31.77         1.57 o                         
   4   6   0       3694.92       3821.79        50.22 o                         
   5   6   0        288.77        324.73         5.93 o                         
   6   6   0       1603.13       1594.97        26.75 o                         
   7   6   0        164.93        209.83         5.76 o                         
   8   6   0        703.12        662.49         9.78 o                         
   9   6   0       1249.97       1271.12        25.52 o                         
  10   6   0        292.69        303.80         5.81 o                         
  11   6   0       4054.02       4163.65        79.09 o                         
  12   6   0       1836.30       1749.71        29.25 o                         
  13   6   0        217.96        210.57         7.28 o                         
  14   6   0        483.91        470.16        29.72 o                         
  15   6   0         90.21         87.42         4.51 o                         
  16   6   0        118.69        107.84         4.35 o                         
  17   6   0          5.52          4.43         1.53 o                         
  18   6   0        169.55        220.95        15.58 o                         
  19   6   0         68.57         74.95         4.45 o                         
  20   6   0        131.07         77.65         5.85 o                         
   1   7   0        238.80        259.22         5.60 o                         
   2   7   0        485.84        500.79        10.80 o                         
   3   7   0       5404.72       5237.08       140.14 o                         
   4   7   0        467.15        476.57         9.42 o                         
   5   7   0        251.82        227.50         4.79 o                         
   6   7   0          0.49          0.80         0.81 o                         
   7   7   0         81.25         92.40         2.39 o                         
   8   7   0        178.67        157.58         3.25 o                         
   9   7   0        525.03        623.40        36.10 o                         
  10   7   0       1232.66       1200.88        31.11 o                         
  11   7   0          0.61         -0.04         1.50 o                         
  12   7   0        426.83        395.60        11.02 o                         
  13   7   0        163.30        161.65         6.24 o                         
  14   7   0        205.98        214.39         7.24 o                         
  15   7   0       1354.18       1359.51       104.34 o                         
  16   7   0        365.58        318.45        11.11 o                         
  17   7   0          0.01         -1.19         2.66 o                         
  18   7   0         34.88         25.64         3.99 o                         
  19   7   0         17.46         23.31         3.58 o                         
   0   8   0       5628.38       5579.61       104.88 o                         
   1   8   0       3048.81       3064.83        42.30 o                         
   2   8   0         48.64         61.27         3.31 o                         
   3   8   0       1340.33       1350.03        20.34 o                         
   4   8   0       1770.46       1792.89        28.58 o                         
   5   8   0         64.85         53.30         3.52 o                         
   6   8   0        177.25        171.90         5.63 o                         
   7   8   0        211.44        211.87         8.62 o                         
   8   8   0        525.15        581.51        14.64 o                         
   9   8   0         30.57         23.82         4.34 o                         
  10   8   0         98.06        111.86         7.74 o                         
  11   8   0         12.28         15.63         4.45 o                         
  12   8   0        260.79        293.91        19.41 o                         
  13   8   0        369.88        376.14        18.43 o                         
  14   8   0        200.84        221.07        12.62 o                         
  15   8   0        116.02         93.79         7.19 o                         
  16   8   0        533.93        479.07        18.81 o                         
  17   8   0          7.02          6.64         1.27 o                         
  18   8   0        361.43        168.51         7.30 o                         
   1   9   0        816.79        801.61        13.23 o                         
   2   9   0        399.50        385.03         7.73 o                         
   3   9   0          0.54          0.49         1.21 o                         
   4   9   0        128.85        148.68         4.85 o                         
   5   9   0         74.75         73.21         3.55 o                         
   6   9   0        386.05        412.89        10.26 o                         
   7   9   0        605.91        609.39        13.33 o                         
   8   9   0        425.86        432.40        10.36 o                         
   9   9   0        168.31        160.30         8.07 o                         
  10   9   0          3.69          7.93         4.43 o                         
  11   9   0        557.43        490.86        10.85 o                         
  12   9   0        309.07        277.94        10.80 o                         
  13   9   0         24.89         36.38         4.75 o                         
  14   9   0        124.00        116.75         4.58 o                         
  15   9   0         19.99         13.09         2.18 o                         
  16   9   0          3.77          2.97         0.82 o                         
   0  10   0        464.01        474.25        15.79 o                         
   1  10   0        297.41        287.54         6.77 o                         
   2  10   0        387.62        386.45         8.33 o                         
   3  10   0         29.48         26.75         2.78 o                         
   4  10   0         37.52         42.70         3.15 o                         
   5  10   0       1408.39       1454.85        26.41 o                         
   6  10   0          0.09          2.22         2.39 o                         
   7  10   0         57.09         57.35         3.75 o                         
   8  10   0          7.65         15.33         3.13 o                         
   9  10   0         36.58         35.83         4.34 o                         
  10  10   0         61.48         49.52        10.51 o                         
  11  10   0         22.59         21.56         3.15 o                         
  12  10   0        483.65        495.99        14.27 o                         
  13  10   0          5.99          1.92         1.37 o                         
  14  10   0        159.64        151.02         5.91 o                         
   1  11   0        182.50        193.20        12.68 o                         
   2  11   0         51.88         65.61         4.93 o                         
   3  11   0        295.02        315.51        11.24 o                         
   4  11   0        134.69        130.78         9.12 o                         
   5  11   0        103.37        106.92         5.89 o                         
   6  11   0        100.77         87.43        10.85 o                         
   7  11   0         47.79         39.83         4.16 o                         
   8  11   0        823.80        802.26        24.72 o                         
   9  11   0          1.60         -0.03         1.36 o                         
  10  11   0          0.68          1.62         2.16 o                         
  11  11   0          7.29          8.82         1.03 o                         
   2  12   0        606.62        684.80        25.84 o                         
   3  12   0          0.14          1.73         1.96 o                         
   4  12   0          6.80          4.70         2.15 o                         
   5  12   0        102.11         84.14         5.81 o                         
   6  12   0         79.99         70.84         4.74 o                         
   2   0   1       3530.07       3216.54        80.26 o                         
   6   0   1       1029.20        963.28        18.02 o                         
   8   0   1       1587.76       1437.41        27.04 o                         
  10   0   1       1617.29       1726.46        32.92 o                         
  12   0   1       3593.01       3798.05       124.00 o                         
  14   0   1        864.51        899.92        18.26 o                         
  16   0   1        491.72        468.91         9.50 o                         
  18   0   1        563.31        562.52        15.17 o                         
  20   0   1        740.89        696.99        21.21 o                         
  22   0   1        257.12        233.72        24.25 o                         
   0   1   1        599.36        518.22        16.37 o                         
   1   1   1        522.85        451.66        18.30 o                         
   2   1   1        640.84        559.63        10.41 o                         
   3   1   1        711.50        661.26        15.13 o                         
   4   1   1       1899.92       1788.32        32.86 o                         
   5   1   1         92.20         89.63         1.78 o                         
   6   1   1       2314.44       2136.66        28.14 o                         
   7   1   1       2620.47       2502.58        32.60 o                         
   8   1   1       1505.64       1525.99        20.31 o                         
   9   1   1        546.44        547.12         8.08 o                         
  10   1   1       1000.88       1047.25        14.60 o                         
  11   1   1        489.99        486.08         7.60 o                         
  12   1   1         62.84         70.57         2.18 o                         
  13   1   1        344.88        357.30         6.21 o                         
  14   1   1        137.38        146.56         4.22 o                         
  15   1   1        222.09        218.86         4.04 o                         
  16   1   1         19.78         17.26         1.41 o                         
  17   1   1        226.73        229.20         4.27 o                         
  18   1   1         62.16         65.28         3.18 o                         
  19   1   1        441.72        438.42         7.00 o                         
  20   1   1         45.87         46.87         3.60 o                         
  21   1   1        432.86        463.71        13.34 o                         
  22   1   1        189.04        198.13         5.86 o                         
  23   1   1        134.34        144.73         7.95 o                         
   4   2   1       1166.94       1152.44        14.11 o                         
   7   2   1       3214.90       3239.59        41.87 o                         
   8   2   1        113.09        117.40         2.77 o                         
   9   2   1       3321.96       3665.31        58.45 o                         
  10   2   1       1143.29       1214.36        18.37 o                         
  11   2   1          9.20         10.45         1.05 o                         
  12   2   1        113.69        120.66         3.23 o                         
  13   2   1        354.15        385.93         7.23 o                         
  14   2   1        386.48        416.63         7.47 o                         
  15   2   1        281.82        277.33         6.77 o                         
  16   2   1        501.00        535.28        11.59 o                         
  17   2   1        679.29        667.00         9.86 o                         
  18   2   1         40.06         42.58         2.01 o                         
  19   2   1        645.47        658.02        10.38 o                         
  20   2   1        308.62        297.74        10.23 o                         
  21   2   1         78.93         83.23         4.33 o                         
  22   2   1        123.31        126.28         9.88 o                         
  23   2   1         58.84         40.56         4.94 o                         
   0   3   1       3557.83       3178.70       100.66 o                         
   1   3   1       6919.44       6938.76       161.92 o                         
   2   3   1       2132.34       1883.52        27.31 o                         
   3   3   1        744.97        722.36         9.11 o                         
   4   3   1        656.48        612.10         9.28 o                         
   5   3   1        122.93        130.07         2.45 o                         
   6   3   1        707.09        718.00        10.14 o                         
   7   3   1       1901.39       1928.12        25.72 o                         
   8   3   1        752.78        763.78        10.94 o                         
   9   3   1        893.47        966.38        13.66 o                         
  10   3   1         17.91         26.21         2.70 o                         
  11   3   1        677.09        717.76        20.67 o                         
  12   3   1        170.71        172.20         3.76 o                         
  13   3   1         81.03         82.53         2.79 o                         
  14   3   1         36.15         41.99         1.90 o                         
  15   3   1         15.94         15.21         1.29 o                         
  16   3   1        157.89        140.75         3.30 o                         
  17   3   1        336.76        308.29         6.43 o                         
  18   3   1        128.26        128.81         4.58 o                         
  19   3   1        441.02        427.43        10.04 o                         
  20   3   1         46.93         43.71         3.51 o                         
  21   3   1        327.88        307.77        22.91 o                         
  22   3   1         18.23         12.94         2.71 o                         
   1   4   1       2936.91       2848.89        37.12 o                         
   2   4   1       7742.76       7805.44       130.01 o                         
   3   4   1       1393.51       1326.29        16.47 o                         
   4   4   1       8852.81       9156.05       151.06 o                         
   5   4   1       1468.38       1467.98        19.87 o                         
   6   4   1       2846.41       2837.89        37.16 o                         
   7   4   1        749.18        734.58        10.61 o                         
   8   4   1       3780.51       3679.19        48.73 o                         
   9   4   1       1330.66       1225.60        17.24 o                         
  10   4   1        794.90        786.27        11.73 o                         
  11   4   1        678.36        680.58        12.36 o                         
  12   4   1        425.40        477.26         8.24 o                         
  13   4   1         46.81         46.17         2.15 o                         
  14   4   1        211.82        213.81         4.07 o                         
  15   4   1        226.40        218.42         4.31 o                         
  16   4   1        149.59        141.64         4.14 o                         
  17   4   1        319.52        307.69         6.81 o                         
  18   4   1         85.04         80.10         2.98 o                         
  19   4   1         90.04         86.69         4.72 o                         
  20   4   1         72.93         75.70         3.69 o                         
  21   4   1         39.88         44.18         3.56 o                         
   0   5   1       4152.04       4163.91       125.41 o                         
   1   5   1         70.27         69.20         2.58 o                         
   2   5   1       1591.04       1622.09        20.08 o                         
   3   5   1        839.03        833.14        14.14 o                         
   4   5   1       3963.92       4132.72        54.23 o                         
   5   5   1        412.21        405.47         6.37 o                         
   6   5   1        843.26        890.14        12.65 o                         
   7   5   1        429.50        433.59         7.57 o                         
   8   5   1       1384.53       1438.53        23.98 o                         
   9   5   1         15.36         19.92         1.59 o                         
  10   5   1         51.07         67.68         2.85 o                         
  11   5   1        222.05        219.72         4.79 o                         
  12   5   1        133.80        135.07         3.30 o                         
  13   5   1         56.76         41.25         2.23 o                         
  14   5   1         52.98         45.18         2.88 o                         
  15   5   1        984.45        903.42        14.76 o                         
  16   5   1        524.51        483.20         9.11 o                         
  17   5   1        217.19        196.94         4.99 o                         
  18   5   1        214.70        195.11         7.08 o                         
  19   5   1         17.57         21.64         2.08 o                         
  20   5   1        365.82        356.34        17.12 o                         
  21   5   1         60.00         48.97         4.94 o                         
   1   6   1       3186.17       3141.78        58.37 o                         
   2   6   1       2353.19       2368.06        38.20 o                         
   3   6   1       1748.63       1711.56        32.58 o                         
   4   6   1        737.13        733.75        12.83 o                         
   5   6   1        547.18        568.32        10.25 o                         
   6   6   1       1644.64       1694.65        38.75 o                         
   7   6   1        614.98        648.59        17.71 o                         
   8   6   1        682.00        671.08         9.68 o                         
   9   6   1        116.26        108.68         3.53 o                         
  10   6   1        959.39        981.61        18.88 o                         
  11   6   1        329.31        314.35         9.58 o                         
  12   6   1        652.88        641.03        15.44 o                         
  13   6   1        605.29        628.33        13.30 o                         
  14   6   1        631.83        601.92        16.04 o                         
  15   6   1        236.56        226.86         5.66 o                         
  16   6   1         40.53         53.36         3.00 o                         
  17   6   1         52.39         54.53         3.89 o                         
  18   6   1         37.57         41.20         3.35 o                         
  19   6   1          6.62          6.31         1.28 o                         
  20   6   1        175.03        176.71        10.22 o                         
   0   7   1       1265.98       1247.32        43.83 o                         
   1   7   1       1582.67       1718.03        41.76 o                         
   2   7   1         53.19         57.39         4.09 o                         
   3   7   1          7.17         18.23         3.96 o                         
   4   7   1        303.28        309.07         8.03 o                         
   5   7   1        163.41        184.34         5.79 o                         
   6   7   1         34.84         42.91         3.60 o                         
   7   7   1        289.61        289.08         6.92 o                         
   8   7   1         86.38         79.79         3.51 o                         
   9   7   1        734.11        728.91        15.12 o                         
  10   7   1          8.03         15.55         2.73 o                         
  11   7   1        534.37        487.96        11.13 o                         
  12   7   1        732.41        669.57        15.80 o                         
  13   7   1        235.11        195.11         6.82 o                         
  14   7   1        220.91        176.92         6.48 o                         
  15   7   1         59.01         60.71         3.95 o                         
  16   7   1        303.57        301.90        12.38 o                         
  17   7   1         45.50         40.60         3.50 o                         
  18   7   1          6.74          8.58         1.42 o                         
  19   7   1         60.48         47.36         3.90 o                         
   1   8   1        947.68        960.45        15.17 o                         
   2   8   1        865.75        878.11        14.04 o                         
   3   8   1        122.78        115.77         3.69 o                         
   4   8   1          4.24          5.38         1.36 o                         
   5   8   1         20.58         17.82         2.07 o                         
   6   8   1        598.44        623.30        11.18 o                         
   7   8   1        160.00        172.90         7.71 o                         
   8   8   1        180.94        188.37         6.01 o                         
   9   8   1        190.06        211.63         7.22 o                         
  10   8   1        285.45        256.33        15.53 o                         
  11   8   1         56.49         59.43         4.04 o                         
  12   8   1        152.59        147.90         5.69 o                         
  13   8   1        491.60        482.82        21.61 o                         
  14   8   1        271.32        257.18        13.79 o                         
  15   8   1         25.23         24.27         4.58 o                         
  16   8   1        315.93        315.68        10.11 o                         
  17   8   1        647.79        577.44        21.53 o                         
  18   8   1         93.69         66.62         2.81 o                         
   0   9   1        884.90        936.75        21.03 o                         
   1   9   1        101.77        108.01         4.06 o                         
   2   9   1        209.99        221.55         5.38 o                         
   3   9   1        290.50        284.02         6.30 o                         
   4   9   1        144.20        143.25         4.34 o                         
   5   9   1          3.78          9.01         1.65 o                         
   6   9   1         27.80         28.35         2.62 o                         
   7   9   1        252.02        252.48         7.27 o                         
   8   9   1        544.40        519.74        11.77 o                         
   9   9   1        170.82        148.80         6.88 o                         
  10   9   1         44.70         55.10         3.27 o                         
  11   9   1         74.43         64.72         3.32 o                         
  12   9   1        326.33        350.01        12.05 o                         
  13   9   1        701.94        596.56        21.93 o                         
  14   9   1         59.73         51.86         3.03 o                         
  15   9   1        153.81        146.79         8.72 o                         
  16   9   1        276.32        287.59        10.71 o                         
   1  10   1        337.36        347.76         8.44 o                         
   2  10   1        683.37        650.18        13.26 o                         
   3  10   1        274.72        275.88        13.48 o                         
   4  10   1        192.43        191.24         7.19 o                         
   5  10   1          5.93          6.47         1.52 o                         
   6  10   1         46.94         54.53         3.83 o                         
   7  10   1          5.44          5.45         1.70 o                         
   8  10   1         18.55         17.86         5.49 o                         
   9  10   1        131.18        128.82         7.16 o                         
  10  10   1         92.18        113.15         7.65 o                         
  11  10   1         40.24         40.47         3.61 o                         
  12  10   1        214.57        236.01         6.37 o                         
  13  10   1         77.85         60.85         3.53 o                         
  14  10   1         22.17         12.26         2.52 o                         
   1  11   1        121.68        123.45         9.26 o                         
   2  11   1         47.33         47.37         4.32 o                         
   3  11   1          5.86          2.89         3.61 o                         
   4  11   1        639.68        683.02        27.61 o                         
   5  11   1         96.13         90.41         8.07 o                         
   6  11   1        123.97        121.71         8.27 o                         
   7  11   1         33.96         25.47         3.51 o                         
   8  11   1         53.19         48.97         6.55 o                         
   9  11   1        104.28        112.33         7.32 o                         
  10  11   1         78.98         58.37         4.15 o                         
  11  11   1         19.77         17.67         1.53 o                         
   2  12   1        220.31        204.28        10.23 o                         
   3  12   1         43.78         44.75         4.54 o                         
   4  12   1        176.09        153.39         6.41 o                         
   5  12   1         17.12         15.52         2.33 o                         
   6  12   1          5.72          6.60         1.27 o                         
   2   0   2        506.83        402.27        13.39 o                         
   6   0   2       5370.65       5246.34       120.51 o                         
  10   0   2       3204.40       3241.13        59.58 o                         
  12   0   2       1171.62       1156.46        23.59 o                         
  14   0   2         69.54         67.64         3.53 o                         
  16   0   2        189.89        166.45         4.84 o                         
  18   0   2        847.19        805.95        21.99 o                         
  20   0   2        200.55        207.45         9.56 o                         
  22   0   2        162.76        144.23        17.66 o                         
   1   1   2         23.56         23.58         0.90 o                         
   2   1   2        381.43        329.83         6.37 o                         
   3   1   2        372.10        349.86         6.79 o                         
   4   1   2       1730.33       1597.96        24.02 o                         
   5   1   2       2897.67       2730.94        43.14 o                         
   6   1   2       2872.21       2733.87        35.19 o                         
   7   1   2        567.30        538.26         7.73 o                         
   8   1   2        814.40        762.31        19.00 o                         
   9   1   2         88.39        107.07         2.37 o                         
  10   1   2        312.17        326.42         5.37 o                         
  11   1   2         35.72         38.41         1.68 o                         
  12   1   2        517.27        546.05         9.22 o                         
  13   1   2        220.76        231.73         5.01 o                         
  14   1   2        210.75        203.15         3.95 o                         
  15   1   2        166.39        171.47         3.44 o                         
  16   1   2        225.81        225.57         4.09 o                         
  17   1   2        112.66        113.50         2.92 o                         
  18   1   2         98.51        101.30         2.80 o                         
  19   1   2        100.32         98.31         3.07 o                         
  20   1   2         34.88         32.38         3.18 o                         
  21   1   2        104.18        121.24         6.32 o                         
  22   1   2        119.50        123.98         4.43 o                         
  23   1   2        137.58        151.06         6.06 o                         
   2   2   2       1360.44       1345.15        25.01 o                         
   3   2   2       1716.08       1606.26        21.24 o                         
   4   2   2       8022.55       7966.96       130.83 o                         
   5   2   2       1117.42       1085.57        14.74 o                         
   6   2   2       1846.96       1756.94        21.34 o                         
   7   2   2        439.51        519.73         7.35 o                         
   8   2   2       5475.06       5331.96       119.07 o                         
   9   2   2        714.55        641.08         9.13 o                         
  10   2   2        365.14        373.82         6.59 o                         
  11   2   2        380.19        399.84         7.10 o                         
  12   2   2        318.44        328.11         6.21 o                         
  13   2   2        539.45        546.35        10.26 o                         
  14   2   2        155.20        160.14         3.53 o                         
  15   2   2         23.18         22.11         1.80 o                         
  16   2   2        196.64        200.17         6.53 o                         
  17   2   2          9.90         10.49         1.21 o                         
  18   2   2         14.92         12.41         1.58 o                         
  19   2   2         84.34         81.63         3.38 o                         
  20   2   2         56.20         58.06         3.97 o                         
  21   2   2        197.53        199.80         8.78 o                         
  22   2   2         39.39         42.82         3.56 o                         
  23   2   2        193.16        208.91         9.74 o                         
   1   3   2       3574.13       3181.92       103.91 o                         
   2   3   2       3208.73       3033.37        43.21 o                         
   3   3   2       1511.64       1404.40        17.21 o                         
   4   3   2        479.08        472.98         6.14 o                         
   5   3   2       2487.83       2390.62        29.13 o                         
   6   3   2       1298.98       1254.50        30.26 o                         
   7   3   2        144.58        131.12         2.56 o                         
   8   3   2       1128.73       1088.38        14.90 o                         
   9   3   2        255.40        265.21         4.52 o                         
  10   3   2        776.44        775.44        12.26 o                         
  11   3   2        268.51        291.72         6.19 o                         
  12   3   2         43.38         41.92         2.16 o                         
  13   3   2          2.25          2.95         1.21 o                         
  14   3   2         64.95         73.45         2.27 o                         
  15   3   2          9.23          6.78         0.95 o                         
  16   3   2        136.69        127.52         3.96 o                         
  17   3   2        552.25        522.95        10.07 o                         
  18   3   2          8.00          8.18         1.62 o                         
  19   3   2        438.32        440.61         8.29 o                         
  20   3   2         46.21         46.70         4.17 o                         
  21   3   2        157.24        159.88         9.63 o                         
  22   3   2        138.20        151.48         8.93 o                         
   0   4   2        922.18        877.27        21.07 o                         
   1   4   2         38.16         24.88         1.22 o                         
   2   4   2       2607.57       2508.52        36.12 o                         
   3   4   2       1400.06       1300.63        16.07 o                         
   4   4   2       2629.68       2595.94        34.26 o                         
   5   4   2       1756.84       1749.65        21.67 o                         
   6   4   2        501.88        511.32         9.23 o                         
   7   4   2       1153.63       1125.34        16.96 o                         
   8   4   2       1467.46       1532.18        21.20 o                         
   9   4   2        608.10        578.74        10.41 o                         
  10   4   2        348.54        351.64         8.30 o                         
  11   4   2        701.07        730.44        12.97 o                         
  12   4   2       1978.86       1985.79        34.57 o                         
  13   4   2        658.06        618.40         8.40 o                         
  14   4   2        311.64        319.36         6.05 o                         
  15   4   2         44.82         47.50         2.46 o                         
  16   4   2        133.68        120.27         3.90 o                         
  17   4   2        247.03        238.82         5.76 o                         
  18   4   2        263.45        257.28         5.33 o                         
  19   4   2          5.21          2.78         2.22 o                         
  20   4   2         73.86         73.28         4.58 o                         
  21   4   2         67.05         67.06         4.52 o                         
  22   4   2         69.82         72.44         5.05 o                         
   1   5   2        906.32        896.06        15.51 o                         
   2   5   2        376.02        376.80         6.55 o                         
   3   5   2        734.32        744.98        15.11 o                         
   4   5   2        522.64        572.91        15.58 o                         
   5   5   2        532.97        530.86        14.31 o                         
   6   5   2         74.11         73.38         4.13 o                         
   7   5   2       1172.48       1102.26        48.78 o                         
   8   5   2        313.52        324.52        10.53 o                         
   9   5   2        491.80        492.02        14.17 o                         
  10   5   2        133.42        137.10         4.25 o                         
  11   5   2        122.10        109.41         3.71 o                         
  12   5   2        568.03        523.47        10.80 o                         
  13   5   2        188.49        168.91         4.83 o                         
  14   5   2        581.98        590.27        10.68 o                         
  15   5   2        496.66        481.27         8.46 o                         
  16   5   2          4.06          1.79         1.30 o                         
  17   5   2         52.98         49.49         2.83 o                         
  18   5   2         60.86         68.57         3.96 o                         
  19   5   2         59.94         54.21         3.10 o                         
  20   5   2        134.43        141.62         5.27 o                         
  21   5   2        176.63        172.88         8.37 o                         
   0   6   2       2046.00       2010.16        67.68 o                         
   1   6   2         83.82         78.32         3.16 o                         
   2   6   2        116.84        109.72         3.62 o                         
   3   6   2         14.63          5.84         1.53 o                         
   4   6   2        352.28        390.50        16.37 o                         
   6   6   2        361.75        385.40        11.89 o                         
   7   6   2       1400.97       1453.57        35.43 o                         
   8   6   2        400.10        425.90         8.73 o                         
   9   6   2         76.24         80.50         4.29 o                         
  10   6   2        363.17        375.53         8.16 o                         
  11   6   2        367.76        358.85         7.69 o                         
  12   6   2        396.06        388.90        10.68 o                         
  13   6   2        159.00        154.70         4.87 o                         
  14   6   2          0.47          0.47         1.93 o                         
  15   6   2        270.43        276.23         7.47 o                         
  16   6   2        329.09        323.28         7.42 o                         
  17   6   2        244.78        252.18         7.08 o                         
  18   6   2        190.91        193.30         4.89 o                         
  19   6   2         54.36         50.01         3.21 o                         
  20   6   2         58.24         61.97         4.43 o                         
   1   7   2        410.99        418.77        12.76 o                         
   2   7   2        258.70        252.55         9.17 o                         
   3   7   2        404.83        408.25         9.86 o                         
   4   7   2        436.94        430.88         8.25 o                         
   5   7   2        221.99        221.15         5.88 o                         
   6   7   2          5.90          9.06         1.29 o                         
   7   7   2        274.73        296.65         7.92 o                         
   8   7   2        192.63        194.08         7.46 o                         
   9   7   2        260.63        282.96         7.62 o                         
  10   7   2        153.79        138.79         9.27 o                         
  11   7   2       1040.32        976.56        22.93 o                         
  12   7   2        152.28        152.41         5.00 o                         
  13   7   2         87.34         96.69         4.41 o                         
  14   7   2         50.85         56.82         3.41 o                         
  15   7   2        259.93        257.19         7.48 o                         
  16   7   2         91.30         78.37         6.27 o                         
  17   7   2         13.04         11.50         1.41 o                         
  18   7   2         76.83         59.11         6.93 o                         
  19   7   2         45.54         50.50         3.50 o                         
   0   8   2        117.16        115.95         5.24 o                         
   1   8   2         45.38         46.64         2.50 o                         
   2   8   2        100.03         93.59         3.12 o                         
   3   8   2       1858.03       1825.35        24.29 o                         
   4   8   2        582.22        577.52        11.56 o                         
   5   8   2        245.64        254.47         5.37 o                         
   6   8   2         63.96         58.82         2.65 o                         
   7   8   2        140.48        149.98         4.56 o                         
   8   8   2          6.61          8.58         1.53 o                         
   9   8   2        146.52        149.08         4.87 o                         
  10   8   2        410.28        421.92        20.45 o                         
  11   8   2         98.89        100.09         6.86 o                         
  12   8   2         55.40         52.79         2.79 o                         
  13   8   2         34.27         33.07         4.54 o                         
  14   8   2         29.30         28.16         2.39 o                         
  15   8   2         82.53         86.13         4.55 o                         
  16   8   2         88.52         77.75         3.51 o                         
  17   8   2         16.49         14.69         3.60 o                         
   1   9   2        182.50        187.53         4.93 o                         
   2   9   2         31.58         34.92         2.43 o                         
   3   9   2        157.50        149.94         4.47 o                         
   4   9   2        859.18        874.80        14.12 o                         
   5   9   2         71.87         64.77         2.83 o                         
   6   9   2        238.79        237.33         9.53 o                         
   7   9   2       1174.39       1148.88        19.37 o                         
   8   9   2        324.62        302.96         7.82 o                         
   9   9   2         30.10         21.46         2.25 o                         
  10   9   2        198.21        185.05         6.65 o                         
  11   9   2        122.05        122.27         5.05 o                         
  12   9   2        165.06        177.91        10.32 o                         
  13   9   2        133.29        123.97         4.55 o                         
  14   9   2        130.53        119.58        15.83 o                         
  15   9   2        105.36         93.59         6.40 o                         
   0  10   2       1439.92       1500.58        38.04 o                         
   1  10   2        305.10        278.65        11.76 o                         
   2  10   2         67.17         73.06         3.25 o                         
   3  10   2          7.03          4.49         1.43 o                         
   4  10   2        513.93        517.30         9.81 o                         
   5  10   2         75.37         83.04         3.00 o                         
   6  10   2        235.22        234.37         9.70 o                         
   7  10   2         46.65         43.19         3.01 o                         
   8  10   2        132.28        126.25         6.58 o                         
   9  10   2         26.21         26.71         3.87 o                         
  10  10   2         25.73         29.54         5.80 o                         
  11  10   2        118.65        122.97         5.53 o                         
  12  10   2          7.59          5.77         1.74 o                         
  13  10   2          7.68          6.38         1.24 o                         
  14  10   2         32.12         32.18         3.17 o                         
   1  11   2        209.59        213.69        10.26 o                         
   2  11   2         66.07         73.47         5.77 o                         
   3  11   2        314.50        314.42        15.33 o                         
   4  11   2        668.81        682.13        26.35 o                         
   5  11   2         16.07         15.40         4.17 o                         
   6  11   2         72.61         69.56         3.85 o                         
   7  11   2         18.26          8.08         2.26 o                         
   8  11   2        130.58        138.28         4.49 o                         
   9  11   2         89.51         81.19         3.52 o                         
  10  11   2         17.93         13.86         1.46 o                         
  11  11   2        214.41        170.90         8.21 o                         
   3  12   2          6.58          4.09         2.07 o                         
   4  12   2         66.88         58.05         6.98 o                         
   5  12   2         38.03         29.09         3.10 o                         
   6  12   2         77.53         43.50         3.31 o                         
   4   0   3        132.51        118.97         3.50 o                         
   6   0   3       3800.89       3597.69       182.56 o                         
   8   0   3       1030.02       1020.82        21.04 o                         
  10   0   3       3116.02       3058.41        57.17 o                         
  12   0   3       1068.01       1018.02        24.34 o                         
  14   0   3        616.83        622.99        13.99 o                         
  16   0   3        320.80        342.90         9.91 o                         
  18   0   3        218.84        222.20        10.83 o                         
  20   0   3        371.95        381.06        13.82 o                         
  22   0   3        446.55        498.87        14.57 o                         
   0   1   3        387.61        368.54         8.88 o                         
   1   1   3        207.91        199.38         4.24 o                         
   2   1   3        519.97        485.15         9.44 o                         
   3   1   3        264.07        261.20         4.86 o                         
   4   1   3       1668.55       1586.37        20.84 o                         
   5   1   3       3326.29       3061.25        43.11 o                         
   6   1   3        735.32        726.36         9.12 o                         
   7   1   3         35.18         36.65         1.09 o                         
   8   1   3        306.82        296.24         5.81 o                         
   9   1   3       1543.43       1542.56        22.59 o                         
  10   1   3        230.57        243.82         4.61 o                         
  11   1   3         63.55         75.72         2.27 o                         
  12   1   3        295.61        301.64         5.70 o                         
  13   1   3        273.21        309.88         6.50 o                         
  14   1   3        338.60        326.61         5.95 o                         
  15   1   3        420.24        450.12         8.32 o                         
  16   1   3        206.45        210.95         4.58 o                         
  17   1   3        167.96        160.23         4.27 o                         
  18   1   3        245.38        252.90         5.51 o                         
  19   1   3        215.27        217.37         7.20 o                         
  20   1   3         97.94        108.20         4.91 o                         
  21   1   3         86.26        100.50         6.32 o                         
  22   1   3         57.11         66.29         3.30 o                         
   2   2   3       1886.45       1746.16        28.27 o                         
   3   2   3       1532.47       1369.00        19.86 o                         
   4   2   3       1867.49       1747.67        27.78 o                         
   5   2   3       3392.96       3121.50        37.19 o                         
   6   2   3        276.56        260.13         3.92 o                         
   7   2   3        972.75        961.26        12.03 o                         
   8   2   3         43.37         43.16         1.23 o                         
   9   2   3        136.87        133.81         2.90 o                         
  10   2   3         32.61         36.28         1.55 o                         
  11   2   3        619.89        610.71        11.06 o                         
  12   2   3        236.00        233.87         5.14 o                         
  13   2   3         73.15         71.33         2.15 o                         
  14   2   3         37.01         41.92         1.81 o                         
  15   2   3        194.47        184.36         3.63 o                         
  16   2   3        153.95        151.85         4.12 o                         
  17   2   3        161.87        167.08         4.22 o                         
  18   2   3        247.78        231.50         7.37 o                         
  19   2   3         11.09         12.33         2.22 o                         
  20   2   3         20.03         25.42         2.84 o                         
  21   2   3        186.33        192.75         6.14 o                         
  22   2   3         96.46         88.03        14.26 o                         
   0   3   3        403.84        371.11        13.68 o                         
   1   3   3       2409.12       2329.44        42.52 o                         
   2   3   3        385.68        388.91         9.83 o                         
   3   3   3        201.89        196.43         4.56 o                         
   4   3   3        391.66        406.57         8.44 o                         
   5   3   3        140.51        134.61         2.68 o                         
   6   3   3        212.37        201.83         3.75 o                         
   7   3   3        351.86        325.22         5.42 o                         
   8   3   3         32.05         47.65         1.92 o                         
   9   3   3        251.15        257.76         5.16 o                         
  10   3   3        218.85        201.08         7.86 o                         
  11   3   3        192.47        177.15         3.99 o                         
  12   3   3        150.17        136.30         3.91 o                         
  13   3   3         96.30         90.82         3.07 o                         
  14   3   3        219.49        213.56         5.73 o                         
  15   3   3        340.12        331.22         9.04 o                         
  16   3   3         40.32         42.72         2.34 o                         
  17   3   3         13.99         11.77         1.43 o                         
  18   3   3         27.96         25.98         2.49 o                         
  19   3   3        193.60        198.74         7.81 o                         
  20   3   3         39.45         35.91         3.54 o                         
  21   3   3         42.30         49.18         3.78 o                         
  22   3   3         67.87         72.22         6.10 o                         
   1   4   3       1742.70       1729.69        33.10 o                         
   2   4   3       2455.59       2486.40        46.01 o                         
   3   4   3        689.68        672.07        22.42 o                         
   4   4   3        974.50        896.46        17.60 o                         
   5   4   3         15.02         11.96         1.73 o                         
   6   4   3        558.64        560.33        14.95 o                         
   7   4   3        121.76        120.03         4.93 o                         
   8   4   3        128.08        105.74         4.63 o                         
   9   4   3        713.62        748.26        19.53 o                         
  10   4   3        290.15        290.57         9.35 o                         
  11   4   3         59.08         63.93         3.25 o                         
  12   4   3        154.02        151.64         4.36 o                         
  13   4   3         57.40         52.70         3.08 o                         
  14   4   3        452.66        442.85         7.39 o                         
  15   4   3        222.95        203.70         4.55 o                         
  16   4   3         80.61         92.76         3.18 o                         
  17   4   3        105.99        111.20         3.49 o                         
  18   4   3        508.76        514.17         9.55 o                         
  19   4   3         36.73         28.70         5.80 o                         
  20   4   3         67.53         70.66         4.31 o                         
  21   4   3         45.58         40.27         3.91 o                         
   0   5   3       1547.72       1709.21        39.92 o                         
   1   5   3        388.53        399.77         9.06 o                         
   2   5   3       1212.38       1252.86        24.29 o                         
   3   5   3         54.34         52.84         2.32 o                         
   4   5   3        187.71        189.60         5.82 o                         
   5   5   3        477.73        470.51        13.36 o                         
   6   5   3        327.67        318.73         9.87 o                         
   8   5   3        140.49        136.08         5.76 o                         
   9   5   3        368.01        393.20        11.86 o                         
  10   5   3         85.43         83.99         3.26 o                         
  11   5   3        106.51        101.11         4.10 o                         
  12   5   3         75.14         71.31         3.81 o                         
  13   5   3        330.57        328.08         6.97 o                         
  14   5   3         19.85         19.98         1.77 o                         
  15   5   3        109.14        108.07         4.58 o                         
  16   5   3        237.48        223.51         5.95 o                         
  17   5   3        123.96        120.68         4.36 o                         
  18   5   3          2.44          1.69         1.47 o                         
  19   5   3         20.71         27.29         3.53 o                         
  20   5   3         23.45         22.15         3.26 o                         
  21   5   3         18.86          7.75         1.67 o                         
   1   6   3        174.95        173.43         5.14 o                         
   2   6   3        169.26        139.02         4.36 o                         
   3   6   3         50.61         45.31         3.59 o                         
   4   6   3        928.59        933.48        24.49 o                         
   5   6   3        109.95        122.34         5.53 o                         
   6   6   3        494.40        542.02        21.04 o                         
   7   6   3        111.91        107.59         5.05 o                         
   8   6   3        186.54        182.43         5.04 o                         
   9   6   3         80.69         82.83         3.06 o                         
  10   6   3        250.66        234.30         5.80 o                         
  11   6   3         22.86         28.78         2.46 o                         
  12   6   3        474.49        489.13         9.32 o                         
  13   6   3         84.03         78.39         4.31 o                         
  14   6   3         52.64         51.20         2.94 o                         
  15   6   3         22.33         18.54         2.22 o                         
  16   6   3         62.16         58.29         3.98 o                         
  17   6   3         75.82         71.07         3.81 o                         
  18   6   3         58.30         62.72         3.12 o                         
  19   6   3         15.78         14.29         1.57 o                         
  20   6   3          5.21          8.55         1.67 o                         
   0   7   3         67.83         69.91         5.58 o                         
   1   7   3        131.30        125.04         6.13 o                         
   2   7   3        855.10        852.81        15.22 o                         
   3   7   3        199.66        180.26         5.00 o                         
   4   7   3        209.69        202.53         4.69 o                         
   5   7   3        966.11       1022.51        27.06 o                         
   6   7   3         77.39         75.46         2.68 o                         
   7   7   3       1380.04       1392.61        22.74 o                         
   8   7   3        359.25        332.42         6.16 o                         
   9   7   3        457.45        442.25        10.71 o                         
  10   7   3         48.27         47.67         2.47 o                         
  11   7   3        215.43        218.62         6.15 o                         
  12   7   3        345.62        340.29         9.54 o                         
  13   7   3        504.67        520.20        12.06 o                         
  14   7   3        223.08        243.15         5.50 o                         
  15   7   3         39.26         39.01         3.26 o                         
  16   7   3         11.50          9.48         1.37 o                         
  17   7   3        172.27        158.63         4.46 o                         
  18   7   3         41.91         34.21         4.98 o                         
   1   8   3        599.28        574.62         9.43 o                         
   2   8   3       1357.67       1387.52        20.91 o                         
   3   8   3        181.89        207.70         5.89 o                         
   4   8   3         24.84         25.31         1.68 o                         
   5   8   3        272.16        271.41         5.16 o                         
   6   8   3        151.02        150.53         4.74 o                         
   7   8   3        319.65        309.20         5.59 o                         
   8   8   3        301.98        293.51         5.42 o                         
   9   8   3        135.30        148.83         3.98 o                         
  10   8   3        168.68        172.01         4.75 o                         
  11   8   3        183.63        188.51         7.71 o                         
  12   8   3        354.92        375.42         7.48 o                         
  13   8   3         98.10         85.50         3.23 o                         
  14   8   3          6.51          4.29         1.70 o                         
  15   8   3         24.14         22.58         2.35 o                         
  16   8   3         53.54         49.32         3.21 o                         
  17   8   3         39.27         35.15         2.64 o                         
   0   9   3        272.03        288.89         8.97 o                         
   1   9   3         82.38         82.42         3.23 o                         
   2   9   3        693.11        692.86        12.68 o                         
   3   9   3        427.13        437.14         8.92 o                         
   4   9   3       1007.95       1037.91        16.00 o                         
   5   9   3        559.34        557.62         9.26 o                         
   6   9   3         79.55         76.73         3.30 o                         
   7   9   3        122.37        119.24         3.29 o                         
   8   9   3        322.31        315.19         7.75 o                         
   9   9   3        310.73        313.27         6.70 o                         
  10   9   3        169.10        165.83         6.99 o                         
  11   9   3         13.40         12.76         2.10 o                         
  12   9   3         54.53         54.36         4.44 o                         
  13   9   3         19.89         16.27         1.65 o                         
  14   9   3          2.74          4.91         1.11 o                         
  15   9   3          1.18          1.88         1.73 o                         
   1  10   3        213.49        218.18         6.96 o                         
   2  10   3        274.04        266.12         7.90 o                         
   3  10   3        134.78        126.18         4.05 o                         
   4  10   3        161.13        163.49         4.51 o                         
   5  10   3         16.72         15.78         1.65 o                         
   6  10   3         58.01         59.30         4.15 o                         
   7  10   3         32.13         32.91         3.03 o                         
   8  10   3         57.02         61.45         4.84 o                         
   9  10   3         43.78         46.18         4.88 o                         
  10  10   3         59.84         55.94         2.76 o                         
  11  10   3        162.41        159.40         4.07 o                         
  12  10   3         57.62         55.24         2.71 o                         
  13  10   3         41.95         42.28         3.99 o                         
   0  11   3        739.50        703.73        26.64 o                         
   1  11   3        148.09        153.26         7.22 o                         
   2  11   3        167.45        163.40         6.70 o                         
   3  11   3        121.42        123.83         9.66 o                         
   4  11   3        240.97        238.26        23.48 o                         
   5  11   3        107.42        115.03         6.50 o                         
   6  11   3         36.13         33.17         2.92 o                         
   7  11   3         23.40         27.50         3.27 o                         
   8  11   3         12.41         13.02         2.48 o                         
   9  11   3         29.15         22.78         1.63 o                         
  10  11   3        270.61        206.82        10.12 o                         
   2  12   3         25.66         31.79         3.67 o                         
   3  12   3        200.62        177.70        26.88 o                         
   4  12   3         54.74         56.68         4.56 o                         
   4   0   4       1846.20       1761.56        39.90 o                         
   6   0   4        474.08        413.26        13.52 o                         
   8   0   4       2784.95       2696.14        66.53 o                         
  10   0   4       2051.61       2156.90        48.96 o                         
  12   0   4       2883.62       2932.93        65.60 o                         
  14   0   4        462.39        461.59         9.67 o                         
  16   0   4       1513.81       1498.21        30.82 o                         
  18   0   4        404.33        417.04        12.01 o                         
  20   0   4         98.51        101.28         6.94 o                         
  22   0   4        152.40        107.49        17.44 o                         
   1   1   4         94.45         86.06         2.01 o                         
   2   1   4        372.68        362.39         6.37 o                         
   3   1   4        339.22        331.05         5.21 o                         
   4   1   4       1056.09       1001.51        16.73 o                         
   5   1   4       1374.07       1343.97        24.74 o                         
   6   1   4        838.88        834.50        12.33 o                         
   7   1   4       1115.69       1095.00        22.54 o                         
   8   1   4        841.37        841.05        10.66 o                         
   9   1   4        697.33        683.48         9.57 o                         
  10   1   4        387.53        397.03         6.49 o                         
  11   1   4       1571.60       1525.48        29.07 o                         
  12   1   4        771.57        772.13        15.47 o                         
  13   1   4          6.44          5.09         0.81 o                         
  14   1   4        310.75        303.07         4.66 o                         
  15   1   4        475.14        478.21         8.69 o                         
  16   1   4         27.64         26.63         1.80 o                         
  17   1   4         51.35         45.00         4.13 o                         
  18   1   4        259.68        246.29        14.02 o                         
  19   1   4         56.86         61.62         4.18 o                         
  20   1   4        120.11        131.00         4.47 o                         
  21   1   4        220.16        223.29         6.82 o                         
  22   1   4        133.47        137.13         4.97 o                         
   0   2   4       8768.92       8959.14       285.52 o                         
   1   2   4       6584.33       6137.80       192.85 o                         
   2   2   4       5642.96       5601.23       104.83 o                         
   3   2   4        631.00        550.96         8.43 o                         
   4   2   4       4373.67       4177.60       130.42 o                         
   5   2   4        167.39        166.59         3.43 o                         
   6   2   4       2972.42       3014.28        47.44 o                         
   7   2   4       1314.45       1262.07        16.96 o                         
   8   2   4       1283.80       1203.57        25.28 o                         
   9   2   4        857.58        858.04        20.68 o                         
  10   2   4        113.56        102.27         3.31 o                         
  11   2   4          8.94          6.75         2.55 o                         
  12   2   4        888.98        841.07        21.29 o                         
  13   2   4        319.64        344.88        10.02 o                         
  14   2   4        493.35        467.94         7.05 o                         
  15   2   4         80.70         79.34         2.94 o                         
  16   2   4        174.24        164.56         3.65 o                         
  17   2   4        520.46        548.72        12.91 o                         
  18   2   4         58.57         68.55         8.07 o                         
  19   2   4         54.73         50.51         3.75 o                         
  20   2   4        112.05        129.01         5.30 o                         
  21   2   4         29.82         29.84         2.67 o                         
  22   2   4          6.95          5.79         1.86 o                         
   1   3   4        959.94        941.85        13.72 o                         
   2   3   4        364.03        374.63        10.66 o                         
   3   3   4        827.68        763.62        12.85 o                         
   4   3   4        170.44        161.26         4.66 o                         
   5   3   4        316.12        295.17         6.02 o                         
   6   3   4        310.83        314.39         7.00 o                         
   7   3   4        191.65        208.68         5.12 o                         
   8   3   4         13.15         17.21         1.42 o                         
   9   3   4        297.70        276.86         8.34 o                         
  10   3   4        901.08        910.88        22.17 o                         
  11   3   4        785.27        781.24        19.78 o                         
  12   3   4        343.05        330.64         6.57 o                         
  13   3   4        291.47        285.64         5.81 o                         
  14   3   4        284.08        273.21         5.00 o                         
  15   3   4        106.83        104.86         3.42 o                         
  16   3   4        140.19        141.65         3.59 o                         
  17   3   4        141.23        133.98         3.97 o                         
  18   3   4         45.28         44.27         3.23 o                         
  19   3   4        415.62        433.74        10.42 o                         
  20   3   4        287.60        327.14        11.81 o                         
  21   3   4        131.10        150.98         5.57 o                         
  22   3   4        124.80        139.51         4.47 o                         
   0   4   4       1424.27       1440.73        35.01 o                         
   1   4   4        429.09        429.54         9.12 o                         
   2   4   4        228.38        236.36         5.70 o                         
   3   4   4        808.11        752.69        15.29 o                         
   4   4   4       2758.74       2932.86        66.07 o                         
   5   4   4       2111.21       2058.87        38.73 o                         
   6   4   4       2406.03       2421.59        44.63 o                         
   7   4   4         89.36         86.55         3.36 o                         
   9   4   4        223.88        229.06         7.53 o                         
  10   4   4       1525.76       1540.45        36.26 o                         
  11   4   4        704.96        670.29        11.25 o                         
  12   4   4        197.14        182.08         3.90 o                         
  13   4   4        165.93        155.37         3.62 o                         
  14   4   4        398.71        409.33         9.55 o                         
  15   4   4        109.03        101.59         3.21 o                         
  16   4   4        639.82        647.07        11.52 o                         
  17   4   4         45.36         43.95         2.42 o                         
  18   4   4         55.34         55.50         3.77 o                         
  19   4   4        105.63         90.59         9.73 o                         
  20   4   4        302.30        323.91         9.07 o                         
  21   4   4          0.03          3.21         1.51 o                         
   1   5   4         41.00         46.30         2.82 o                         
   2   5   4       1915.19       1969.61        37.52 o                         
   3   5   4        125.45        138.15         4.18 o                         
   4   5   4         22.56         28.07         2.08 o                         
   5   5   4         28.70         34.81         2.02 o                         
   7   5   4        691.13        659.68        17.36 o                         
   8   5   4        687.91        700.99        18.63 o                         
   9   5   4        387.67        392.19        10.02 o                         
  10   5   4         72.53         76.85         2.86 o                         
  11   5   4        189.90        193.76         4.99 o                         
  12   5   4        288.70        293.16         5.97 o                         
  13   5   4        839.29        879.83        15.22 o                         
  14   5   4        120.57        113.36         3.99 o                         
  15   5   4        326.44        323.61         6.90 o                         
  16   5   4        166.32        165.88         3.97 o                         
  17   5   4         31.46         37.28         3.10 o                         
  18   5   4        115.58        129.50         6.46 o                         
  19   5   4        109.40        122.48         4.46 o                         
  20   5   4        196.69        214.06         7.32 o                         
  21   5   4         16.10         14.38         3.22 o                         
   0   6   4        565.87        611.57        22.59 o                         
   1   6   4        374.76        384.16         9.56 o                         
   2   6   4        110.56        102.89         3.20 o                         
   3   6   4          5.76          7.46         1.30 o                         
   4   6   4        515.20        475.20        21.56 o                         
   5   6   4        493.51        534.25        14.63 o                         
   6   6   4        157.12        159.39         6.44 o                         
   7   6   4        213.43        224.11         5.66 o                         
   8   6   4        282.89        296.00         7.74 o                         
   9   6   4        574.44        550.41         8.66 o                         
  10   6   4        345.91        349.07         6.68 o                         
  11   6   4        232.06        229.83         6.59 o                         
  12   6   4        324.48        326.58         7.25 o                         
  13   6   4        172.49        183.99         4.46 o                         
  14   6   4        537.63        538.80         9.77 o                         
  15   6   4         81.22         90.36         2.84 o                         
  16   6   4        131.16        120.14         3.89 o                         
  17   6   4         82.06         71.51         3.75 o                         
  18   6   4          3.94          1.23         1.20 o                         
  19   6   4         41.98         37.02         2.70 o                         
   1   7   4         71.07         66.31         2.71 o                         
   2   7   4        397.25        386.92         6.43 o                         
   3   7   4        190.75        172.66         3.87 o                         
   4   7   4        356.88        354.52        10.15 o                         
   5   7   4        529.18        519.98         8.77 o                         
   6   7   4        291.54        294.02         5.29 o                         
   7   7   4        198.41        184.76         4.08 o                         
   8   7   4         17.70         21.54         1.71 o                         
   9   7   4        518.97        512.11        10.64 o                         
  10   7   4          0.77          0.81         0.88 o                         
  11   7   4        411.12        421.27         7.72 o                         
  12   7   4         60.50         69.20         2.96 o                         
  13   7   4        134.42        144.42         3.99 o                         
  14   7   4          8.52         11.37         1.65 o                         
  15   7   4        207.40        237.47         8.02 o                         
  16   7   4        104.85         93.57         6.95 o                         
  17   7   4        128.66        129.38         4.57 o                         
  18   7   4         58.67         63.33         2.53 o                         
   0   8   4        956.52        926.83        16.57 o                         
   1   8   4        118.12        116.63         3.20 o                         
   2   8   4          0.87          4.08         1.13 o                         
   3   8   4        534.71        509.03         7.32 o                         
   4   8   4         20.22         24.23         1.58 o                         
   5   8   4         79.21         80.78         3.42 o                         
   6   8   4        251.16        256.34         4.93 o                         
   7   8   4         26.29         25.38         1.74 o                         
   8   8   4        407.29        380.15         6.34 o                         
   9   8   4        210.52        202.67         5.55 o                         
  10   8   4        126.31        135.04         4.34 o                         
  11   8   4         82.83         86.69         3.16 o                         
  12   8   4        125.96        132.64         3.37 o                         
  13   8   4         83.29         95.90         4.41 o                         
  14   8   4        333.25        327.69         8.95 o                         
  15   8   4        209.04        213.89         6.86 o                         
  16   8   4         84.29         71.35         3.63 o                         
  17   8   4          0.59         -0.27         1.21 o                         
   1   9   4        876.37        871.14        12.28 o                         
   2   9   4        305.94        304.39         5.76 o                         
   3   9   4         18.80         20.70         1.68 o                         
   4   9   4        119.58        112.44         3.28 o                         
   5   9   4          4.45          1.71         1.29 o                         
   6   9   4        530.94        575.24         9.26 o                         
   7   9   4        116.24        115.52         3.11 o                         
   8   9   4        798.31        794.11        10.53 o                         
   9   9   4        302.38        294.86         6.19 o                         
  10   9   4        225.79        232.18         5.88 o                         
  11   9   4         13.37         10.28         1.59 o                         
  12   9   4         67.90         72.65         2.54 o                         
  13   9   4         56.33         57.10         2.71 o                         
  14   9   4         84.02         80.70         3.82 o                         
  15   9   4         77.02         73.33         5.39 o                         
   0  10   4         86.77         85.19         8.01 o                         
   1  10   4        164.76        169.00         5.41 o                         
   2  10   4        122.45        124.40         4.22 o                         
   3  10   4         53.71         62.28         2.58 o                         
   4  10   4         28.94         32.07         1.82 o                         
   5  10   4         49.14         46.39         2.49 o                         
   6  10   4        241.26        238.33         5.32 o                         
   7  10   4        155.90        153.13         4.01 o                         
   8  10   4          0.37          0.88         1.96 o                         
   9  10   4          0.55          0.88         0.65 o                         
  10  10   4         17.27         10.93         1.43 o                         
  11  10   4          4.60          4.96         1.07 o                         
  13  10   4         38.00         32.12         3.54 o                         
   1  11   4          2.38          5.13         1.68 o                         
   2  11   4        225.22        233.02         6.45 o                         
   3  11   4        172.38        166.44         8.22 o                         
   4  11   4         49.73         52.06         3.12 o                         
   5  11   4        528.44        517.31        10.40 o                         
   6  11   4         10.37          7.74         1.33 o                         
   7  11   4         74.90         73.01         3.22 o                         
   9  11   4          2.97          4.15         1.55 o                         
   2   0   5        783.61        841.66        19.70 o                         
   4   0   5       9356.16       9381.18       172.62 o                         
   6   0   5        916.39        988.05        23.36 o                         
   8   0   5         43.67         41.99         1.30 o                         
  10   0   5        342.87        395.12         8.13 o                         
  12   0   5       1456.85       1301.05        44.78 o                         
  14   0   5        868.04        818.46        24.53 o                         
  16   0   5       4932.89       4962.82       114.52 o                         
  18   0   5       1444.02       1465.69        53.38 o                         
  20   0   5        127.05        131.19         8.20 o                         
   0   1   5        168.22        153.78         4.56 o                         
   1   1   5        199.23        198.61         3.95 o                         
   2   1   5        478.55        482.30         8.39 o                         
   3   1   5        306.49        304.32         5.75 o                         
   4   1   5        201.10        182.28         4.45 o                         
   5   1   5        166.81        163.31         2.76 o                         
   6   1   5        978.49       1018.11        18.33 o                         
   7   1   5        265.07        287.38         6.35 o                         
   8   1   5        681.79        695.28        11.81 o                         
   9   1   5         53.98         66.09         2.76 o                         
  10   1   5        423.86        423.03         9.05 o                         
  11   1   5        233.82        222.05         6.94 o                         
  12   1   5        677.63        700.93        16.56 o                         
  13   1   5        547.88        539.13        12.26 o                         
  14   1   5        673.50        638.74         9.07 o                         
  15   1   5        901.70        889.19        18.43 o                         
  16   1   5        477.61        494.69        10.64 o                         
  17   1   5        666.49        697.25        13.53 o                         
  18   1   5        212.29        228.12        37.58 o                         
  19   1   5        191.71        204.33         5.77 o                         
  20   1   5         13.27         13.67         1.73 o                         
  21   1   5         10.65          8.45         1.64 o                         
  22   1   5         80.56         55.09        10.79 o                         
   1   2   5        388.13        370.91         5.78 o                         
   2   2   5       2462.36       2431.41        34.58 o                         
   3   2   5       1180.81       1220.45        16.23 o                         
   4   2   5        347.79        366.86         5.82 o                         
   5   2   5       1143.16       1066.27        15.86 o                         
   6   2   5        235.12        237.47         5.38 o                         
   7   2   5       4651.77       4630.73       151.38 o                         
   8   2   5        738.49        752.45        14.40 o                         
   9   2   5        234.53        265.28        12.93 o                         
  11   2   5       1009.49       1051.72        24.72 o                         
  12   2   5        964.40        944.62        14.50 o                         
  13   2   5       3385.28       3299.73        41.94 o                         
  14   2   5        938.16        918.86        15.11 o                         
  15   2   5        256.11        265.31        14.24 o                         
  16   2   5        111.93        105.28         3.96 o                         
  17   2   5         98.49        105.11         4.63 o                         
  18   2   5         56.01         65.57         3.55 o                         
  19   2   5         91.42         97.51         4.54 o                         
  20   2   5        532.39        547.25        13.42 o                         
  21   2   5        412.28        457.32        11.33 o                         
  22   2   5        384.05        389.19        14.60 o                         
   0   3   5       1491.57       1484.74        27.91 o                         
   1   3   5        288.40        304.71         4.72 o                         
   2   3   5        141.37        142.37         2.57 o                         
   3   3   5        280.65        297.40         6.46 o                         
   4   3   5        265.10        254.24         4.87 o                         
   5   3   5         26.08         26.98         1.23 o                         
   6   3   5        206.60        214.43         6.38 o                         
   7   3   5          7.73          8.44         1.91 o                         
   8   3   5        148.20        159.02         4.30 o                         
  10   3   5       1770.96       1788.64        41.51 o                         
  11   3   5       1103.99       1043.98        18.83 o                         
  12   3   5        530.87        502.08        16.71 o                         
  13   3   5       1265.65       1233.83        14.51 o                         
  14   3   5        491.20        473.00         6.79 o                         
  15   3   5        396.31        404.71         6.92 o                         
  16   3   5        134.65        140.87         4.54 o                         
  17   3   5        160.02        168.68        14.94 o                         
  18   3   5        173.48        176.09         5.28 o                         
  19   3   5        297.03        315.85         8.11 o                         
  20   3   5         36.88         46.88         3.96 o                         
  21   3   5        186.73        199.93        17.55 o                         
   1   4   5         29.98         40.97         1.96 o                         
   2   4   5       2824.62       2950.06        47.67 o                         
   3   4   5        905.04        936.42        18.27 o                         
   4   4   5         31.31         36.08         2.11 o                         
   5   4   5       2008.26       1988.22        37.22 o                         
   6   4   5       1987.02       2132.10        54.87 o                         
   7   4   5        288.29        297.13        12.02 o                         
   8   4   5       2185.16       2192.00        71.74 o                         
   9   4   5        609.97        618.14        16.08 o                         
  10   4   5        304.88        302.34         7.30 o                         
  11   4   5        178.52        171.35         4.27 o                         
  12   4   5        102.35         92.13         2.70 o                         
  13   4   5        140.96        141.21         3.68 o                         
  14   4   5        418.98        424.93         6.88 o                         
  15   4   5        154.26        167.06         3.46 o                         
  16   4   5        693.99        672.27        12.49 o                         
  17   4   5         10.99          5.28         1.74 o                         
  18   4   5         39.74         42.43         3.42 o                         
  19   4   5          9.47         13.37         2.17 o                         
  20   4   5         25.92         27.02         4.35 o                         
  21   4   5         65.93         68.09         3.40 o                         
   0   5   5        385.73        429.26        11.70 o                         
   1   5   5        355.98        374.85         7.42 o                         
   2   5   5          6.30          8.98         1.04 o                         
   3   5   5         15.22         21.92         1.67 o                         
   4   5   5        413.97        410.30         9.20 o                         
   5   5   5        341.60        367.10         8.39 o                         
   6   5   5        194.94        198.22         6.90 o                         
   7   5   5       1469.86       1510.77        35.83 o                         
   8   5   5       1176.90       1125.93        23.53 o                         
   9   5   5       2001.70       1940.35        24.14 o                         
  10   5   5        812.83        788.36        14.88 o                         
  11   5   5        114.12        110.39         2.93 o                         
  12   5   5        284.68        299.83         5.54 o                         
  13   5   5          7.40          6.70         1.26 o                         
  14   5   5        835.83        814.50        11.44 o                         
  15   5   5          6.85          6.13         1.42 o                         
  16   5   5        121.72        123.64         4.44 o                         
  17   5   5        136.30        161.82         5.49 o                         
  18   5   5        224.21        247.54         9.58 o                         
  19   5   5         36.81         33.60         2.24 o                         
  20   5   5        228.43        229.89         7.79 o                         
   1   6   5        270.99        292.05         6.53 o                         
   2   6   5        678.78        689.06        12.73 o                         
   3   6   5        107.02        112.11         4.08 o                         
   4   6   5        343.15        338.55         8.41 o                         
   5   6   5        934.34        953.63        24.25 o                         
   6   6   5       1789.58       1834.05        25.94 o                         
   7   6   5        126.73        120.80         3.52 o                         
   8   6   5        487.79        486.98         7.42 o                         
   9   6   5        125.63        111.24         3.42 o                         
  10   6   5        628.14        625.65         8.87 o                         
  11   6   5         36.97         36.16         2.02 o                         
  12   6   5        702.13        697.02         9.64 o                         
  13   6   5        480.81        486.53         9.07 o                         
  14   6   5         83.43         89.81         3.21 o                         
  15   6   5         15.80         14.53         1.59 o                         
  16   6   5        211.46        216.51         6.40 o                         
  17   6   5        133.92        131.20         4.42 o                         
  18   6   5         16.46         15.04         1.76 o                         
  19   6   5         14.84         14.13         1.81 o                         
   0   7   5        115.96        105.32         5.20 o                         
   1   7   5         71.52         72.71         2.57 o                         
   2   7   5        245.36        235.81         4.89 o                         
   3   7   5        870.26        907.47        13.41 o                         
   4   7   5        910.85        911.91        11.38 o                         
   5   7   5       1049.80       1053.75        12.74 o                         
   6   7   5        535.88        502.62         8.76 o                         
   7   7   5        474.42        492.70         7.52 o                         
   8   7   5        831.09        903.19        25.49 o                         
   9   7   5        500.24        487.54         7.40 o                         
  10   7   5        322.00        325.36         5.61 o                         
  11   7   5        120.78        120.93         3.85 o                         
  12   7   5         52.05         49.90         3.60 o                         
  13   7   5        117.21        113.55         2.97 o                         
  14   7   5        122.15        125.95         4.11 o                         
  15   7   5        273.31        267.75        20.63 o                         
  16   7   5         88.24         99.37         3.69 o                         
  17   7   5        111.74        129.39         6.56 o                         
  18   7   5        205.40        136.41         6.81 o                         
   1   8   5        240.10        258.76         4.92 o                         
   2   8   5        342.90        348.29         5.90 o                         
   3   8   5         35.68         39.08         1.97 o                         
   4   8   5        592.17        592.19        14.13 o                         
   5   8   5        192.93        181.31         3.82 o                         
   6   8   5         90.45         89.65         2.91 o                         
   7   8   5        259.08        252.41         4.82 o                         
   8   8   5        244.01        254.82         4.84 o                         
   9   8   5        187.49        202.69         4.16 o                         
  10   8   5        205.03        211.47         4.44 o                         
  11   8   5        222.79        218.83         4.16 o                         
  12   8   5        491.37        515.52         7.82 o                         
  13   8   5        636.87        645.35        20.14 o                         
  14   8   5        186.14        202.74         5.83 o                         
  15   8   5        208.45        219.65         6.98 o                         
  16   8   5        110.85         96.22         3.92 o                         
  17   8   5         29.58         27.56         2.93 o                         
   0   9   5       1292.15       1359.07        28.63 o                         
   1   9   5        432.81        442.28         7.79 o                         
   2   9   5         62.58         62.86         2.40 o                         
   3   9   5        555.73        555.32         8.78 o                         
   4   9   5        345.54        332.46         6.05 o                         
   5   9   5        170.75        172.63         4.38 o                         
   6   9   5        470.35        467.16         8.87 o                         
   7   9   5        213.75        200.87         3.98 o                         
   8   9   5        676.83        659.00         9.56 o                         
   9   9   5         20.28         21.31         1.36 o                         
  10   9   5        115.30        139.04        16.78 o                         
  11   9   5        259.55        241.85         5.52 o                         
  12   9   5        647.84        643.19        15.21 o                         
  13   9   5         83.87         95.08        10.71 o                         
  14   9   5        130.35        140.16         5.77 o                         
  15   9   5        136.96        118.59         7.03 o                         
   1  10   5         45.08         51.90         3.11 o                         
   2  10   5        304.70        313.70         6.80 o                         
   3  10   5        404.20        415.69         8.60 o                         
   4  10   5         47.36         50.26         2.17 o                         
   5  10   5        158.19        154.84         4.86 o                         
   6  10   5         64.88         69.47         2.71 o                         
   7  10   5         49.44         42.93         2.24 o                         
   8  10   5         33.08         27.86         2.06 o                         
   9  10   5         98.37         87.44         6.76 o                         
  10  10   5         35.08         34.18         4.76 o                         
  11  10   5        349.13        342.62        25.39 o                         
  12  10   5         32.86         26.80         2.46 o                         
   0  11   5       1104.60       1128.76        39.39 o                         
   1  11   5        427.11        459.27        11.07 o                         
   2  11   5        238.28        248.26         8.25 o                         
   3  11   5         84.92         92.47         4.21 o                         
   4  11   5        171.84        182.26         9.83 o                         
   5  11   5          7.09          5.38         1.14 o                         
   6  11   5         74.61         76.68         4.65 o                         
   0   0   6       3026.56       3046.35        97.27 o                         
   2   0   6       2176.46       1922.56        43.81 o                         
   4   0   6      10794.36      11042.77       352.56 o                         
   8   0   6       2642.15       2714.66        61.71 o                         
  10   0   6        881.16        853.96        30.96 o                         
  12   0   6        153.07        152.84         5.59 o                         
  14   0   6        966.55        962.05        26.97 o                         
  16   0   6       1958.02       2001.39        49.61 o                         
  18   0   6        301.01        301.76         9.31 o                         
  20   0   6       1851.31       1852.21        70.65 o                         
  22   0   6        276.12        237.65         9.82 o                         
   1   1   6        151.17        155.28         3.53 o                         
   2   1   6        204.90        208.32         4.29 o                         
   3   1   6        121.84        130.16         3.17 o                         
   4   1   6        538.76        540.77        11.11 o                         
   5   1   6       1793.32       1910.99        31.05 o                         
   6   1   6        107.76        120.02         3.08 o                         
   7   1   6        173.24        175.18         3.97 o                         
   8   1   6        606.83        598.26        12.44 o                         
   9   1   6        294.34        278.69         6.91 o                         
  10   1   6        214.01        210.07         7.52 o                         
  11   1   6        226.71        214.22         7.32 o                         
  12   1   6         24.69         28.52         2.28 o                         
  13   1   6        834.16        801.52        15.88 o                         
  14   1   6         47.49         38.67         2.79 o                         
  15   1   6        498.39        519.48        12.18 o                         
  16   1   6         84.55         96.36         4.44 o                         
  17   1   6        912.53        925.18        18.64 o                         
  18   1   6        166.45        180.05         5.35 o                         
  19   1   6        553.31        583.58        10.13 o                         
  20   1   6        403.26        428.69        17.85 o                         
  21   1   6        807.33        890.87        23.23 o                         
  22   1   6        260.91        251.14        10.10 o                         
   1   2   6        474.28        618.27        12.44 o                         
   2   2   6      15149.96      16398.11       368.60 o                         
   3   2   6       9811.83      10758.49       659.20 o                         
   4   2   6       1198.94       1167.73        15.63 o                         
   5   2   6        299.51        306.50         4.74 o                         
   6   2   6        906.50       1022.85        13.82 o                         
   7   2   6       2665.82       2847.07        39.99 o                         
   8   2   6        442.93        456.78         9.68 o                         
   9   2   6        735.40        685.26        36.19 o                         
  11   2   6       2566.48       2544.24        38.34 o                         
  12   2   6         10.18          7.89         1.08 o                         
  13   2   6        344.08        336.52         5.48 o                         
  14   2   6        285.05        299.50         5.82 o                         
  15   2   6       1652.08       1629.08        22.49 o                         
  16   2   6        337.49        333.12         7.43 o                         
  17   2   6        159.02        151.38        11.88 o                         
  18   2   6        154.27        156.63         4.88 o                         
  19   2   6         43.78         45.55         3.47 o                         
  20   2   6        201.64        197.14         4.97 o                         
  21   2   6        116.73        117.84         7.98 o                         
  22   2   6          6.97          8.18         1.55 o                         
   1   3   6        872.40        893.66        14.96 o                         
   2   3   6        387.38        395.57         6.45 o                         
   3   3   6        709.55        744.45        10.36 o                         
   4   3   6         55.50         64.10         1.63 o                         
   5   3   6        448.62        442.07         8.13 o                         
   6   3   6         79.80         89.92         2.77 o                         
   7   3   6        423.70        418.46         8.82 o                         
   8   3   6        100.63         99.19         3.16 o                         
   9   3   6         35.15         38.12         2.04 o                         
  10   3   6         13.61          9.84         1.53 o                         
  11   3   6        412.48        395.44         6.52 o                         
  12   3   6         44.84         44.77         1.93 o                         
  13   3   6       1529.18       1484.51        19.14 o                         
  14   3   6       2857.16       2810.17        37.50 o                         
  15   3   6        348.51        359.84         7.18 o                         
  16   3   6        511.12        546.26        10.21 o                         
  17   3   6       1009.18       1018.13        16.04 o                         
  18   3   6        102.81        111.97         4.10 o                         
  19   3   6         46.78         54.93         3.85 o                         
  20   3   6         13.70         13.53         2.77 o                         
  21   3   6         46.29         21.87         2.97 o                         
   0   4   6       5147.69       5278.35       119.14 o                         
   1   4   6       5987.15       6330.53       141.78 o                         
   2   4   6        681.67        700.81        18.49 o                         
   3   4   6         14.10         16.13         1.40 o                         
   4   4   6        319.95        354.53        14.20 o                         
   5   4   6       1343.41       1314.42        21.92 o                         
   6   4   6       1300.63       1269.85        24.75 o                         
   7   4   6        223.43        240.28         5.92 o                         
   8   4   6         58.32         73.54         5.86 o                         
   9   4   6        545.85        537.03        12.05 o                         
  10   4   6       1207.38       1232.16        22.72 o                         
  11   4   6        558.91        556.65         8.41 o                         
  12   4   6       3491.39       3490.55        41.54 o                         
  13   4   6        526.95        524.44         9.35 o                         
  14   4   6       3157.38       3185.31        35.55 o                         
  15   4   6        244.84        249.33         5.77 o                         
  16   4   6        180.37        193.45         6.08 o                         
  17   4   6        362.99        362.78         8.91 o                         
  18   4   6         58.81         61.56         3.31 o                         
  19   4   6        139.28        147.82         5.33 o                         
  20   4   6         92.31        102.91         4.24 o                         
  21   4   6         25.29         18.96         3.31 o                         
   1   5   6        135.97        155.65         3.95 o                         
   2   5   6         18.14         15.75         1.54 o                         
   3   5   6        621.81        663.56        13.14 o                         
   4   5   6        726.01        718.35        12.97 o                         
   5   5   6        153.51        141.86         3.80 o                         
   6   5   6          7.48         12.40         1.85 o                         
   7   5   6        146.69        163.03         5.30 o                         
   8   5   6        739.28        715.67        11.98 o                         
   9   5   6       1191.82       1143.87        14.18 o                         
  10   5   6        996.88        934.70        13.08 o                         
  11   5   6       1054.45       1052.16        12.63 o                         
  12   5   6       1897.20       1872.36        23.08 o                         
  13   5   6       2174.66       2205.02        27.09 o                         
  14   5   6        410.29        383.71         6.37 o                         
  15   5   6         58.22         64.96         3.16 o                         
  16   5   6        110.78        107.61         4.01 o                         
  17   5   6         92.26         95.26         3.44 o                         
  18   5   6        190.81        200.87         5.48 o                         
  19   5   6          9.06          6.78         1.37 o                         
  20   5   6         78.24         91.69         6.31 o                         
   0   6   6        137.95        123.17         5.79 o                         
   1   6   6        261.61        282.23         6.42 o                         
   2   6   6        356.38        365.00         7.56 o                         
   3   6   6        669.95        698.11        11.95 o                         
   4   6   6        137.60        142.62         3.75 o                         
   5   6   6        510.52        491.42         7.29 o                         
   6   6   6        645.45        622.68        11.84 o                         
   7   6   6         63.97         63.13         2.20 o                         
   8   6   6        505.91        495.26         8.08 o                         
   9   6   6       1125.21       1116.03        13.29 o                         
  10   6   6       1338.67       1327.00        21.83 o                         
  11   6   6        498.06        510.58         7.59 o                         
  12   6   6        917.12        888.30        16.44 o                         
  13   6   6          9.08         10.44         1.41 o                         
  14   6   6        422.26        430.91         8.40 o                         
  15   6   6        643.76        675.20        12.40 o                         
  16   6   6         39.95         44.10         3.30 o                         
  17   6   6         92.95         97.46         3.42 o                         
  18   6   6         71.92         72.13         4.70 o                         
  19   6   6         61.04         52.54         5.37 o                         
   1   7   6         85.18         83.17         2.52 o                         
   2   7   6         61.08         58.06         2.11 o                         
   3   7   6        143.59        141.13         3.15 o                         
   4   7   6        669.57        664.81        10.02 o                         
   5   7   6        260.38        273.85         4.71 o                         
   6   7   6       2090.53       2082.09        22.97 o                         
   7   7   6        453.55        442.42         8.67 o                         
   8   7   6        328.30        336.66         5.72 o                         
   9   7   6       4920.80       4876.33        53.46 o                         
  10   7   6       1060.06       1048.00        14.28 o                         
  11   7   6         67.04         73.75         2.73 o                         
  12   7   6         19.48         18.78         1.44 o                         
  13   7   6        217.66        220.28         5.90 o                         
  14   7   6         25.82         30.82         2.26 o                         
  15   7   6         56.63         58.00         3.60 o                         
  16   7   6         26.95         25.90         2.80 o                         
  17   7   6         91.82        100.90         7.24 o                         
  18   7   6        105.53        130.02         7.10 o                         
   0   8   6        132.90        124.01         5.55 o                         
   1   8   6         87.84         88.15         5.35 o                         
   2   8   6         23.14         25.24         1.85 o                         
   3   8   6          0.97          1.74         0.92 o                         
   4   8   6        411.54        397.29         6.10 o                         
   5   8   6        108.92        105.43         3.04 o                         
   6   8   6         87.74         95.99         2.89 o                         
   7   8   6        682.63        682.92        10.96 o                         
   8   8   6        234.53        231.36         4.05 o                         
   9   8   6        222.86        219.93         3.98 o                         
  10   8   6        236.37        243.01         3.79 o                         
  11   8   6         78.52         82.78         2.65 o                         
  12   8   6        150.59        150.53         5.49 o                         
  13   8   6        272.92        282.09         7.55 o                         
  14   8   6        216.85        209.03        15.20 o                         
  15   8   6        393.94        423.75        44.84 o                         
  16   8   6        200.03        197.79        10.52 o                         
   1   9   6         27.84         29.50         2.42 o                         
   2   9   6        512.76        549.26         9.15 o                         
   3   9   6        723.54        768.96        11.08 o                         
   4   9   6        186.30        189.40         5.28 o                         
   5   9   6       2500.83       2525.32        48.24 o                         
   6   9   6        641.41        641.47         8.82 o                         
   7   9   6        130.27        133.95         2.93 o                         
   8   9   6         85.91         80.51         2.21 o                         
   9   9   6          7.26          8.14         1.28 o                         
  10   9   6         19.09         14.66         2.03 o                         
  11   9   6        121.90        115.33         6.32 o                         
  12   9   6        450.40        470.35        11.83 o                         
  13   9   6         40.05         38.35         2.82 o                         
  14   9   6        175.32        167.22         8.65 o                         
   0  10   6         29.10         39.20         5.32 o                         
   1  10   6        166.29        175.59         8.95 o                         
   2  10   6         80.81         75.56         3.21 o                         
   3  10   6         82.98         84.42         3.48 o                         
   4  10   6        478.31        482.19        11.94 o                         
   5  10   6         31.02         21.89         1.76 o                         
   6  10   6         97.27         88.28         2.59 o                         
   7  10   6         20.29         26.41         2.08 o                         
   8  10   6          1.19          3.09         1.27 o                         
   9  10   6        146.08        155.30        12.30 o                         
  10  10   6         96.62         99.51         5.93 o                         
  11  10   6        103.55         65.52         4.80 o                         
  12  10   6        111.82         90.06         4.30 o                         
   1  11   6        343.93        334.26        10.04 o                         
   2  11   6       1514.65       1647.76        38.93 o                         
   3  11   6          4.31          4.83         1.53 o                         
   4  11   6        258.02        269.25         9.34 o                         
   5  11   6          9.70          6.67         2.82 o                         
   6  11   6          0.35         -1.44         1.44 o                         
   7  11   6        100.83         47.74         5.34 o                         
   2   0   7      15106.87      16364.53       522.45 o                         
   4   0   7      13294.17      14382.46       261.59 o                         
   6   0   7       3150.53       3483.73        78.67 o                         
   8   0   7       4687.23       5116.83       116.20 o                         
  10   0   7       2517.58       2616.90        83.72 o                         
  12   0   7        461.21        417.89         8.74 o                         
  14   0   7        118.96        109.72         8.22 o                         
  16   0   7        114.75        115.28         8.51 o                         
  18   0   7       1102.17       1185.23        29.67 o                         
  20   0   7        904.15       1000.29        27.11 o                         
   0   1   7        528.55        541.42        13.77 o                         
   1   1   7        330.49        339.83         6.53 o                         
   2   1   7        266.38        283.04         5.70 o                         
   3   1   7         69.23         72.72         2.34 o                         
   4   1   7        462.01        495.20         9.09 o                         
   5   1   7        510.40        576.90        10.54 o                         
   6   1   7        287.46        318.59         6.48 o                         
   7   1   7        699.13        778.73        13.85 o                         
   8   1   7        313.42        317.65         7.64 o                         
   9   1   7        812.92        837.96        17.31 o                         
  10   1   7          2.92          4.78         1.62 o                         
  11   1   7       1020.88        959.50        16.43 o                         
  12   1   7        202.85        188.56         5.52 o                         
  13   1   7        508.50        484.36         8.38 o                         
  14   1   7         12.92         16.85         2.63 o                         
  15   1   7       1634.18       1600.94        23.78 o                         
  16   1   7        674.08        685.86        11.81 o                         
  17   1   7        631.30        625.09        26.67 o                         
  18   1   7        152.62        171.12         5.30 o                         
  19   1   7       1688.27       1748.67        45.44 o                         
  20   1   7        260.19        255.96         5.11 o                         
  21   1   7         39.66         41.68         4.66 o                         
   1   2   7       1414.80       1634.68        26.66 o                         
   2   2   7       1942.21       2085.80        33.94 o                         
   3   2   7        778.49        870.66        15.18 o                         
   4   2   7       4152.84       4581.30        72.40 o                         
   5   2   7       2475.74       2743.09        44.21 o                         
   6   2   7          1.63         12.49         1.73 o                         
   7   2   7       3139.12       3235.72        52.25 o                         
   8   2   7       3083.24       3257.50       152.53 o                         
   9   2   7       1394.07       1482.52        35.49 o                         
  10   2   7         23.15         24.10         4.49 o                         
  11   2   7       1957.87       1993.15        66.54 o                         
  12   2   7        700.14        726.42        10.68 o                         
  13   2   7       1214.21       1171.70        15.74 o                         
  14   2   7        412.74        416.53         7.31 o                         
  15   2   7        819.20        815.55        12.65 o                         
  16   2   7       1343.39       1411.62        27.96 o                         
  17   2   7        822.82        852.42        13.81 o                         
  18   2   7        394.88        426.19         8.95 o                         
  19   2   7        246.10        272.78        10.06 o                         
  20   2   7         43.03         46.02         2.96 o                         
  21   2   7        239.48        264.57        10.24 o                         
   0   3   7       1221.47       1247.18        27.47 o                         
   1   3   7        517.14        532.65         7.68 o                         
   2   3   7         33.45         39.50         1.72 o                         
   3   3   7        701.86        744.05        11.59 o                         
   4   3   7        600.81        624.05        10.89 o                         
   5   3   7        700.86        728.02        12.68 o                         
   6   3   7        120.70        116.19         2.51 o                         
   7   3   7        482.39        505.75         9.17 o                         
   8   3   7        231.06        230.53         5.40 o                         
   9   3   7        483.52        487.59        11.24 o                         
  10   3   7        423.85        391.54         6.51 o                         
  11   3   7        625.39        595.05         9.15 o                         
  12   3   7        636.98        614.86         9.45 o                         
  13   3   7       1893.82       1790.71       116.80 o                         
  14   3   7         64.73         69.71         4.48 o                         
  15   3   7       2911.80       2899.91        37.47 o                         
  16   3   7        625.21        613.43        15.90 o                         
  17   3   7        236.60        244.72         5.69 o                         
  18   3   7        433.67        424.22         8.47 o                         
  19   3   7        181.52        159.09         6.13 o                         
  20   3   7         14.13         12.89         1.60 o                         
  21   3   7          1.45          0.64         1.67 o                         
   1   4   7       1157.27       1261.32        18.71 o                         
   2   4   7         93.72        130.60         2.89 o                         
   3   4   7       3118.66       3386.15        48.34 o                         
   4   4   7        411.24        409.28         6.93 o                         
   5   4   7        262.10        243.20         5.18 o                         
   6   4   7        137.39        156.92         3.88 o                         
   7   4   7         14.23         14.30         2.21 o                         
   8   4   7        345.15        325.70         5.51 o                         
   9   4   7          4.50          4.19         0.95 o                         
  10   4   7       2292.42       2231.47        25.49 o                         
  11   4   7        900.29        862.40        11.04 o                         
  12   4   7       2328.08       2369.18        55.61 o                         
  13   4   7        902.29        913.41        15.08 o                         
  14   4   7        121.18        129.30         4.32 o                         
  15   4   7         77.95         68.30         3.45 o                         
  16   4   7         37.21         38.70         2.40 o                         
  17   4   7          4.21          4.29         1.18 o                         
  18   4   7        512.77        522.20        14.32 o                         
  19   4   7         15.53         15.83         1.71 o                         
  20   4   7         86.75         78.81         4.99 o                         
   0   5   7        730.99        730.18        18.22 o                         
   1   5   7        964.57       1017.73        17.47 o                         
   2   5   7        138.02        139.84         3.67 o                         
   3   5   7        183.13        190.71         4.55 o                         
   4   5   7        503.29        517.63        11.12 o                         
   5   5   7        213.57        239.37         6.15 o                         
   6   5   7         78.34         73.09         2.24 o                         
   7   5   7        412.40        407.29         8.14 o                         
   8   5   7        941.42        931.79        13.44 o                         
   9   5   7       2604.04       2516.78        28.74 o                         
  10   5   7       3099.44       3043.72        32.17 o                         
  11   5   7       2470.55       2409.39        31.38 o                         
  12   5   7       3368.37       3398.80        47.01 o                         
  13   5   7        327.22        332.15         7.27 o                         
  14   5   7        382.85        391.86        10.33 o                         
  15   5   7        342.42        337.25         6.98 o                         
  16   5   7        166.93        161.03         4.21 o                         
  17   5   7         60.57         53.89         3.06 o                         
  18   5   7         36.03         41.57         3.27 o                         
  19   5   7        128.97        219.48        10.07 o                         
   1   6   7        551.95        551.02         7.63 o                         
   2   6   7         21.40         24.02         1.34 o                         
   3   6   7        400.76        424.60         7.89 o                         
   4   6   7        605.90        598.28        13.64 o                         
   5   6   7        247.69        239.85         4.02 o                         
   6   6   7       2209.74       2246.49        25.65 o                         
   7   6   7         18.33         19.00         1.60 o                         
   8   6   7       1472.83       1462.43        16.50 o                         
   9   6   7        554.10        527.74        16.94 o                         
  10   6   7        463.97        463.38         6.87 o                         
  11   6   7        165.83        162.34         4.27 o                         
  12   6   7        247.10        261.51         6.16 o                         
  13   6   7        258.84        282.62         6.76 o                         
  14   6   7         15.80         14.51         1.50 o                         
  15   6   7          5.87          4.39         1.46 o                         
  16   6   7        534.69        555.63        46.03 o                         
  17   6   7        466.26        464.46        11.50 o                         
  18   6   7         45.12         34.89         2.86 o                         
   0   7   7        277.65        302.82         7.19 o                         
   1   7   7         40.75         39.64         2.30 o                         
   2   7   7        337.09        362.16         5.40 o                         
   3   7   7        178.10        195.96         3.66 o                         
   4   7   7        229.65        230.43         4.17 o                         
   5   7   7       1048.51       1001.38        12.41 o                         
   6   7   7        765.44        764.97        18.03 o                         
   7   7   7       1770.54       1734.33        19.34 o                         
   8   7   7       2639.61       2560.35        32.82 o                         
   9   7   7         17.89         17.43         1.56 o                         
  10   7   7        627.72        612.89        10.55 o                         
  11   7   7        728.05        684.56        27.90 o                         
  12   7   7         64.55         65.05         3.44 o                         
  13   7   7        146.67        151.64         5.55 o                         
  14   7   7         18.81         20.62         2.59 o                         
  15   7   7        198.24        219.81         6.09 o                         
  16   7   7        175.20        188.20         5.92 o                         
  17   7   7        125.21        128.73         5.57 o                         
   1   8   7        136.84        128.83         4.10 o                         
   2   8   7        420.02        393.16         6.94 o                         
   3   8   7        755.78        763.87        11.07 o                         
   4   8   7        521.09        497.98         7.95 o                         
   5   8   7        176.76        172.08         3.51 o                         
   6   8   7        170.29        172.11         4.38 o                         
   7   8   7        129.27        137.08         3.37 o                         
   8   8   7        194.55        190.25         5.74 o                         
   9   8   7         43.58         48.74         2.83 o                         
  10   8   7        702.82        708.96        14.32 o                         
  11   8   7        193.53        198.99         5.84 o                         
  12   8   7         40.09         45.37         3.19 o                         
  13   8   7        210.42        215.36        11.65 o                         
  14   8   7        119.60        116.80         8.90 o                         
  15   8   7        107.69        104.60         4.81 o                         
  16   8   7        151.06        151.90         8.28 o                         
   0   9   7        288.85        319.59        16.41 o                         
   1   9   7       1022.58       1049.80        37.69 o                         
   2   9   7        331.09        342.83         8.25 o                         
   3   9   7        787.65        756.93        11.42 o                         
   4   9   7        903.69        890.19        10.74 o                         
   5   9   7        165.13        155.13         3.35 o                         
   6   9   7         79.14         76.11         2.65 o                         
   7   9   7        761.87        783.50        12.70 o                         
   8   9   7        486.27        481.54         8.70 o                         
   9   9   7        310.82        299.39         8.59 o                         
  10   9   7         95.11         94.24         3.37 o                         
  11   9   7        221.13        217.27        12.69 o                         
  12   9   7        206.45        210.42         6.61 o                         
  13   9   7         15.79         13.89         4.00 o                         
  14   9   7          8.57          7.71         2.05 o                         
   1  10   7        340.15        355.36         9.69 o                         
   2  10   7         25.20         19.39         2.59 o                         
   3  10   7         50.55         52.68         3.51 o                         
   4  10   7         44.40         40.44         3.11 o                         
   5  10   7        117.40        103.42         4.11 o                         
   6  10   7         65.19         56.04         3.60 o                         
   7  10   7        262.42        251.12         8.37 o                         
   8  10   7         14.06          8.49         1.23 o                         
   9  10   7         99.46        105.25        12.88 o                         
  10  10   7        110.83        107.40         6.28 o                         
  11  10   7         30.07         27.60         1.95 o                         
   0  11   7       2158.83       2211.24        72.57 o                         
   1  11   7        147.21        156.53         5.92 o                         
   2  11   7        403.45        403.81        11.17 o                         
   3  11   7         65.03         64.63         3.56 o                         
   4  11   7        135.90        127.28         4.09 o                         
   5  11   7         32.25         39.15         2.59 o                         
   6  11   7         32.76         30.66         4.01 o                         
   7  11   7         19.53         33.47         4.59 o                         
   0   0   8        883.38        884.12        30.46 o                         
   2   0   8       9018.05       8496.29       269.35 o                         
   4   0   8        312.66        377.68        10.64 o                         
   6   0   8       2349.85       2237.82        51.91 o                         
   8   0   8       2745.88       2867.53        65.74 o                         
  10   0   8       2903.64       2912.67        86.42 o                         
  12   0   8       2162.80       2041.93        35.98 o                         
  14   0   8       4413.41       4412.70        83.40 o                         
  16   0   8       2600.66       2657.60        52.17 o                         
  18   0   8        645.45        663.10        15.65 o                         
  20   0   8        408.15        366.14         9.93 o                         
   1   1   8        204.93        219.44         4.86 o                         
   2   1   8        358.62        392.11         7.62 o                         
   3   1   8        281.68        304.01         6.26 o                         
   4   1   8        234.43        250.55         5.47 o                         
   5   1   8        246.73        242.19         6.16 o                         
   6   1   8        245.13        248.54         5.49 o                         
   7   1   8         50.36         38.43         2.02 o                         
   8   1   8        423.11        413.74         8.48 o                         
   9   1   8        146.55        162.08         5.11 o                         
  10   1   8         19.87         18.48         1.42 o                         
  11   1   8        244.21        218.36         4.98 o                         
  12   1   8        155.22        153.37         3.61 o                         
  13   1   8        274.27        271.92         5.82 o                         
  14   1   8        354.54        358.49         6.92 o                         
  15   1   8        595.17        578.29        10.59 o                         
  16   1   8        101.65        110.86         4.10 o                         
  17   1   8          4.87          8.65         1.54 o                         
  18   1   8        391.69        400.57         7.61 o                         
  19   1   8         31.97         42.72         4.01 o                         
  20   1   8        444.56        432.26        16.90 o                         
  21   1   8        261.72        241.45         7.26 o                         
   0   2   8       2280.45       2524.36        58.25 o                         
   1   2   8        869.13        866.55        15.26 o                         
   2   2   8       4072.56       4044.26        64.44 o                         
   3   2   8        457.95        509.77         9.74 o                         
   4   2   8        168.96        190.87        11.57 o                         
   5   2   8       2911.00       3087.83        50.40 o                         
   6   2   8       2498.44       2583.06        42.51 o                         
   7   2   8        164.25        175.05         4.42 o                         
   8   2   8        199.70        189.11         6.34 o                         
   9   2   8         64.37         57.94         2.72 o                         
  10   2   8        177.50        161.39         4.67 o                         
  11   2   8       1471.68       1472.79        18.95 o                         
  12   2   8        703.99        710.26        10.47 o                         
  13   2   8       1207.46       1172.98        44.06 o                         
  14   2   8        352.05        365.72         7.06 o                         
  15   2   8        418.96        410.15         7.53 o                         
  16   2   8        335.69        315.00        10.99 o                         
  17   2   8        582.16        579.65         9.92 o                         
  18   2   8         38.67         47.46         2.68 o                         
  19   2   8        281.37        287.34        12.23 o                         
  20   2   8        128.65        144.72         4.62 o                         
  21   2   8         55.95         45.73         4.09 o                         
   1   3   8        143.60        152.12         4.03 o                         
   2   3   8         18.76         25.89         1.48 o                         
   3   3   8        179.23        192.60         4.70 o                         
   4   3   8        323.79        337.55         8.06 o                         
   5   3   8        216.32        202.42         4.81 o                         
   6   3   8        288.26        305.17         7.47 o                         
   7   3   8        403.98        379.35        11.46 o                         
   8   3   8        546.93        571.21         9.56 o                         
   9   3   8        230.19        225.20         4.78 o                         
  10   3   8       1359.10       1338.61        17.37 o                         
  11   3   8       2545.73       2526.29        32.93 o                         
  12   3   8       1747.23       1765.43        25.75 o                         
  13   3   8        571.79        576.40         9.75 o                         
  14   3   8         59.86         60.29         2.85 o                         
  15   3   8         27.29         26.84         2.07 o                         
  16   3   8        122.37        128.77         4.01 o                         
  17   3   8         51.17         64.77         2.90 o                         
  18   3   8         25.30         20.44         1.77 o                         
  19   3   8         17.91         26.90         4.53 o                         
  20   3   8         10.19          4.59         1.86 o                         
   0   4   8         78.40        105.62         4.77 o                         
   1   4   8       1096.43       1093.79        19.09 o                         
   2   4   8       1545.16       1549.42        25.92 o                         
   3   4   8        927.90        927.65        18.85 o                         
   4   4   8       1002.67       1077.64        26.70 o                         
   5   4   8        469.91        495.15        14.05 o                         
   6   4   8        558.57        594.93        16.10 o                         
   7   4   8       1484.05       1514.53        20.47 o                         
   8   4   8       1058.09       1054.96        20.28 o                         
   9   4   8        926.63        918.03        15.12 o                         
  10   4   8       2412.85       2441.74        31.99 o                         
  11   4   8        147.66        165.18         4.59 o                         
  12   4   8        285.78        282.88         6.58 o                         
  13   4   8        103.07        103.49         3.96 o                         
  14   4   8        795.63        817.84        13.59 o                         
  15   4   8        154.72        158.82         4.45 o                         
  16   4   8        367.83        368.73         7.07 o                         
  17   4   8         20.91         22.01         1.74 o                         
  18   4   8         89.12         90.55         9.68 o                         
  19   4   8         84.53         95.50         6.74 o                         
  20   4   8        270.76        273.08        23.73 o                         
   1   5   8        187.16        182.49         5.14 o                         
   2   5   8         45.76         43.89         2.20 o                         
   3   5   8         80.04         79.33         2.13 o                         
   4   5   8          9.82          8.23         0.75 o                         
   5   5   8        230.29        239.14         4.73 o                         
   6   5   8       1338.06       1323.28        15.15 o                         
   7   5   8       1215.77       1161.66        14.35 o                         
   8   5   8        416.37        429.77         7.52 o                         
   9   5   8        454.13        445.94         7.36 o                         
  10   5   8        407.40        391.00         8.39 o                         
  11   5   8        102.17        107.68         3.44 o                         
  12   5   8        391.12        379.34         7.78 o                         
  13   5   8        458.52        480.19        11.57 o                         
  14   5   8        306.21        304.74         6.41 o                         
  15   5   8        129.55        135.38         4.52 o                         
  16   5   8        117.93        115.55         3.91 o                         
  17   5   8        123.73        133.06         5.07 o                         
  18   5   8         26.39         33.68         3.66 o                         
   0   6   8        865.72        858.20        17.36 o                         
   1   6   8         75.87         77.06         1.98 o                         
   2   6   8        213.95        234.80         3.80 o                         
   3   6   8        223.92        234.87         3.65 o                         
   4   6   8        260.39        261.26         4.14 o                         
   5   6   8        664.54        654.72         8.48 o                         
   6   6   8        451.98        444.95         7.32 o                         
   7   6   8        574.59        595.93         9.77 o                         
   8   6   8        733.22        750.61        12.00 o                         
   9   6   8        166.98        165.29         4.87 o                         
  10   6   8        507.71        503.13         9.65 o                         
  11   6   8         40.01         50.12         3.54 o                         
  12   6   8        495.88        508.11        18.88 o                         
  13   6   8        240.53        258.65         6.89 o                         
  14   6   8        284.41        282.62         6.92 o                         
  15   6   8         63.98         65.42         3.40 o                         
  16   6   8         36.41         33.52         2.46 o                         
  17   6   8         75.70         65.75         3.91 o                         
  18   6   8          1.79          0.43         0.86 o                         
   1   7   8         99.72        110.64         3.15 o                         
   2   7   8        236.64        229.42         6.66 o                         
   3   7   8        218.83        224.60         6.99 o                         
   4   7   8       1357.34       1358.58        21.33 o                         
   5   7   8       1103.58       1124.78        14.80 o                         
   6   7   8        482.67        479.20         7.41 o                         
   7   7   8        825.56        840.08        13.15 o                         
   8   7   8        141.78        143.18         4.51 o                         
   9   7   8        506.07        496.26         9.47 o                         
  10   7   8         27.84         25.10         2.34 o                         
  11   7   8        105.47        120.33         4.40 o                         
  12   7   8         25.95         22.27         2.25 o                         
  13   7   8         78.29         79.99         3.53 o                         
  14   7   8        184.36        203.27         5.98 o                         
  15   7   8        390.60        443.72        10.85 o                         
  17   7   8        196.29        211.71         9.50 o                         
   0   8   8        552.24        589.34        15.24 o                         
   1   8   8         90.85         84.70         3.81 o                         
   2   8   8         30.62         22.86         2.15 o                         
   3   8   8        476.95        472.23         9.24 o                         
   4   8   8        147.84        139.65         3.19 o                         
   5   8   8          4.57          7.28         1.29 o                         
   6   8   8         98.45         97.91         4.64 o                         
   7   8   8         85.31         83.47         4.74 o                         
   8   8   8          6.95          5.43         1.22 o                         
   9   8   8        122.24        123.55         3.89 o                         
  10   8   8        294.63        306.78         7.14 o                         
  11   8   8        319.24        332.81         7.32 o                         
  12   8   8        289.85        295.83         6.50 o                         
  13   8   8         12.87         13.94         1.74 o                         
  14   8   8        175.23        163.88         6.41 o                         
  15   8   8        236.72        227.84         7.17 o                         
   1   9   8        657.14        694.11        16.05 o                         
   2   9   8       1053.49       1037.36        19.78 o                         
   3   9   8        388.19        396.50         8.52 o                         
   4   9   8         15.94         11.09         1.56 o                         
   5   9   8        190.48        183.53         4.76 o                         
   6   9   8         19.47         13.85         1.53 o                         
   7   9   8         20.05         19.83         1.78 o                         
   8   9   8         23.92         23.95         2.02 o                         
   9   9   8         19.10         19.57         1.82 o                         
  10   9   8         95.88        100.05         3.81 o                         
  11   9   8        141.33        155.00         6.60 o                         
  12   9   8         55.99         48.82         4.79 o                         
  13   9   8        293.18        302.54        16.20 o                         
   0  10   8        823.38        787.11        29.52 o                         
   1  10   8        303.59        325.71        10.46 o                         
   2  10   8        265.90        267.80         7.82 o                         
   3  10   8         88.06         88.85         4.26 o                         
   4  10   8         78.41         71.92         4.37 o                         
   5  10   8         79.92         78.34         6.29 o                         
   6  10   8         86.48         79.84         3.25 o                         
   7  10   8         10.30          7.40         2.16 o                         
   8  10   8        176.31        171.11        12.27 o                         
   9  10   8        121.55         99.56         7.22 o                         
  10  10   8         43.51         38.69         2.97 o                         
   1  11   8         38.24         35.59         3.66 o                         
   2  11   8        398.85        429.65        14.86 o                         
   3  11   8        142.78        133.26         9.09 o                         
   4  11   8        442.33        474.75        18.43 o                         
   5  11   8         69.42         82.55         5.64 o                         
   2   0   9        209.36        278.55        11.81 o                         
   4   0   9        796.25        771.73        21.22 o                         
   6   0   9       1595.32       1750.38        41.31 o                         
   8   0   9        679.40        679.49        18.15 o                         
  10   0   9         48.60         47.56         3.38 o                         
  12   0   9          0.91          2.20         1.68 o                         
  14   0   9        660.85        660.72        13.78 o                         
  16   0   9         29.71         26.71         3.02 o                         
  18   0   9        395.50        369.67        16.13 o                         
  20   0   9        856.31        744.59        27.26 o                         
   0   1   9        951.34        967.08        33.60 o                         
   1   1   9         46.21         48.16         2.68 o                         
   2   1   9        102.64        107.22         3.25 o                         
   3   1   9        121.91        121.57         3.44 o                         
   4   1   9        333.98        352.01         8.27 o                         
   5   1   9        138.76        144.65         4.61 o                         
   6   1   9         88.33         87.84         3.06 o                         
   7   1   9        200.00        217.45         5.33 o                         
   8   1   9          3.95          5.10         1.02 o                         
   9   1   9        214.67        209.89         3.62 o                         
  10   1   9         68.19         70.16         2.44 o                         
  11   1   9         27.75         27.57         1.72 o                         
  12   1   9        108.39        118.95         3.06 o                         
  13   1   9        181.91        168.18         3.88 o                         
  14   1   9         75.28         75.20         3.03 o                         
  15   1   9         62.50         65.63         2.89 o                         
  16   1   9         71.05         70.98         3.04 o                         
  17   1   9        139.39        152.90         4.12 o                         
  18   1   9         25.01         27.17         2.57 o                         
  19   1   9        200.57        208.21         4.73 o                         
  20   1   9        265.80        268.26         6.20 o                         
   1   2   9        371.83        379.96         7.72 o                         
   2   2   9        347.41        350.43         7.36 o                         
   3   2   9         38.22         42.90         2.09 o                         
   4   2   9        149.52        181.80         8.22 o                         
   5   2   9        207.70        220.76         5.39 o                         
   6   2   9         93.75         92.10         3.79 o                         
   7   2   9         26.15         35.08         2.21 o                         
   8   2   9        132.92        129.92         3.39 o                         
   9   2   9        732.98        733.81         8.64 o                         
  10   2   9        247.69        237.96         4.04 o                         
  11   2   9        618.57        636.18         8.50 o                         
  12   2   9        532.82        525.17        22.47 o                         
  13   2   9        286.71        292.45         6.11 o                         
  14   2   9         31.53         34.31         2.28 o                         
  15   2   9        235.44        209.75        13.92 o                         
  16   2   9        237.73        241.14         4.94 o                         
  17   2   9         69.41         66.75         2.93 o                         
  18   2   9        159.90        165.00         5.09 o                         
  19   2   9        106.83        100.38         3.33 o                         
  20   2   9        120.21        121.18         3.45 o                         
   0   3   9        123.83        119.03         5.15 o                         
   1   3   9        112.02        108.02         3.39 o                         
   2   3   9         15.27         20.43         1.83 o                         
   3   3   9         72.52         71.11         3.32 o                         
   4   3   9        505.82        518.03        10.15 o                         
   5   3   9        188.29        193.23         4.84 o                         
   6   3   9          1.56          2.24         1.18 o                         
   7   3   9        277.98        274.08         5.45 o                         
   8   3   9        415.21        398.63         6.53 o                         
   9   3   9         24.38         22.38         1.86 o                         
  10   3   9          1.41          3.60         1.17 o                         
  11   3   9         78.45         86.54         3.43 o                         
  12   3   9        103.97        105.42         3.52 o                         
  13   3   9        166.85        170.59         4.77 o                         
  14   3   9        461.95        450.87         8.74 o                         
  15   3   9        320.61        338.62         6.79 o                         
  16   3   9         64.68         63.56         2.85 o                         
  17   3   9        207.93        213.65         8.67 o                         
  18   3   9        321.31        338.13        20.94 o                         
  19   3   9         39.09         46.61         5.18 o                         
  20   3   9         15.74         14.31         1.86 o                         
   1   4   9         56.51         66.57         2.66 o                         
   2   4   9        336.24        332.22         7.06 o                         
   3   4   9        257.38        238.36         6.53 o                         
   4   4   9        615.67        606.25        10.04 o                         
   5   4   9         45.97         41.91         2.24 o                         
   6   4   9        212.76        205.05         5.96 o                         
   7   4   9        278.34        278.70         4.76 o                         
   8   4   9        704.97        701.07         9.94 o                         
   9   4   9        229.57        231.78         5.43 o                         
  10   4   9        434.71        395.04        19.73 o                         
  11   4   9        200.91        185.36         5.96 o                         
  12   4   9         64.83         59.09         2.77 o                         
  13   4   9        156.84        158.09         5.20 o                         
  14   4   9        410.21        445.57        10.59 o                         
  15   4   9         27.45         28.42         2.50 o                         
  16   4   9        152.77        153.60         5.05 o                         
  17   4   9         15.15         15.25         1.59 o                         
  18   4   9         43.97         58.65         5.20 o                         
  19   4   9          4.01          2.25         0.91 o                         
   0   5   9        280.83        304.89         7.97 o                         
   1   5   9         47.96         49.51         2.35 o                         
   2   5   9         18.15         18.62         1.73 o                         
   3   5   9        169.87        182.54         4.10 o                         
   4   5   9         24.19         23.45         1.58 o                         
   5   5   9        377.32        368.65         6.24 o                         
   6   5   9       1044.72       1061.22        13.68 o                         
   7   5   9        135.89        127.64         3.51 o                         
   8   5   9       1257.23       1312.60        17.58 o                         
   9   5   9        252.82        251.51         5.35 o                         
  10   5   9        513.93        507.67         9.70 o                         
  11   5   9        110.68        115.85         4.60 o                         
  12   5   9         40.95         46.30         3.14 o                         
  13   5   9         12.31          9.95         1.62 o                         
  14   5   9        693.53        719.03        13.18 o                         
  15   5   9         17.96         18.77         2.84 o                         
  16   5   9        213.98        210.10        10.38 o                         
  17   5   9        152.98        147.48        12.38 o                         
  18   5   9         79.21         86.46         5.79 o                         
   1   6   9        244.46        248.24         4.33 o                         
   2   6   9        343.26        333.35         5.45 o                         
   3   6   9         42.69         41.18         2.19 o                         
   4   6   9        217.20        213.29         4.50 o                         
   5   6   9        141.67        151.93         4.19 o                         
   6   6   9        313.20        323.50        10.76 o                         
   7   6   9        340.35        339.29         6.92 o                         
   8   6   9          5.78          5.96         1.35 o                         
   9   6   9          9.64          7.94         1.50 o                         
  10   6   9         64.54         68.02         3.73 o                         
  11   6   9         64.71         69.76        10.41 o                         
  12   6   9         87.79         98.64         4.11 o                         
  13   6   9        317.37        309.64         7.30 o                         
  14   6   9         65.86         70.74         3.25 o                         
  15   6   9          6.53          8.54         1.39 o                         
  16   6   9          4.62          6.95         1.22 o                         
  17   6   9          0.43         -0.41         0.79 o                         
   0   7   9        372.03        368.89        14.67 o                         
   1   7   9        203.95        193.71         4.99 o                         
   2   7   9        365.69        367.20         7.15 o                         
   3   7   9        183.88        182.66         4.80 o                         
   4   7   9        277.71        287.28         6.66 o                         
   5   7   9        254.72        259.61         6.33 o                         
   6   7   9        150.85        162.77         4.81 o                         
   7   7   9         72.20         77.32         3.20 o                         
   8   7   9         22.62         26.22         2.45 o                         
   9   7   9        145.40        143.46         5.56 o                         
  10   7   9         34.75         37.48         2.39 o                         
  11   7   9        464.47        484.82         9.89 o                         
  12   7   9         97.47         96.61         4.28 o                         
  13   7   9          1.92          2.79         1.69 o                         
  14   7   9         74.23         82.59         3.34 o                         
  15   7   9         91.82        102.17         7.03 o                         
  16   7   9         59.68         52.00         4.14 o                         
   1   8   9        316.77        306.92         7.44 o                         
   2   8   9        220.55        214.60         5.41 o                         
   3   8   9        296.08        312.47         7.03 o                         
   4   8   9         90.19         90.63         4.25 o                         
   5   8   9        286.20        297.54         8.74 o                         
   6   8   9        285.22        282.81         5.88 o                         
   7   8   9         72.51         71.42         3.10 o                         
   8   8   9        271.63        287.01         6.14 o                         
   9   8   9         16.25         16.86         1.61 o                         
  10   8   9        116.29        128.60         4.14 o                         
  11   8   9         29.45         27.22         2.12 o                         
  12   8   9        138.19        139.94         3.81 o                         
  13   8   9         24.36         32.06         3.08 o                         
  14   8   9         64.92         72.24         3.02 o                         
   0   9   9        139.82        135.21         9.84 o                         
   1   9   9        243.27        258.86         8.10 o                         
   2   9   9        472.67        480.31         9.55 o                         
   3   9   9         75.94         81.52         3.52 o                         
   4   9   9         38.43         38.59         2.27 o                         
   5   9   9         32.88         33.06         1.94 o                         
   6   9   9        114.37        129.11         3.63 o                         
   7   9   9         82.42         79.60         8.42 o                         
   8   9   9         44.48         46.99         2.09 o                         
   9   9   9         85.03         98.04         3.24 o                         
  10   9   9         15.03         14.76         1.60 o                         
  11   9   9          2.27          0.98         1.81 o                         
  12   9   9         86.05         45.17         3.71 o                         
   1  10   9         62.39         76.56         4.21 o                         
   2  10   9         81.27         75.38         6.30 o                         
   3  10   9         34.15         29.69         2.20 o                         
   4  10   9        193.20        211.32         6.16 o                         
   5  10   9        376.84        380.96         8.88 o                         
   6  10   9          2.99          4.37         1.15 o                         
   7  10   9          6.54          6.25         2.01 o                         
   8  10   9         73.91         70.18         4.35 o                         
   9  10   9         58.17         64.40         3.38 o                         
   0  11   9         30.93         30.11         3.03 o                         
   1  11   9         56.34         20.02         2.45 o                         
   2  11   9         80.04         82.09         3.34 o                         
   3  11   9        205.48        229.92         6.92 o                         
   0   0  10        298.86        315.02        13.60 o                         
   2   0  10       1981.09       1942.29        45.91 o                         
   4   0  10        539.13        568.51        15.62 o                         
   6   0  10        735.15        761.05        30.26 o                         
   8   0  10        656.51        611.61        20.85 o                         
  10   0  10        437.18        400.53         8.35 o                         
  12   0  10        207.36        214.82         6.48 o                         
  14   0  10          6.48          6.33         1.61 o                         
  16   0  10        233.91        233.53         7.17 o                         
  18   0  10         26.15         25.12         2.05 o                         
   1   1  10        123.22        122.55         3.62 o                         
   2   1  10        367.16        377.23         7.80 o                         
   3   1  10        391.26        407.66         8.38 o                         
   4   1  10        175.63        169.19         4.64 o                         
   5   1  10         68.09         73.78         3.00 o                         
   6   1  10         25.11         27.24         1.99 o                         
   7   1  10        128.45        121.50         2.97 o                         
   8   1  10         54.24         44.15         2.07 o                         
   9   1  10         83.31         85.68         2.50 o                         
  10   1  10         22.00         21.66         1.37 o                         
  11   1  10         33.07         26.60         1.86 o                         
  12   1  10         63.24         60.06         2.43 o                         
  13   1  10        351.88        343.87         5.76 o                         
  14   1  10        117.64        123.01         3.86 o                         
  15   1  10         27.71         21.54         1.72 o                         
  16   1  10          5.04          4.67         1.00 o                         
  17   1  10         64.85         52.12         2.06 o                         
  18   1  10         89.68        103.54         3.51 o                         
  19   1  10        121.13        132.39         6.31 o                         
  20   1  10          3.36          1.51         1.36 o                         
   0   2  10        222.45        234.02         7.84 o                         
   1   2  10        131.52        134.30         3.97 o                         
   2   2  10       2275.95       2208.85        36.83 o                         
   3   2  10         10.06          8.25         1.29 o                         
   4   2  10        215.25        197.51         5.08 o                         
   5   2  10        843.29        825.76        15.74 o                         
   6   2  10       1672.83       1569.19        16.94 o                         
   7   2  10        380.76        386.45         8.00 o                         
   8   2  10        109.45        102.71         2.81 o                         
   9   2  10          1.58          2.91         0.82 o                         
  10   2  10         82.54         87.80         2.39 o                         
  11   2  10         18.01         19.81         1.97 o                         
  12   2  10          8.87          6.11         1.11 o                         
  13   2  10         75.18         86.77         3.00 o                         
  14   2  10        214.60        205.99        16.44 o                         
  15   2  10         43.63         42.49         2.42 o                         
  16   2  10         11.36         14.33         1.56 o                         
  17   2  10         14.38         14.78         1.89 o                         
  18   2  10         13.53         14.73         1.75 o                         
  19   2  10         18.49         17.98         2.04 o                         
   1   3  10        415.44        418.30         8.67 o                         
   2   3  10         57.90         59.32         2.62 o                         
   3   3  10        383.08        365.03         7.98 o                         
   4   3  10         91.01         88.68         2.38 o                         
   5   3  10       1010.24        988.46        12.00 o                         
   6   3  10        163.60        156.90         3.99 o                         
   7   3  10         63.04         60.33         2.23 o                         
   8   3  10        347.64        340.33         5.53 o                         
   9   3  10         47.00         44.56         2.06 o                         
  10   3  10        119.69        119.55         4.58 o                         
  11   3  10        245.55        254.31         6.23 o                         
  12   3  10         41.63         34.19         2.89 o                         
  13   3  10         70.83         83.84         3.65 o                         
  14   3  10        147.46        138.66         4.65 o                         
  15   3  10        117.39        123.92         4.11 o                         
  16   3  10        220.61        220.57         6.68 o                         
  17   3  10         77.60         85.18         4.09 o                         
  18   3  10         39.33         40.95         2.39 o                         
  19   3  10         79.38         58.10         3.64 o                         
   0   4  10       1995.91       1946.57        29.97 o                         
   1   4  10       1165.40       1117.14        13.11 o                         
   2   4  10        865.91        825.18        11.37 o                         
   3   4  10        160.27        158.37         4.91 o                         
   4   4  10        198.39        191.54         4.37 o                         
   5   4  10        345.79        326.19         5.64 o                         
   6   4  10        772.43        740.71         9.19 o                         
   7   4  10        191.62        207.36         4.08 o                         
   8   4  10        139.38        143.95         4.05 o                         
   9   4  10        349.42        336.29         6.96 o                         
  10   4  10        419.57        404.53         8.46 o                         
  11   4  10        213.28        218.22         6.22 o                         
  12   4  10         87.43         93.77         3.98 o                         
  13   4  10         49.13         57.01         3.10 o                         
  14   4  10        156.80        170.51         5.03 o                         
  15   4  10         20.76         26.55         2.29 o                         
  16   4  10        266.84        268.15        13.71 o                         
  17   4  10          4.62          5.56         0.95 o                         
  18   4  10         40.68         45.94         3.22 o                         
   1   5  10        263.66        254.83         4.54 o                         
   2   5  10        144.59        131.42         3.16 o                         
   3   5  10         55.27         64.94         2.34 o                         
   4   5  10        519.35        500.83         7.26 o                         
   5   5  10         55.46         56.61         2.28 o                         
   6   5  10        674.78        643.27         9.48 o                         
   7   5  10         16.47         16.04         1.74 o                         
   8   5  10        290.23        287.54         5.87 o                         
   9   5  10        619.05        597.89        10.09 o                         
  10   5  10          4.22          4.39         1.42 o                         
  11   5  10        192.39        199.88         6.01 o                         
  12   5  10         29.65         32.18         2.61 o                         
  13   5  10        227.72        250.74         6.66 o                         
  14   5  10        305.09        309.16         7.00 o                         
  15   5  10         34.44         31.47         3.42 o                         
  16   5  10          9.67          5.78         1.20 o                         
  17   5  10         15.17         12.86         1.48 o                         
   0   6  10        127.19        129.45         5.05 o                         
   1   6  10        138.86        138.38         3.71 o                         
   2   6  10        153.04        143.77         6.59 o                         
   3   6  10         48.81         59.85         3.07 o                         
   4   6  10         25.34         23.24         1.64 o                         
   5   6  10        149.72        144.53         4.33 o                         
   6   6  10        772.77        781.73        11.52 o                         
   7   6  10         17.40         23.03         1.92 o                         
   8   6  10        273.78        274.15         5.88 o                         
   9   6  10        108.22        116.18         3.69 o                         
  10   6  10        100.42         98.69         3.57 o                         
  11   6  10         19.33         21.12         2.07 o                         
  12   6  10         44.54         43.98         2.99 o                         
  13   6  10         41.09         42.58         3.04 o                         
  14   6  10        151.37        152.07         4.20 o                         
  15   6  10         28.60         29.22         1.82 o                         
  16   6  10          3.80          1.97         1.34 o                         
   1   7  10        207.76        212.70         5.07 o                         
   2   7  10         97.21        101.86         3.58 o                         
   3   7  10         43.42         45.30         2.58 o                         
   4   7  10        263.67        275.88         6.40 o                         
   5   7  10         11.17          8.32         1.51 o                         
   6   7  10         14.12         15.08         1.58 o                         
   7   7  10        146.04        149.01         5.01 o                         
   8   7  10         50.53         51.04         2.47 o                         
   9   7  10        124.17        127.88         3.80 o                         
  10   7  10         45.13         52.54         3.11 o                         
  11   7  10        278.39        294.75         6.76 o                         
  12   7  10        189.00        211.98        16.12 o                         
  13   7  10        172.14        184.60         4.58 o                         
  14   7  10          0.41          1.19         0.93 o                         
  15   7  10         14.42         12.22         2.21 o                         
   0   8  10        549.90        573.13        19.25 o                         
   1   8  10         24.96         26.45         2.61 o                         
   2   8  10        180.16        181.02         5.86 o                         
   3   8  10        120.49        115.02         3.68 o                         
   4   8  10        206.88        217.74         5.26 o                         
   5   8  10         93.36         95.35         3.14 o                         
   6   8  10         18.27         21.19         1.81 o                         
   7   8  10        140.01        145.23         3.85 o                         
   8   8  10        126.08        146.32         4.48 o                         
   9   8  10         51.25         46.86         2.86 o                         
  10   8  10         76.15         70.51         2.91 o                         
  11   8  10         88.62         97.18         3.14 o                         
  12   8  10         54.26         53.27         2.58 o                         
  13   8  10         91.84        103.34         4.37 o                         
   1   9  10        284.30        312.88         8.82 o                         
   2   9  10        456.13        449.41        10.68 o                         
   3   9  10          0.29          1.56         1.12 o                         
   4   9  10        161.53        174.30         4.69 o                         
   5   9  10        119.94         87.44         4.81 o                         
   6   9  10         75.96         71.32         2.53 o                         
   7   9  10        298.36        288.61        10.60 o                         
   8   9  10         74.43         81.03         3.27 o                         
   9   9  10         41.71         36.88         1.90 o                         
  10   9  10         81.76         72.60         5.06 o                         
  11   9  10         49.33         58.51         4.55 o                         
   0  10  10        382.88        414.98        16.73 o                         
   1  10  10         27.01         24.69         3.17 o                         
   2  10  10         24.23         25.33         2.51 o                         
   3  10  10        129.08        141.10         4.56 o                         
   4  10  10         60.86         59.52         3.44 o                         
   5  10  10         52.32         69.95         4.81 o                         
   6  10  10          1.46          3.10         0.98 o                         
   7  10  10         88.97         94.27         5.74 o                         
   2   0  11        600.67        655.07        17.66 o                         
   4   0  11        168.50        174.66         5.42 o                         
   6   0  11        450.92        459.60        12.12 o                         
   8   0  11        275.79        261.06         6.00 o                         
  10   0  11        175.54        161.58         9.64 o                         
  12   0  11        109.48         91.09         3.67 o                         
  14   0  11         21.49         17.24         1.79 o                         
  16   0  11        171.65        209.22         7.15 o                         
  18   0  11         19.73         23.57         4.74 o                         
   0   1  11        212.02        211.68         7.58 o                         
   1   1  11        394.35        400.52         8.53 o                         
   2   1  11        115.59        115.19         3.79 o                         
   3   1  11        103.25         99.68         3.09 o                         
   4   1  11        638.45        631.61         9.22 o                         
   5   1  11         26.61         22.23         1.58 o                         
   6   1  11        295.84        292.14         4.51 o                         
   7   1  11         31.35         31.89         1.43 o                         
   8   1  11        123.69        118.23         2.57 o                         
   9   1  11        229.70        233.77         4.27 o                         
  10   1  11         59.53         60.02         3.26 o                         
  11   1  11         32.74         39.11         1.95 o                         
  12   1  11        135.17        124.62         2.99 o                         
  13   1  11        127.05        129.18         3.93 o                         
  14   1  11          6.12          8.07         1.09 o                         
  15   1  11        178.25        171.78         4.54 o                         
  16   1  11        122.62        125.44         4.94 o                         
  17   1  11          3.14          3.28         1.07 o                         
  18   1  11          9.73         10.37         1.93 o                         
  19   1  11         93.85         98.84         5.94 o                         
   1   2  11        411.03        395.30         7.25 o                         
   2   2  11        391.16        393.38         6.16 o                         
   3   2  11        191.39        188.39         3.65 o                         
   4   2  11          6.15          5.92         0.92 o                         
   5   2  11        590.77        570.02         7.78 o                         
   6   2  11        226.27        236.73         4.02 o                         
   7   2  11        131.62        122.77         2.71 o                         
   8   2  11         18.48         15.18         1.32 o                         
   9   2  11        119.37        103.56         3.35 o                         
  10   2  11        123.06        120.13         3.81 o                         
  11   2  11         92.64         92.13         3.26 o                         
  12   2  11         99.31         97.89         3.31 o                         
  13   2  11        128.67        127.27         8.13 o                         
  14   2  11        112.29        109.67         3.97 o                         
  15   2  11         64.02         86.52         4.14 o                         
  16   2  11         30.04         33.42         2.74 o                         
  17   2  11        181.45        199.54         7.15 o                         
  18   2  11         94.89        108.51         4.93 o                         
   0   3  11        138.50        132.24         3.73 o                         
   1   3  11          2.25          2.26         0.83 o                         
   2   3  11        216.43        207.82         4.17 o                         
   3   3  11        199.81        193.70         3.73 o                         
   4   3  11        392.62        372.25         5.16 o                         
   5   3  11        174.99        184.67         3.39 o
[truncated: 63,021 more chars]
