# Supplementary material for: Synthesis and crystal structures of 1-benzoyl-4-(4-nitro­phen­yl)piperazine and 1-(4-bromo­benzo­yl)-4-phenyl­piperazine at 90 K
Source: Acta Crystallogr E Crystallogr Commun. 2022 Sep 22;78(Pt 10):1028–33. doi: 10.1107/S2056989022009008 (PMC9535836; doi:10.1107/S2056989022009008)
Supplement: Supplementary file 3 [file e-78-01028-IIsup3.hkl]

data_II                                                                         
_shelx_title ' m22123 : space group P21'                                        
_shelx_refln_list_code          4                                               
_shelx_F_calc_maximum       91.42                                               
_exptl_crystal_F_000       352.00                                               
_reflns_d_resolution_high  0.7695                                               
                                                                                
loop_                                                                           
 _space_group_symop_operation_xyz                                               
 'x, y, z'                                                                      
 '-x, y+1/2, -z'                                                                
                                                                                
_cell_length_a     7.5162                                                       
_cell_length_b     6.1125                                                       
_cell_length_c    15.7249                                                       
_cell_angle_alpha  90.000                                                       
_cell_angle_beta   98.625                                                       
_cell_angle_gamma  90.000                                                       
                                                                                
_shelx_F_squared_multiplier     1.000                                           
                                                                                
loop_                                                                           
 _refln_index_h                                                                 
 _refln_index_k                                                                 
 _refln_index_l                                                                 
 _refln_F_squared_calc                                                          
 _refln_F_squared_meas                                                          
 _refln_F_squared_sigma                                                         
 _refln_observed_status                                                         
   1   0   0        172.31        169.25         4.10 o                         
   1   0   0        354.52        355.71        15.06 o                         
   1   0   0        182.21        188.64         4.87 o                         
   2   0   0       4049.08       4202.47       168.65 o                         
   2   0   0       2081.08       2199.00        44.92 o                         
   2   0   0       1968.00       2188.24        44.71 o                         
   3   0   0          2.28          4.18         1.04 o                         
   3   0   0          2.41          4.25         1.09 o                         
   4   0   0        190.37        160.20         4.20 o                         
   4   0   0        180.03        150.16         3.82 o                         
   5   0   0        810.49        786.14        14.93 o                         
   5   0   0        766.45        776.09        15.30 o                         
   6   0   0        369.39        362.13         8.25 o                         
   6   0   0        390.62        378.26         8.70 o                         
   7   0   0        328.48        344.70        10.35 o                         
   7   0   0        310.64        310.22         9.51 o                         
   8   0   0         91.79         86.78         6.54 o                         
   8   0   0         97.06         92.86         6.39 o                         
   9   0   0        197.72        214.58         9.94 o                         
   9   0   0        209.08        206.78        10.70 o                         
  -1  -1   0       5182.17       5160.55       295.08 o                         
  -2  -1   0       2323.21       2335.52        52.90 o                         
  -2  -1   0       4520.18       4411.22       197.84 o                         
  -2  -1   0       2196.98       2233.07        44.45 o                         
   2   1   0       2652.19       2614.53        72.16 o                         
   2   1   0       2508.08       2508.69        76.59 o                         
   2   1   0       5160.27       5085.26       139.47 o                         
  -3  -1   0        530.00        513.20        10.27 o                         
  -3  -1   0        501.20        492.21         9.71 o                         
  -3  -1   0       1031.20       1009.85        62.27 o                         
   3   1   0        501.37        487.40        10.23 o                         
   3   1   0        474.13        461.88         9.67 o                         
  -4  -1   0        287.66        257.41         5.83 o                         
  -4  -1   0        272.03        250.41         6.09 o                         
   4   1   0        243.31        225.12         5.65 o                         
   4   1   0        230.09        209.53         5.45 o                         
  -5  -1   0        238.72        245.55         6.21 o                         
  -5  -1   0        252.44        251.09         6.27 o                         
   5   1   0        227.85        227.36         5.47 o                         
   5   1   0        240.95        237.78         6.22 o                         
  -6  -1   0         98.02         98.61         3.68 o                         
  -6  -1   0        103.66         98.04         4.02 o                         
   6   1   0         93.39         87.52         3.41 o                         
   6   1   0         98.76         96.64         3.84 o                         
  -7  -1   0         87.47         89.31         5.85 o                         
  -7  -1   0         82.72         75.88         5.53 o                         
   7   1   0         75.30         73.77         4.54 o                         
   7   1   0         79.63         85.86         4.60 o                         
  -8  -1   0        419.68        417.89        13.69 o                         
  -8  -1   0        443.79        438.41        15.09 o                         
   8   1   0        453.55        459.44        15.11 o                         
   8   1   0        428.91        436.52        12.55 o                         
  -9  -1   0        239.20        245.34        10.68 o                         
  -9  -1   0        252.95        252.95        11.47 o                         
   9   1   0        253.61        257.78        12.74 o                         
   9   1   0        239.83        227.23        10.74 o                         
   0  -2   0        937.13        908.91        22.03 o                         
   0  -2   0        886.21        868.95        20.89 o                         
   0   2   0       1042.18       1021.38        22.05 o                         
   0   2   0        985.55        965.54        20.95 o                         
  -1  -2   0       1192.09       1190.41        20.24 o                         
  -1  -2   0       1127.32       1132.57        18.77 o                         
   1   2   0       1269.42       1275.02        20.38 o                         
   1   2   0       1200.45       1228.58        19.48 o                         
  -2  -2   0        396.05        383.88         7.44 o                         
  -2  -2   0        374.53        363.22         7.05 o                         
   2   2   0        419.54        414.76         7.22 o                         
   2   2   0        396.74        397.37         6.90 o                         
  -3  -2   0        267.16        283.07         6.14 o                         
  -3  -2   0        252.65        255.11         5.44 o                         
   3   2   0        278.68        294.86         6.54 o                         
   3   2   0        263.54        273.74         6.08 o                         
  -4  -2   0        147.02        150.67         4.33 o                         
  -4  -2   0        139.03        141.50         3.98 o                         
   4   2   0        195.50        176.39         8.05 o                         
   4   2   0        206.74        214.61         4.86 o                         
  -5  -2   0        323.32        316.19         7.46 o                         
  -5  -2   0        305.75        298.50         6.61 o                         
   5   2   0        287.82        272.69         6.47 o                         
   5   2   0        304.36        306.12         7.09 o                         
  -6  -2   0        562.61        550.74        12.48 o                         
  -6  -2   0        594.94        578.55        13.66 o                         
   6   2   0        595.94        562.28        12.27 o                         
   6   2   0        563.56        544.17        12.03 o                         
  -7  -2   0        428.39        425.94        12.01 o                         
  -7  -2   0        405.11        397.09        11.52 o                         
   7   2   0        400.78        402.12        11.70 o                         
   7   2   0        379.00        375.41         9.98 o                         
  -8  -2   0          6.40          7.35         4.64 o                         
  -8  -2   0          6.05         10.90         4.82 o                         
   8   2   0          9.53          5.92         2.97 o                         
   8   2   0         10.07          2.88         3.55 o                         
  -9  -2   0         66.45         48.51         7.57 o                         
  -9  -2   0         70.27         64.36        10.79 o                         
   9   2   0         58.49         49.62         5.44 o                         
   9   2   0         61.85         61.58         7.25 o                         
  -1  -3   0        159.77        151.52         3.64 o                         
  -1  -3   0        151.09        143.59         3.71 o                         
   1   3   0        174.95        178.47         4.40 o                         
   1   3   0        185.01        182.32         4.54 o                         
  -2  -3   0        849.08        830.08        15.40 o                         
  -2  -3   0        802.95        804.76        13.46 o                         
   2   3   0        759.29        738.13        12.57 o                         
   2   3   0        802.92        797.85        13.99 o                         
  -3  -3   0        495.60        478.28        10.21 o                         
  -3  -3   0        524.07        502.34         9.74 o                         
   3   3   0        524.58        507.82         9.45 o                         
   3   3   0        554.71        537.71         9.55 o                         
  -4  -3   0        207.82        206.47         4.76 o                         
  -4  -3   0        219.76        216.96         5.61 o                         
   4   3   0        227.79        221.79         5.18 o                         
   4   3   0        215.41        212.58         4.98 o                         
  -5  -3   0        231.85        240.83         6.15 o                         
  -5  -3   0        245.17        257.07         6.60 o                         
   5   3   0        238.82        248.59         6.58 o                         
   5   3   0        252.54        266.79         6.32 o                         
  -6  -3   0          6.03          5.37         2.92 o                         
  -6  -3   0          6.37          4.76         2.96 o                         
   6   3   0         12.38          9.61         2.39 o                         
   6   3   0         13.09         22.62         3.32 o                         
  -7  -3   0        262.64        262.09         8.99 o                         
  -7  -3   0        277.73        270.34         9.41 o                         
   7   3   0        282.56        278.94         8.72 o                         
   7   3   0        298.79        315.80         9.82 o                         
  -8  -3   0        288.03        281.21        10.19 o                         
  -8  -3   0        272.38        289.04        12.24 o                         
   8   3   0        285.34        278.78         9.74 o                         
   8   3   0        269.84        268.86        12.95 o                         
   0  -4   0       1427.44       1452.02        32.89 o                         
   0  -4   0       1509.46       1468.47        36.83 o                         
   0   4   0       1368.49       1390.57        42.21 o                         
   0   4   0       1447.11       1465.87        64.22 o                         
  -1  -4   0        426.58        410.98         8.00 o                         
  -1  -4   0        403.40        386.47         7.40 o                         
   1   4   0        341.26        328.40         9.84 o                         
   1   4   0        360.86        346.23         9.00 o                         
  -2  -4   0          0.58          2.08         1.49 o                         
  -2  -4   0          0.62          3.12         1.60 o                         
   2   4   0          9.18          8.53         1.91 o                         
   2   4   0          8.68          7.89         1.81 o                         
  -3  -4   0        393.21        398.38         7.63 o                         
  -3  -4   0        415.80        427.60         8.71 o                         
   3   4   0        385.22        402.70         8.19 o                         
   3   4   0        364.29        370.40         9.06 o                         
  -4  -4   0        117.44        119.63         3.74 o                         
  -4  -4   0        124.18        116.54         4.33 o                         
   4   4   0        163.97        165.89         4.40 o                         
   4   4   0        155.06        156.50         3.66 o                         
  -5  -4   0        325.02        321.28         9.34 o                         
  -5  -4   0        343.70        328.39        10.09 o                         
   5   4   0        412.56        413.44         9.57 o                         
   5   4   0        436.27        448.35         9.94 o                         
  -6  -4   0        391.28        398.72        10.71 o                         
  -6  -4   0        370.02        385.53        12.94 o                         
   6   4   0        352.56        363.01        10.71 o                         
   6   4   0        333.40        333.26         8.81 o                         
  -7  -4   0        120.79        118.85         7.36 o                         
  -7  -4   0        127.73        128.53         6.37 o                         
   7   4   0        126.42        125.48         6.66 o                         
   7   4   0        119.56        111.95         7.11 o                         
  -8  -4   0          1.45          1.03         6.30 o                         
  -8  -4   0          1.53          6.76         5.29 o                         
   8   4   0          2.40          6.86         6.53 o                         
   8   4   0          2.54          4.38         6.38 o                         
  -1  -5   0        703.90        696.45        14.40 o                         
  -1  -5   0        744.35        739.58        17.11 o                         
   1   5   0        692.00        711.55        20.36 o                         
   1   5   0        654.40        645.15        16.02 o                         
  -2  -5   0        818.27        825.57        19.00 o                         
  -2  -5   0        773.81        782.79        18.29 o                         
   2   5   0        686.50        694.53        18.86 o                         
   2   5   0        725.94        731.91        17.22 o                         
  -3  -5   0          2.44          1.30         4.26 o                         
  -3  -5   0          2.31          2.01         2.72 o                         
   3   5   0         27.19         20.16         3.80 o                         
   3   5   0         28.75         25.91         3.54 o                         
  -4  -5   0        309.09        311.63         7.42 o                         
  -4  -5   0        326.85        322.38         8.64 o                         
   4   5   0        425.11        416.55        10.77 o                         
   4   5   0        402.02        393.77        17.75 o                         
  -5  -5   0        122.67        115.10         4.40 o                         
  -5  -5   0        116.00        114.29         4.08 o                         
   5   5   0         99.04        100.61         3.87 o                         
   5   5   0        104.73        102.89         4.18 o                         
  -6  -5   0          3.57          2.81         3.63 o                         
  -6  -5   0          3.37          3.06         3.44 o                         
   6   5   0          9.37          3.58         2.94 o                         
   6   5   0          8.86          5.17         3.49 o                         
  -7  -5   0        133.85        155.03         8.16 o                         
  -7  -5   0        141.54        151.05        15.14 o                         
   7   5   0        123.18        121.19         8.38 o                         
   7   5   0        130.26        136.99         8.21 o                         
   0  -6   0        828.14        808.46        28.33 o                         
   0  -6   0        783.15        770.86        27.45 o                         
   0   6   0        732.88        751.23        41.19 o                         
   0   6   0        693.06        722.15        37.49 o                         
  -1  -6   0        405.91        415.13         9.59 o                         
  -1  -6   0        383.85        391.73        10.26 o                         
   1   6   0        381.26        388.07        13.79 o                         
   1   6   0        403.16        424.23        16.11 o                         
  -2  -6   0         26.58         19.81         2.92 o                         
  -2  -6   0         28.11         24.73         4.41 o                         
   2   6   0         44.26         46.85         3.77 o                         
   2   6   0         46.80         49.08         4.66 o                         
  -3  -6   0         10.68         12.36         2.94 o                         
  -3  -6   0         11.29         15.85         3.56 o                         
   3   6   0         10.15          9.88         3.49 o                         
   3   6   0         10.74         11.72         4.28 o                         
  -4  -6   0         92.43         97.45         4.96 o                         
  -4  -6   0         87.41         88.30         4.32 o                         
   4   6   0         97.39        107.92         8.36 o                         
   4   6   0        102.99        114.38         7.37 o                         
  -5  -6   0        151.01        143.72         6.66 o                         
  -5  -6   0        142.81        153.22         6.16 o                         
   5   6   0        120.34        119.90         9.89 o                         
   5   6   0        113.80        108.52        11.83 o                         
  -6  -6   0         82.65         90.84         6.36 o                         
  -6  -6   0         78.16         77.70         7.90 o                         
   6   6   0         91.85        106.49        14.64 o                         
   6   6   0         97.13        108.72        15.20 o                         
  -1  -7   0        127.36        125.78         3.89 o                         
  -1  -7   0        134.68        133.51         7.55 o                         
   1   7   0        108.45        118.06        12.29 o                         
   1   7   0        102.56        104.02        21.31 o                         
  -2  -7   0        297.90        304.93         9.47 o                         
  -2  -7   0        281.72        289.74         9.88 o                         
   2   7   0        335.04        347.90        16.32 o                         
   2   7   0        316.84        323.63        18.81 o                         
  -3  -7   0        168.04        170.77         8.54 o                         
  -3  -7   0        158.91        171.52         6.05 o                         
   3   7   0        162.51        169.09        11.04 o                         
   3   7   0        171.85        193.45        17.78 o                         
  -4  -7   0         63.40         70.13         6.90 o                         
  -4  -7   0         59.96         61.74         4.91 o                         
   4   7   0         42.10         39.37        12.78 o                         
   4   7   0         44.52         58.48        12.98 o                         
  -9   0   1         96.96         93.05         7.26 o                         
  -9   0   1        102.53        106.85         7.59 o                         
  -8   0   1          3.17          3.25         4.48 o                         
  -8   0   1          3.35          8.03         4.02 o                         
  -7   0   1         15.77         15.38         3.95 o                         
  -7   0   1         14.92         14.92         3.42 o                         
  -6   0   1        805.29        798.30        17.91 o                         
  -6   0   1        851.56        824.41        15.99 o                         
  -5   0   1       1021.88       1001.72        18.26 o                         
  -5   0   1       1080.59       1036.38        19.06 o                         
  -4   0   1        852.24        865.54        15.81 o                         
  -4   0   1        805.93        835.88        15.14 o                         
  -3   0   1         20.21         19.91         1.44 o                         
  -3   0   1         19.11         17.09         1.24 o                         
  -2   0   1       3560.97       3663.11       147.15 o                         
  -2   0   1       1830.20       1863.11        34.53 o                         
  -2   0   1       1730.76       1815.34        33.59 o                         
  -1   0   1        392.05        393.93         8.47 o                         
  -1   0   1        414.58        393.22        10.68 o                         
  -1   0   1        806.63        766.62        18.59 o                         
   1   0   1         11.62         15.42         0.82 o                         
   1   0   1         10.99         16.44         0.85 o                         
   1   0   1         22.61         28.63         2.18 o                         
   2   0   1       4839.61       4970.99       199.23 o                         
   2   0   1       2352.23       2369.58        51.87 o                         
   2   0   1       2487.38       2688.54        58.45 o                         
   3   0   1         97.74        100.34         3.24 o                         
   3   0   1         92.43         93.16         3.29 o                         
   4   0   1        105.92        100.47         3.59 o                         
   4   0   1        112.00        107.36         3.67 o                         
   5   0   1        730.77        736.50        14.24 o                         
   5   0   1        691.06        700.66        13.90 o                         
   6   0   1        739.56        724.51        14.22 o                         
   6   0   1        782.05        749.28        15.45 o                         
   7   0   1        244.04        237.92         8.18 o                         
   7   0   1        258.06        255.58         8.57 o                         
   8   0   1          1.21          7.62         4.60 o                         
   8   0   1          1.15          5.84         4.79 o                         
   9   0   1         20.52         27.36         6.07 o                         
   9   0   1         21.69         21.88         5.72 o                         
   9  -1  -1        170.72        187.07         9.28 o                         
   9  -1  -1        180.53        175.99         9.25 o                         
  -9   1   1        178.71        203.46         9.77 o                         
  -9   1   1        169.00        179.52        10.26 o                         
   8  -1  -1        291.66        300.34        11.25 o                         
   8  -1  -1        308.42        303.66        11.06 o                         
  -8   1   1        325.29        333.31        10.61 o                         
  -8   1   1        307.62        305.15         9.26 o                         
   7  -1  -1        129.17        138.33         6.74 o                         
   7  -1  -1        136.60        144.37         7.00 o                         
  -7   1   1        103.01        107.75         5.31 o                         
  -7   1   1        108.93        114.48         5.53 o                         
   6  -1  -1        560.26        548.27        11.76 o                         
   6  -1  -1        592.45        578.19        13.01 o                         
  -6   1   1        671.57        664.70        12.66 o                         
  -6   1   1        635.08        629.48        12.45 o                         
   5  -1  -1         68.74         74.18         3.13 o                         
   5  -1  -1         65.00         67.56         2.93 o                         
  -5   1   1         67.39         66.69         3.19 o                         
  -5   1   1         63.73         66.15         2.57 o                         
   4  -1  -1       1208.34       1271.45        27.53 o                         
   4  -1  -1       1277.76       1332.68        27.29 o                         
  -4   1   1       1484.29       1532.15        26.39 o                         
  -4   1   1       1403.64       1472.40        26.44 o                         
   3  -1  -1       3257.39       3337.68        55.38 o                         
   3  -1  -1       3444.55       3429.69        56.04 o                         
  -3   1   1       2998.18       3032.40        55.79 o                         
  -3   1   1       3170.44       3202.96        64.98 o                         
   2  -1  -1       2164.43       2136.66        36.33 o                         
   2  -1  -1       2288.79       2234.82        35.47 o                         
  -2   1   1       1809.32       1826.25        38.40 o                         
  -2   1   1       1913.27       1908.56        43.39 o                         
  -2   1   1       3722.59       3563.63       145.61 o                         
   1  -1  -1         58.07         64.95         1.39 o                         
   1  -1  -1         54.91         60.37         1.33 o                         
  -1   1   1        322.69        330.02        14.52 o                         
   0  -1  -1        154.14        163.71         3.00 o                         
   0  -1  -1        162.99        175.47         3.24 o                         
   0  -1  -1        317.13        337.64        22.27 o                         
   0   1   1        364.68        378.62        13.14 o                         
   0   1   1        177.25        189.58         4.31 o                         
   0   1   1        187.43        198.65         4.49 o                         
  -1  -1  -1        585.00        604.74        11.49 o                         
  -1  -1  -1        553.22        577.82        12.18 o                         
  -1  -1  -1       1138.22       1216.97        74.53 o                         
   1   1   1        656.47        675.63        12.16 o                         
   1   1   1        620.80        649.38        11.23 o                         
   1   1   1       1277.26       1338.14        56.21 o                         
  -2  -1  -1        588.05        606.30        12.75 o                         
  -2  -1  -1        621.84        636.47        13.94 o                         
   2   1   1        909.55        913.71        22.68 o                         
   2   1   1        442.08        489.74        34.04 o                         
   2   1   1        467.48        492.96        24.91 o                         
  -3  -1  -1       1672.71       1665.64        34.77 o                         
  -3  -1  -1       1581.83       1603.70        33.64 o                         
  -3  -1  -1       3254.54       3371.08       114.47 o                         
   3   1   1       1619.96       1654.25        39.31 o                         
   3   1   1       1713.04       1683.11        40.72 o                         
   3   1   1       3333.00       3424.08        98.67 o                         
  -4  -1  -1        908.54        867.16        16.65 o                         
  -4  -1  -1        859.17        834.73        16.89 o                         
   4   1   1        935.93        888.22        16.73 o                         
   4   1   1        885.07        874.10        16.27 o                         
  -5  -1  -1        576.11        579.15        11.53 o                         
  -5  -1  -1        609.21        615.17        12.16 o                         
   5   1   1        561.91        552.95        11.97 o                         
   5   1   1        531.38        530.29        11.37 o                         
  -6  -1  -1         48.87         45.10         3.12 o                         
  -6  -1  -1         51.68         48.54         3.28 o                         
   6   1   1         53.72         58.30         3.33 o                         
   6   1   1         50.81         53.80         2.93 o                         
  -7  -1  -1        251.91        235.20         8.94 o                         
  -7  -1  -1        266.39        250.91         9.51 o                         
   7   1   1        256.24        243.83         8.05 o                         
   7   1   1        270.96        272.76         8.49 o                         
  -8  -1  -1        120.26        126.30         7.44 o                         
  -8  -1  -1        127.17        136.23         7.63 o                         
   8   1   1        145.27        158.94         7.48 o                         
   8   1   1        153.61        168.05         7.78 o                         
  -9  -1  -1         61.58         66.42         7.02 o                         
  -9  -1  -1         65.12         73.03         7.54 o                         
   9   1   1         51.93         51.31         8.06 o                         
   9   1   1         49.11         37.46         6.48 o                         
   9  -2  -1         76.50         72.49         8.30 o                         
   9  -2  -1         80.89         80.94         8.24 o                         
  -9   2   1         86.80         91.93         7.11 o                         
  -9   2   1         82.08         74.21         5.84 o                         
   8  -2  -1         17.44         15.43         4.89 o                         
   8  -2  -1         18.44         19.80         4.86 o                         
  -8   2   1         12.97         12.35         3.07 o                         
  -8   2   1         13.72         10.09         3.62 o                         
   7  -2  -1         61.48         68.56         4.91 o                         
   7  -2  -1         58.14         61.27         4.69 o                         
  -7   2   1         54.11         56.31         3.40 o                         
  -7   2   1         57.22         66.99         4.60 o                         
   6  -2  -1         57.76         62.55         4.00 o                         
   6  -2  -1         61.08         56.69         3.86 o                         
  -6   2   1         69.52         64.42         3.18 o                         
  -6   2   1         73.52         72.79         3.45 o                         
   5  -2  -1        780.83        774.78        15.51 o                         
   5  -2  -1        825.70        830.92        17.55 o                         
  -5   2   1        963.70        984.94        16.78 o                         
  -5   2   1        911.34        910.24        16.05 o                         
   4  -2  -1       1520.94       1547.07        27.00 o                         
   4  -2  -1       1608.33       1626.23        28.85 o                         
  -4   2   1       1549.84       1551.19        31.99 o                         
  -4   2   1       1465.63       1522.51        29.50 o                         
   3  -2  -1        645.58        687.60        11.57 o                         
   3  -2  -1        610.50        646.95        10.93 o                         
  -3   2   1        550.19        608.12        11.79 o                         
  -3   2   1        520.29        564.16        12.15 o                         
   2  -2  -1        356.15        392.97         7.09 o                         
   2  -2  -1        336.80        375.99         7.12 o                         
  -2   2   1        362.94        407.74         7.46 o                         
  -2   2   1        343.22        378.97         6.98 o                         
   1  -2  -1        363.61        363.25         5.92 o                         
   1  -2  -1        343.86        335.05         7.98 o                         
  -1   2   1        257.08        257.92         5.87 o                         
  -1   2   1        271.85        271.07         7.88 o                         
   0  -2  -1       1956.77       1908.48        30.83 o                         
   0  -2  -1       1850.45       1824.54        29.61 o                         
   0   2   1       1918.78       1911.25        30.56 o                         
   0   2   1       2029.02       1996.43        33.32 o                         
  -1  -2  -1       1977.88       1982.86        30.24 o                         
  -1  -2  -1       2091.52       2076.22        31.90 o                         
   1   2   1       1821.95       1804.96        32.43 o                         
   1   2   1       1926.63       1924.31        34.25 o                         
  -2  -2  -1        365.04        357.50         6.73 o                         
  -2  -2  -1        386.01        381.74         6.57 o                         
   2   2   1        341.23        335.00         7.08 o                         
   2   2   1        322.69        321.10         6.18 o                         
  -3  -2  -1        181.19        204.12         4.89 o                         
  -3  -2  -1        171.35        188.98         4.57 o                         
   3   2   1        188.17        210.09         4.77 o                         
   3   2   1        198.98        221.63         5.02 o                         
  -4  -2  -1         66.39         68.91         2.76 o                         
  -4  -2  -1         70.20         74.73         2.85 o                         
   4   2   1         96.75         98.58         2.97 o                         
   4   2   1         91.49         94.78         3.01 o                         
  -5  -2  -1        625.63        600.56        11.77 o                         
  -5  -2  -1        661.57        650.16        12.70 o                         
   5   2   1        659.02        647.94        13.04 o                         
   5   2   1        623.22        598.64        12.11 o                         
  -6  -2  -1        395.05        384.50         9.69 o                         
  -6  -2  -1        417.75        407.59        11.32 o                         
   6   2   1        428.05        424.84        11.11 o                         
   6   2   1        404.79        406.84        10.24 o                         
  -7  -2  -1        412.32        403.40        11.72 o                         
  -7  -2  -1        389.92        379.83        10.31 o                         
   7   2   1        345.89        336.96        10.12 o                         
   7   2   1        365.76        368.97        12.32 o                         
  -8  -2  -1         13.00         17.07         4.42 o                         
  -8  -2  -1         12.30          8.78         4.50 o                         
   8   2   1         16.00         17.92         3.82 o                         
   8   2   1         15.13         16.33         3.30 o                         
  -9  -2  -1          4.41         -3.09         7.08 o                         
  -9  -2  -1          4.66         -5.74         7.34 o                         
   9   2   1          6.38          6.33         5.89 o                         
   9   2   1          6.04         -0.25         5.04 o                         
   9  -3  -1        238.67        247.28        28.95 o                         
   9  -3  -1        225.70        231.59        25.06 o                         
  -9   3   1        226.61        225.73        29.71 o                         
  -9   3   1        239.63        227.84        42.95 o                         
   8  -3  -1        195.65        189.01         8.91 o                         
   8  -3  -1        185.02        189.70         9.39 o                         
  -8   3   1        210.07        220.86        11.01 o                         
  -8   3   1        222.14        243.10        11.81 o                         
   7  -3  -1         19.14         14.02         4.29 o                         
   7  -3  -1         20.24         25.08         4.19 o                         
  -7   3   1         45.29         52.52         6.56 o                         
  -7   3   1         42.83         55.11         5.39 o                         
   6  -3  -1        249.51        256.42         7.09 o                         
   6  -3  -1        263.84        265.11         7.39 o                         
  -6   3   1        216.58        229.37         8.40 o                         
  -6   3   1        229.02        241.78         8.00 o                         
   5  -3  -1        160.53        166.30         4.88 o                         
   5  -3  -1        151.81        158.84         4.52 o                         
  -5   3   1        153.35        166.37         5.07 o                         
  -5   3   1        162.16        182.53         5.35 o                         
   4  -3  -1        203.34        201.07         4.47 o                         
   4  -3  -1        215.02        214.16         4.91 o                         
  -4   3   1        177.17        184.32         4.90 o                         
  -4   3   1        167.54        175.18         5.17 o                         
   3  -3  -1        674.13        678.72        12.22 o                         
   3  -3  -1        712.87        688.07        12.75 o                         
  -3   3   1        653.89        650.78        11.69 o                         
  -3   3   1        691.46        697.48        12.26 o                         
   2  -3  -1       1217.08       1226.49        20.85 o                         
   2  -3  -1       1150.95       1155.24        20.67 o                         
  -2   3   1       1204.76       1206.93        20.64 o                         
  -2   3   1       1273.98       1264.70        21.91 o                         
   1  -3  -1       1333.33       1352.00        23.70 o                         
   1  -3  -1       1260.89       1287.99        23.47 o                         
  -1   3   1       1254.63       1271.38        26.19 o                         
  -1   3   1       1326.72       1353.38        26.28 o                         
   0  -3  -1          2.87          4.27         0.76 o                         
   0  -3  -1          3.03          5.15         0.63 o                         
   0   3   1         13.20         18.03         2.03 o                         
   0   3   1         12.48         17.12         1.33 o                         
  -1  -3  -1         88.24         86.96         2.21 o                         
  -1  -3  -1         83.45         81.82         2.21 o                         
   1   3   1        108.48        108.21         2.54 o                         
   1   3   1        102.59        100.67         2.20 o                         
  -2  -3  -1        322.89        314.57         6.27 o                         
  -2  -3  -1        341.44        323.96         6.58 o                         
   2   3   1        352.18        336.35         6.02 o                         
   2   3   1        372.42        362.33         6.75 o                         
  -3  -3  -1        899.11        897.45        16.11 o                         
  -3  -3  -1        950.77        959.90        18.26 o                         
   3   3   1        955.29        965.64        16.02 o                         
   3   3   1       1010.18       1008.05        17.66 o                         
  -4  -3  -1        714.68        721.49        13.43 o                         
  -4  -3  -1        755.74        762.38        13.51 o                         
   4   3   1        634.24        646.11        14.47 o                         
   4   3   1        599.78        604.74        13.84 o                         
  -5  -3  -1        191.17        184.54         5.76 o                         
  -5  -3  -1        180.79        182.87         5.31 o                         
   5   3   1        200.36        207.64         5.92 o                         
   5   3   1        211.87        216.74         6.04 o                         
  -6  -3  -1          5.67          7.44         2.95 o                         
  -6  -3  -1          5.99          6.73         3.04 o                         
   6   3   1          5.90          7.50         3.34 o                         
   6   3   1          5.58          3.82         3.51 o                         
  -7  -3  -1         64.19         67.30         4.76 o                         
  -7  -3  -1         67.87         78.80         4.89 o                         
   7   3   1         65.06         61.71         4.46 o                         
   7   3   1         68.80         72.34         5.64 o                         
  -8  -3  -1        192.41        188.66         8.78 o                         
  -8  -3  -1        203.47        192.08         8.45 o                         
   8   3   1        186.80        178.46         8.25 o                         
   8   3   1        197.53        204.63         8.47 o                         
   8  -4  -1          4.57          3.95         5.38 o                         
   8  -4  -1          4.84          3.72         5.10 o                         
  -8   4   1          2.48         -0.08         5.88 o                         
  -8   4   1          2.35          5.25         6.50 o                         
   7  -4  -1         57.59         52.72         4.84 o                         
   7  -4  -1         54.46         61.46         5.66 o                         
  -7   4   1         74.72         64.25         5.95 o                         
  -7   4   1         79.01         77.56         5.35 o                         
   6  -4  -1         66.44         59.91         4.16 o                         
   6  -4  -1         70.25         68.40         4.49 o                         
  -6   4   1         46.60         51.87         3.96 o                         
  -6   4   1         44.07         46.54         3.85 o                         
   5  -4  -1        333.53        332.47         8.62 o                         
   5  -4  -1        315.41        322.37         8.41 o                         
  -5   4   1        230.82        239.06         7.47 o                         
  -5   4   1        244.08        247.16         8.14 o                         
   4  -4  -1       1071.42       1068.51        20.94 o                         
   4  -4  -1       1132.98       1127.69        20.16 o                         
  -4   4   1       1037.47       1037.35        19.72 o                         
  -4   4   1       1097.08       1105.32        20.08 o                         
   3  -4  -1        356.76        370.08         9.34 o                         
   3  -4  -1        377.26        381.81         9.36 o                         
  -3   4   1        449.41        451.37         8.33 o                         
  -3   4   1        424.99        430.93        11.16 o                         
   2  -4  -1         60.43         57.11         2.52 o                         
   2  -4  -1         63.90         63.84         2.74 o                         
  -2   4   1         57.04         51.06         3.02 o                         
  -2   4   1         53.94         49.99         2.79 o                         
   1  -4  -1        544.67        563.70        11.06 o                         
   1  -4  -1        575.96        601.80        11.67 o                         
  -1   4   1        637.94        654.11        15.81 o                         
  -1   4   1        603.28        633.52        13.93 o                         
   0  -4  -1        552.99        555.14         9.04 o                         
   0  -4  -1        584.76        569.97        10.83 o                         
   0   4   1        559.69        548.45        10.32 o                         
   0   4   1        591.85        597.99        15.03 o                         
  -1  -4  -1        320.30        297.58         6.48 o                         
  -1  -4  -1        302.90        284.82         5.73 o                         
   1   4   1        330.26        323.43         7.98 o                         
   1   4   1        349.24        338.85         8.47 o                         
  -2  -4  -1        436.71        431.06         8.40 o                         
  -2  -4  -1        461.80        448.64         9.29 o                         
   2   4   1        438.60        428.90        10.84 o                         
   2   4   1        463.80        464.92        11.38 o                         
  -3  -4  -1        177.16        177.14         4.27 o                         
  -3  -4  -1        187.34        190.36         4.59 o                         
   3   4   1        183.46        192.06         4.65 o                         
   3   4   1        173.50        173.42         4.32 o                         
  -4  -4  -1        132.65        131.83         4.00 o                         
  -4  -4  -1        140.27        140.96         5.23 o                         
   4   4   1        175.69        172.86         4.19 o                         
   4   4   1        166.15        161.90         4.17 o                         
  -5  -4  -1        509.96        510.27        12.29 o                         
  -5  -4  -1        539.26        536.39        12.78 o                         
   5   4   1        471.53        464.78        11.05 o                         
   5   4   1        445.91        463.11        10.21 o                         
  -6  -4  -1        315.03        318.23         9.15 o                         
  -6  -4  -1        333.13        328.32         9.86 o                         
   6   4   1        317.27        324.17         8.81 o                         
   6   4   1        300.03        305.93         7.61 o                         
  -7  -4  -1        154.18        153.42         7.60 o                         
  -7  -4  -1        145.80        145.84         8.18 o                         
   7   4   1        162.00        156.53         6.49 o                         
   7   4   1        171.31        164.02         5.94 o                         
  -8  -4  -1         18.97         21.72         6.89 o                         
  -8  -4  -1         17.94         10.56         7.00 o                         
   8   4   1         22.49         39.58         7.62 o                         
   8   4   1         23.78         12.02         6.54 o                         
   7  -5  -1        275.74        287.08        10.89 o                         
   7  -5  -1        291.58        298.84        19.99 o                         
  -7   5   1        256.64        277.57        11.92 o                         
  -7   5   1        271.39        284.56        11.85 o                         
   6  -5  -1         42.42         42.18         4.76 o                         
   6  -5  -1         40.12         36.58         3.56 o                         
  -6   5   1         37.68         28.48         4.18 o                         
  -6   5   1         39.85         44.10         3.76 o                         
   5  -5  -1         14.29         12.27         2.67 o                         
   5  -5  -1         13.52         11.95         2.24 o                         
  -5   5   1         15.58         14.55         2.52 o                         
  -5   5   1         14.73         15.38         2.31 o                         
   4  -5  -1        101.49        101.68         3.96 o                         
   4  -5  -1        107.32        105.18         3.53 o                         
  -4   5   1         87.67         78.56         7.50 o                         
  -4   5   1         92.71         91.22         6.56 o                         
   3  -5  -1        649.02        619.93        16.93 o                         
   3  -5  -1        613.76        609.89        16.19 o                         
  -3   5   1        544.37        546.31        15.75 o                         
  -3   5   1        514.80        518.74        15.48 o                         
   2  -5  -1        796.38        814.46        20.73 o                         
   2  -5  -1        753.11        749.81        19.45 o                         
  -2   5   1        844.27        848.44        19.12 o                         
  -2   5   1        892.78        902.11        19.16 o                         
   1  -5  -1         44.04         40.33         2.35 o                         
   1  -5  -1         46.57         50.40         2.48 o                         
  -1   5   1        100.50         71.76        15.51 o                         
  -1   5   1         95.04         84.57        13.23 o                         
   0  -5  -1        103.69         99.48         2.38 o                         
   0  -5  -1        109.65        101.32         6.96 o                         
   0   5   1        116.11        119.81         6.90 o                         
   0   5   1        109.80        114.46         4.16 o                         
  -1  -5  -1         11.21         12.73         1.87 o                         
  -1  -5  -1         11.86         14.64         1.80 o                         
   1   5   1         18.82         17.95         2.37 o                         
   1   5   1         19.90         19.09         2.95 o                         
  -2  -5  -1        422.80        435.55        11.79 o                         
  -2  -5  -1        447.09        453.06        12.31 o                         
   2   5   1        452.16        467.69        12.61 o                         
   2   5   1        478.14        502.24        13.19 o                         
  -3  -5  -1        191.01        189.61         5.73 o                         
  -3  -5  -1        201.98        197.06         6.10 o                         
   3   5   1        227.72        238.92         7.63 o                         
   3   5   1        215.35        218.33         7.31 o                         
  -4  -5  -1        373.00        378.35         8.80 o                         
  -4  -5  -1        394.43        385.37         9.51 o                         
   4   5   1        360.47        373.10        10.58 o                         
   4   5   1        340.88        342.32        10.63 o                         
  -5  -5  -1        283.87        283.92         7.75 o                         
  -5  -5  -1        268.44        273.61         7.35 o                         
   5   5   1        248.43        238.63         6.10 o                         
   5   5   1        262.71        263.78         7.55 o                         
  -6  -5  -1         46.29         43.81         4.04 o                         
  -6  -5  -1         48.94         42.22         4.78 o                         
   6   5   1         51.16         37.31         3.57 o                         
   6   5   1         48.38         46.05         4.20 o                         
  -7  -5  -1        173.94        183.40         9.73 o                         
  -7  -5  -1        183.94        166.85        14.54 o                         
   7   5   1        171.09        166.25         9.56 o                         
   7   5   1        180.92        194.03         9.54 o                         
   6  -6  -1        145.46        140.74         7.54 o                         
   6  -6  -1        137.56        121.35         9.91 o                         
  -6   6   1        152.96        137.12        15.99 o                         
  -6   6   1        161.75        155.36        16.49 o                         
   5  -6  -1        204.04        210.19         8.12 o                         
   5  -6  -1        192.96        200.29         7.28 o                         
  -5   6   1        207.93        213.25        12.37 o                         
  -5   6   1        196.63        197.76        14.64 o                         
   4  -6  -1        294.39        296.44         8.70 o                         
   4  -6  -1        311.31        303.64         9.54 o                         
  -4   6   1        305.50        299.14        14.24 o                         
  -4   6   1        288.90        287.81        14.05 o                         
   3  -6  -1         50.00         49.97         4.23 o                         
   3  -6  -1         52.87         50.96         4.28 o                         
  -3   6   1         34.61         34.12         5.33 o                         
  -3   6   1         32.73         29.80         5.31 o                         
   2  -6  -1        226.79        223.40         7.92 o                         
   2  -6  -1        214.47        223.14         7.01 o                         
  -2   6   1        214.80        220.80         7.39 o                         
  -2   6   1        203.13        199.45         7.74 o                         
   1  -6  -1        138.78        134.55         4.31 o                         
   1  -6  -1        146.75        149.35         4.55 o                         
  -1   6   1        109.15        113.56         8.47 o                         
  -1   6   1        103.22        107.59         5.12 o                         
   0  -6  -1         53.54         53.50         2.76 o                         
   0  -6  -1         56.62         59.53         2.63 o                         
  -1  -6  -1        593.60        588.52        13.47 o                         
  -1  -6  -1        561.35        558.06        11.49 o                         
   1   6   1        625.97        628.39        18.70 o                         
   1   6   1        661.94        674.10        23.89 o                         
  -2  -6  -1         97.37        102.86         4.40 o                         
  -2  -6  -1        102.96        101.69         5.05 o                         
   2   6   1         68.14         76.26         6.22 o                         
   2   6   1         72.05         70.57         5.77 o                         
  -3  -6  -1         39.12         44.74         2.50 o                         
  -3  -6  -1         41.37         40.91         2.80 o                         
   3   6   1         37.37         35.52         4.36 o                         
   3   6   1         35.34         37.40         4.72 o                         
  -4  -6  -1         15.52          5.21         4.78 o                         
  -4  -6  -1         14.67         11.95         3.27 o                         
   4   6   1          6.73         10.46         5.67 o                         
   4   6   1          7.11          1.15         5.21 o                         
  -5  -6  -1        222.66        230.54         9.00 o                         
  -5  -6  -1        210.57        223.89         8.68 o                         
   5   6   1        202.45        200.51        10.14 o                         
   5   6   1        191.45        213.99        19.72 o                         
  -6  -6  -1        246.63        245.02         9.74 o                         
  -6  -6  -1        233.23        248.08        11.09 o                         
   6   6   1        246.52        274.92        21.40 o                         
   6   6   1        233.12        242.87        20.99 o                         
   4  -7  -1        165.53        158.15         7.76 o                         
   4  -7  -1        156.53        153.97         6.80 o                         
  -4   7   1        185.93        198.99        18.69 o                         
  -4   7   1        175.82        192.09        18.01 o                         
   3  -7  -1        153.16        147.69         8.13 o                         
   3  -7  -1        144.84        155.54         7.94 o                         
  -3   7   1        131.88        124.59        10.69 o                         
  -3   7   1        139.46        133.79        16.13 o                         
   2  -7  -1        161.69        153.31         6.52 o                         
   2  -7  -1        170.98        166.06         5.91 o                         
  -2   7   1        127.51        139.91        12.77 o                         
  -2   7   1        134.83        138.03        12.73 o                         
   1  -7  -1         66.70         72.87         6.14 o                         
   1  -7  -1         63.08         64.98         2.76 o                         
  -1   7   1         86.14        110.34        11.52 o                         
  -1   7   1         81.46         96.86        13.75 o                         
   0  -7  -1          9.03         10.00         2.57 o                         
   0  -7  -1          8.54          7.88         2.63 o                         
   0   7   1         12.30          3.33         7.72 o                         
   0   7   1         11.63          9.16         7.36 o                         
  -1  -7  -1          8.97         11.48         4.42 o                         
  -1  -7  -1          8.48          5.97         2.58 o                         
   1   7   1          7.94          7.11         5.88 o                         
   1   7   1          8.40         11.40         7.07 o                         
  -2  -7  -1         73.67         77.57         3.58 o                         
  -2  -7  -1         77.90         78.55         4.10 o                         
   2   7   1         76.93         98.86         6.11 o                         
   2   7   1         81.36         78.59         9.47 o                         
  -3  -7  -1        175.52        176.87         6.05 o                         
  -3  -7  -1        165.98        165.42         6.12 o                         
   3   7   1        156.18        168.47        13.77 o                         
   3   7   1        147.70        158.21        14.35 o                         
  -4  -7  -1         92.26         97.29         5.59 o                         
  -4  -7  -1         97.56        100.23         6.40 o                         
   4   7   1        109.06        105.08        15.43 o                         
   4   7   1        115.33        107.14        11.61 o                         
  -9   0   2         59.22         67.52         6.58 o                         
  -9   0   2         56.00         56.30         6.50 o                         
  -8   0   2          6.95          5.63         4.39 o                         
  -8   0   2          6.57          0.41         4.28 o                         
  -7   0   2         43.60         47.02         4.34 o                         
  -7   0   2         41.23         36.43         3.68 o                         
  -6   0   2        297.52        284.53         7.38 o                         
  -6   0   2        281.36        279.95         6.76 o                         
  -5   0   2        580.76        562.69        11.07 o                         
  -5   0   2        614.13        594.89        11.82 o                         
  -4   0   2        461.39        457.97         8.90 o                         
  -4   0   2        487.89        482.99         9.49 o                         
  -3   0   2        952.20        955.38        16.05 o                         
  -3   0   2       1006.91       1012.87        17.61 o                         
  -2   0   2        526.62        558.70         9.18 o                         
  -2   0   2        556.87        577.07         9.59 o                         
  -1   0   2        293.63        301.01         7.73 o                         
  -1   0   2        150.91        156.78         4.37 o                         
  -1   0   2        142.71        151.24         3.77 o                         
   0   0   2       1170.37       1110.69        23.03 o                         
   0   0   2        568.84        546.31        16.80 o                         
   0   0   2        601.53        563.62        17.33 o                         
   1   0   2       3361.75       3350.44        64.88 o                         
   2   0   2       3224.62       3303.36       109.47 o                         
   2   0   2       3409.89       3524.51        90.26 o                         
   2   0   2       6634.52       6737.43       269.43 o                         
   3   0   2          9.09          5.97         1.48 o                         
   3   0   2         17.69          7.06         3.88 o                         
   3   0   2          8.60          4.66         1.40 o                         
   4   0   2         29.15         28.36         2.12 o                         
   4   0   2         27.57         25.62         2.19 o                         
   5   0   2         47.11         38.37         2.80 o                         
   5   0   2         44.55         40.40         2.77 o                         
   6   0   2        327.61        319.73         7.89 o                         
   6   0   2        346.43        340.92         8.95 o                         
   7   0   2        475.46        480.04        14.05 o                         
   7   0   2        449.62        458.32        13.82 o                         
   8   0   2        146.83        147.24         7.93 o                         
   8   0   2        155.27        159.47         8.11 o                         
   9   0   2          6.81          9.31         6.06 o                         
   9   0   2          7.20         10.31         6.53 o                         
   9  -1  -2         90.65         96.48         7.14 o                         
   9  -1  -2         85.72         83.52         7.57 o                         
  -9   1   2         78.83         82.07         8.88 o                         
  -9   1   2         83.36         88.50         7.31 o                         
   8  -1  -2        330.14        334.81        11.37 o                         
   8  -1  -2        312.20        307.37        10.85 o                         
  -8   1   2        286.09        281.06         9.92 o                         
  -8   1   2        302.53        307.92        10.71 o                         
   7  -1  -2        236.14        234.61         8.33 o                         
   7  -1  -2        223.31        222.96         8.42 o                         
  -7   1   2        193.51        198.55         6.73 o                         
  -7   1   2        183.00        182.50         6.27 o                         
   6  -1  -2        323.61        316.03         7.62 o                         
   6  -1  -2        342.20        323.46         8.51 o                         
  -6   1   2        363.82        361.21         7.63 o                         
  -6   1   2        384.72        383.89         8.62 o                         
   5  -1  -2         86.75         88.81         3.32 o                         
   5  -1  -2         82.03         80.54         3.03 o                         
  -5   1   2         62.04         61.85         2.77 o                         
  -5   1   2         65.61         64.36         3.05 o                         
   4  -1  -2         53.17         50.46         2.25 o                         
   4  -1  -2         50.28         48.09         2.02 o                         
  -4   1   2         31.39         31.96         1.73 o                         
  -4   1   2         33.20         34.17         1.99 o                         
   3  -1  -2        523.40        512.38         8.69 o                         
   3  -1  -2        494.96        498.72         8.71 o                         
  -3   1   2        409.01        415.87         8.62 o                         
  -3   1   2        386.79        385.81         7.97 o                         
   2  -1  -2       2328.99       2289.29        42.59 o                         
   2  -1  -2       2202.45       2193.13        39.99 o                         
  -2   1   2       2519.30       2573.77        42.63 o                         
  -2   1   2       2382.41       2427.27        42.04 o                         
   1  -1  -2       2067.77       2099.81        34.70 o                         
   1  -1  -2       2186.57       2199.03        37.11 o                         
  -1   1   2       2116.53       2149.80        52.26 o                         
  -1   1   2       2001.53       2042.75        45.10 o                         
  -1   1   2       4118.06       4197.55       241.82 o                         
   0  -1  -2        175.58        175.66         3.92 o                         
   0  -1  -2        341.62        336.47        14.53 o                         
   0  -1  -2        166.04        165.14         3.26 o                         
   0   1   2        253.79        239.01         6.42 o                         
  -1  -1  -2        284.93        294.97         5.70 o                         
  -1  -1  -2        269.45        284.99         5.49 o                         
  -1  -1  -2        554.38        604.55        34.30 o                         
   1   1   2        278.53        295.66         5.91 o                         
   1   1   2        263.40        280.03         6.38 o                         
   1   1   2        541.93        562.75        23.93 o                         
  -2  -1  -2        217.31        222.35         5.80 o                         
  -2  -1  -2        422.81        428.37        11.42 o                         
  -2  -1  -2        205.50        221.72         5.77 o                         
   2   1   2        165.03        175.30         6.63 o                         
   2   1   2        339.54        350.81        10.23 o                         
   2   1   2        174.51        179.37         6.84 o                         
  -3  -1  -2       1524.98       1559.44        41.28 o                         
  -3  -1  -2       3137.58       3225.53        83.57 o                         
  -3  -1  -2       1612.60       1567.98        42.41 o                         
   3   1   2       3119.69       3220.76        83.50 o                         
   3   1   2       1603.40       1659.21        47.22 o                         
   3   1   2       1516.28       1573.28        45.73 o                         
  -4  -1  -2        731.32        705.93        14.52 o                         
  -4  -1  -2        691.58        665.60        14.35 o                         
  -4  -1  -2       1422.90       1443.95        79.04 o                         
   4   1   2        597.70        577.23        15.06 o                         
   4   1   2       1229.74       1201.16        38.39 o                         
   4   1   2        632.04        613.51        17.23 o                         
  -5  -1  -2        321.31        314.82         7.80 o                         
  -5  -1  -2        339.77        334.65         8.49 o                         
   5   1   2        379.72        367.75         8.24 o                         
   5   1   2        359.09        370.04         7.99 o                         
  -6  -1  -2        160.46        159.56         6.00 o                         
  -6  -1  -2        169.68        165.62         5.86 o                         
   6   1   2        195.28        198.28         6.06 o                         
   6   1   2        184.67        186.99         5.69 o                         
  -7  -1  -2         69.84         67.10         5.17 o                         
  -7  -1  -2         73.86         67.44         5.09 o                         
   7   1   2         81.65         73.92         4.45 o                         
   7   1   2         86.34         89.45         5.10 o                         
  -8  -1  -2         58.63         62.43         6.08 o                         
  -8  -1  -2         62.00         61.68         5.84 o                         
   8   1   2         55.50         59.32         6.01 o                         
   8   1   2         52.49         50.82         5.66 o                         
  -9  -1  -2        137.21        138.11         8.72 o                         
  -9  -1  -2        129.76        124.34        10.97 o                         
   9   1   2        103.20         92.09         8.56 o                         
   9   1   2        109.13        106.98         7.89 o                         
   9  -2  -2        329.45        324.05        12.96 o                         
   9  -2  -2        311.55        335.30        16.85 o                         
  -9   2   2        287.69        288.23        11.79 o                         
  -9   2   2        272.06        274.04        14.63 o                         
   8  -2  -2        187.02        185.84         8.43 o                         
   8  -2  -2        176.85        171.35         8.13 o                         
  -8   2   2        175.42        174.68         7.01 o                         
  -8   2   2        165.89        175.86         6.78 o                         
   7  -2  -2         41.79         33.30         4.53 o                         
   7  -2  -2         39.52         40.54         4.34 o                         
  -7   2   2         38.61         40.43         3.27 o                         
  -7   2   2         40.82         38.67         3.32 o                         
   6  -2  -2        583.88        579.98        14.23 o                         
   6  -2  -2        617.43        595.94        13.80 o                         
  -6   2   2        530.75        539.12        11.97 o                         
  -6   2   2        561.24        560.01        13.30 o                         
   5  -2  -2        324.21        324.05         7.00 o                         
   5  -2  -2        306.60        309.98         6.66 o                         
  -5   2   2        276.53        284.08         6.40 o                         
  -5   2   2        261.51        269.18         7.00 o                         
   4  -2  -2        554.11        551.49        10.56 o                         
   4  -2  -2        585.95        576.47        11.06 o                         
  -4   2   2        575.21        561.56        12.18 o                         
  -4   2   2        543.96        536.64        11.02 o                         
   3  -2  -2       1237.60       1271.13        22.43 o                         
   3  -2  -2       1170.35       1203.18        23.23 o                         
  -3   2   2       1346.72       1414.94        24.44 o                         
  -3   2   2       1273.55       1342.15        23.22 o                         
   2  -2  -2         55.80         66.99         1.67 o                         
   2  -2  -2         52.77         63.43         1.73 o                         
  -2   2   2         36.95         45.25         1.73 o                         
  -2   2   2         39.08         49.24         1.92 o                         
   1  -2  -2         65.67         64.13         1.55 o                         
   1  -2  -2         69.44         64.92         1.54 o                         
  -1   2   2         55.23         53.43         1.46 o                         
  -1   2   2         58.41         57.02         1.71 o                         
   0  -2  -2        879.72        840.21        13.31 o                         
   0  -2  -2        831.92        801.79        12.02 o                         
   0   2   2        855.96        815.32        16.02 o                         
   0   2   2        809.45        794.94        15.48 o                         
  -1  -2  -2       2449.65       2467.74        35.26 o                         
  -1  -2  -2       2590.39       2594.78        38.77 o                         
   1   2   2       2458.01       2484.62        45.38 o                         
   1   2   2       2324.46       2309.23        39.00 o                         
  -2  -2  -2        659.44        639.91        12.03 o                         
  -2  -2  -2        623.61        605.94        10.96 o                         
  -2  -2  -2       1283.04       1234.69        69.20 o                         
   2   2   2        559.69        546.27        10.48 o                         
   2   2   2        591.85        583.73        11.05 o                         
   2   2   2       1151.53       1113.69        68.14 o                         
  -3  -2  -2        284.48        283.89         6.42 o                         
  -3  -2  -2        300.82        293.82         6.34 o                         
   3   2   2        313.44        329.81         7.09 o                         
   3   2   2        331.45        322.32         7.43 o                         
   3   2   2        644.89        678.30        41.95 o                         
  -4  -2  -2         91.18         94.71         3.13 o                         
  -4  -2  -2         86.23         91.25         2.97 o                         
   4   2   2         84.63         90.14         3.15 o                         
   4   2   2         80.03         84.96         3.05 o                         
  -5  -2  -2        326.72        331.91         7.60 o                         
  -5  -2  -2        345.49        331.64         7.48 o                         
   5   2   2        312.07        308.00         7.49 o                         
   5   2   2        330.00        322.17         7.76 o                         
  -6  -2  -2        223.58        229.95         7.05 o                         
  -6  -2  -2        236.43        237.45         7.16 o                         
   6   2   2        289.99        293.37         7.93 o                         
   6   2   2        306.66        313.77        10.50 o                         
  -7  -2  -2        379.13        376.52        10.65 o                         
  -7  -2  -2        358.53        346.73         9.84 o                         
   7   2   2        319.35        319.86        11.36 o                         
   7   2   2        337.69        336.46        11.40 o                         
  -8  -2  -2        153.37        159.51         7.00 o                         
  -8  -2  -2        145.04        155.72         7.15 o                         
   8   2   2        141.96        147.52         5.97 o                         
   8   2   2        150.11        156.35         6.43 o                         
  -9  -2  -2         11.92         19.91         8.17 o                         
  -9  -2  -2         11.28          9.05         7.59 o                         
   9   2   2         10.18          2.65         6.41 o                         
   9   2   2         10.76         10.15         6.77 o                         
   9  -3  -2         10.00         24.60         8.04 o                         
   9  -3  -2          9.46         21.15         6.98 o                         
  -9   3   2          3.08          4.19         8.00 o                         
  -9   3   2          3.26          6.33         9.67 o                         
   8  -3  -2        334.59        331.20        11.72 o                         
   8  -3  -2        316.41        312.41        11.93 o                         
  -8   3   2        314.45        335.83        13.42 o                         
  -8   3   2        297.36        309.09        13.51 o                         
   7  -3  -2        816.80        814.49        20.02 o                         
   7  -3  -2        772.42        768.20        19.12 o                         
  -7   3   2        749.43        760.07        21.95 o                         
  -7   3   2        792.49        782.18        32.58 o                         
   6  -3  -2        155.68        159.54         6.24 o                         
   6  -3  -2        147.22        148.56         5.68 o                         
  -6   3   2        173.93        187.68         6.52 o                         
  -6   3   2        164.48        167.09         6.66 o                         
   5  -3  -2          4.87          1.35         1.83 o                         
   5  -3  -2          5.15          3.52         2.25 o                         
  -5   3   2         16.63         18.43         2.39 o                         
  -5   3   2         15.73         17.19         2.33 o                         
   4  -3  -2         54.62         51.91         2.28 o                         
   4  -3  -2         57.76         56.37         2.43 o                         
  -4   3   2         67.85         66.86         2.78 o                         
  -4   3   2         64.16         62.71         2.67 o                         
   3  -3  -2        333.96        339.69         6.67 o                         
   3  -3  -2        353.15        341.93         6.70 o                         
  -3   3   2        341.17        341.11         7.49 o                         
  -3   3   2        360.77        360.80         7.36 o                         
   2  -3  -2       1177.02       1168.36        18.73 o                         
   2  -3  -2       1113.06       1125.11        20.19 o                         
  -2   3   2       1068.67       1061.72        21.27 o                         
  -2   3   2       1130.08       1130.72        22.18 o                         
   1  -3  -2       1064.23       1064.92        18.39 o                         
   1  -3  -2       1125.37       1091.93        18.99 o                         
  -1   3   2       1056.53       1046.64        21.14 o                         
  -1   3   2        999.12        997.38        21.66 o                         
   0  -3  -2         89.18         77.40         1.94 o                         
   0  -3  -2         84.34         72.43         1.68 o                         
   0   3   2        111.96        101.15         4.09 o                         
   0   3   2        118.39        103.03         7.46 o                         
  -1  -3  -2        190.11        214.59         4.19 o                         
  -1  -3  -2        179.78        202.83         3.86 o                         
   1   3   2        191.96        213.72         4.37 o                         
   1   3   2        181.53        209.67         4.83 o                         
  -2  -3  -2        440.42        462.71         8.44 o                         
  -2  -3  -2        465.72        492.85         8.66 o                         
   2   3   2        429.79        449.61         9.31 o                         
   2   3   2        406.44        427.45         7.98 o                         
  -3  -3  -2       1209.45       1181.69        21.73 o                         
  -3  -3  -2       1143.73       1144.88        20.11 o                         
   3   3   2       1205.84       1217.79        21.93 o                         
   3   3   2       1275.12       1274.81        21.73 o                         
  -4  -3  -2        530.48        519.68        10.61 o                         
  -4  -3  -2        501.65        480.08        10.02 o                         
   4   3   2        432.65        421.64         9.06 o                         
   4   3   2        457.50        445.11        10.57 o                         
  -5  -3  -2        134.33        136.03         5.35 o                         
  -5  -3  -2        142.05        141.36         4.66 o                         
   5   3   2        161.57        158.49         4.81 o                         
   5   3   2        170.86        169.13         5.26 o                         
  -6  -3  -2         65.00         70.23         3.92 o                         
  -6  -3  -2         61.47         67.18         4.28 o                         
   6   3   2         61.76         65.51         4.92 o                         
   6   3   2         58.40         61.92         4.41 o                         
  -7  -3  -2         24.55         28.22         4.30 o                         
  -7  -3  -2         25.96         20.14         4.24 o                         
   7   3   2         16.34         18.92         5.83 o                         
   7   3   2         17.28         16.17         4.34 o                         
  -8  -3  -2        132.52        135.90         7.21 o                         
  -8  -3  -2        125.32        125.71         8.11 o                         
   8   3   2        132.60        134.07         7.55 o                         
   8   3   2        125.39        112.66         8.11 o                         
   8  -4  -2         62.77         61.52         6.28 o                         
   8  -4  -2         59.36         54.91         6.29 o                         
  -8   4   2         61.54         64.02         7.48 o                         
  -8   4   2         65.08         62.39         7.00 o                         
   7  -4  -2         11.18         11.44         4.20 o                         
   7  -4  -2         11.82         12.37         4.05 o                         
  -7   4   2          9.17          1.55         3.97 o                         
  -7   4   2          8.67          6.50         4.44 o                         
   6  -4  -2        277.34        270.99         7.68 o                         
   6  -4  -2        293.28        292.40         9.56 o                         
  -6   4   2        285.61        299.89         8.59 o                         
  -6   4   2        270.09        274.78         9.26 o                         
   5  -4  -2        307.15        304.13         9.00 o                         
   5  -4  -2        290.46        285.80         7.63 o                         
  -5   4   2        393.43        395.35         9.84 o                         
  -5   4   2        372.05        370.55         8.76 o                         
   4  -4  -2        694.12        682.28        13.17 o                         
   4  -4  -2        656.40        660.34        13.04 o                         
  -4   4   2        645.22        645.85        13.20 o                         
  -4   4   2        610.17        607.64        12.52 o                         
   3  -4  -2        309.38        303.40         7.24 o                         
   3  -4  -2        327.15        315.37         7.25 o                         
  -3   4   2        373.12        354.12         7.63 o                         
  -3   4   2        352.85        348.91         8.50 o                         
   2  -4  -2         77.15         76.61         2.95 o                         
   2  -4  -2         81.58         75.81         2.85 o                         
  -2   4   2         61.30         65.53         3.43 o                         
  -2   4   2         64.82         72.17         3.32 o                         
   1  -4  -2        320.99        318.03         7.13 o                         
   1  -4  -2        339.44        340.07         7.70 o                         
  -1   4   2        342.34        360.41         8.41 o                         
  -1   4   2        362.01        370.93         8.29 o                         
   0  -4  -2        358.25        335.76         5.99 o                         
   0  -4  -2        338.79        324.27         5.19 o                         
   0   4   2        282.45        269.23         6.64 o                         
   0   4   2        298.68        275.31         7.89 o                         
  -1  -4  -2        712.95        708.03        12.12 o                         
  -1  -4  -2        753.91        738.04        12.66 o                         
   1   4   2        675.00        688.78        16.06 o                         
   1   4   2        638.33        648.74        13.79 o                         
  -2  -4  -2        886.30        868.81        15.03 o                         
  -2  -4  -2        937.22        895.14        15.54 o                         
   2   4   2        984.74        987.97        16.87 o                         
   2   4   2        931.23        942.32        16.40 o                         
  -3  -4  -2         85.37         83.70         2.75 o                         
  -3  -4  -2         90.28         87.85         2.97 o                         
   3   4   2        103.55         97.72         3.30 o                         
   3   4   2        109.50        103.25         3.36 o                         
  -4  -4  -2         88.42         84.53         3.49 o                         
  -4  -4  -2         83.62         87.49         3.64 o                         
   4   4   2         95.79        101.50         3.18 o                         
   4   4   2         90.59         95.01         3.00 o                         
  -5  -4  -2        302.41        306.18         8.30 o                         
  -5  -4  -2        319.78        319.21         8.16 o                         
   5   4   2        293.35        309.52         7.93 o                         
   5   4   2        277.41        281.91         6.99 o                         
  -6  -4  -2        128.70        140.60         5.66 o                         
  -6  -4  -2        136.10        145.27         7.10 o                         
   6   4   2        146.17        153.21         5.15 o                         
   6   4   2        138.23        143.45         5.38 o                         
  -7  -4  -2        215.87        199.78         8.57 o                         
  -7  -4  -2        204.14        198.65         7.51 o                         
   7   4   2        197.40        190.98         7.25 o                         
   7   4   2        208.75        205.83         8.19 o                         
  -8  -4  -2         86.02         92.93         8.17 o                         
  -8  -4  -2         90.96         93.93        11.39 o                         
   8   4   2         94.95        107.99         9.07 o                         
   8   4   2        100.40         96.86         9.87 o                         
   7  -5  -2        108.09        114.70         8.34 o                         
   7  -5  -2        114.30        122.52         8.07 o                         
  -7   5   2        121.55        131.44         7.70 o                         
  -7   5   2        114.95        120.39         7.87 o                         
   6  -5  -2        141.16        149.98         5.43 o                         
   6  -5  -2        149.27        145.02         6.97 o                         
  -6   5   2        183.97        190.03         6.59 o                         
  -6   5   2        173.98        180.84         7.42 o                         
   5  -5  -2        104.85        102.17         4.80 o                         
   5  -5  -2         99.16        107.11         3.87 o                         
  -5   5   2         98.10        104.32         4.33 o                         
  -5   5   2         92.77         86.66         4.54 o                         
   4  -5  -2        113.32        116.61         4.51 o                         
   4  -5  -2        119.83        122.72         4.16 o                         
  -4   5   2        126.07        128.40         7.12 o                         
  -4   5   2        119.22        124.23         7.89 o                         
   3  -5  -2        212.77        206.99         7.56 o                         
   3  -5  -2        225.00        224.82         8.30 o                         
  -3   5   2        201.04        204.80         7.73 o                         
  -3   5   2        212.59        217.79         8.70 o                         
   2  -5  -2        322.45        330.72         9.89 o                         
   2  -5  -2        340.98        347.29        10.40 o                         
  -2   5   2        404.38        407.52        11.20 o                         
  -2   5   2        427.62        446.28        11.06 o                         
   1  -5  -2        538.18        529.86        11.94 o                         
   1  -5  -2        508.94        515.77        11.85 o                         
  -1   5   2        473.44        469.33        12.31 o                         
  -1   5   2        500.64        476.95        12.49 o                         
   0  -5  -2        319.48        309.29         5.63 o                         
   0  -5  -2        337.84        325.52         7.97 o                         
   0   5   2        293.41        290.92         8.09 o                         
   0   5   2        310.27        299.96        13.91 o                         
  -1  -5  -2          0.44          2.52         1.02 o                         
  -1  -5  -2          0.47          3.21         1.57 o                         
   1   5   2          0.82          1.90         2.16 o                         
   1   5   2          0.77          0.90         2.23 o                         
  -2  -5  -2        196.78        191.58         5.46 o                         
  -2  -5  -2        208.09        199.07         6.33 o                         
   2   5   2        174.84        178.76         6.55 o                         
   2   5   2        184.88        188.51        10.01 o                         
  -3  -5  -2        391.53        391.16         9.32 o                         
  -3  -5  -2        370.26        371.71         8.80 o                         
   3   5   2        444.04        454.99        12.99 o                         
   3   5   2        419.91        435.08        12.69 o                         
  -4  -5  -2        349.87        362.08         9.14 o                         
  -4  -5  -2        369.97        378.22         9.56 o                         
   4   5   2        338.91        335.92         9.16 o                         
   4   5   2        358.39        363.66         9.16 o                         
  -5  -5  -2         90.65         91.44         4.39 o                         
  -5  -5  -2         85.72         84.98         4.32 o                         
   5   5   2         89.32         95.03         3.55 o                         
   5   5   2         94.45         95.61         4.27 o                         
  -6  -5  -2         30.52         25.06         4.82 o                         
  -6  -5  -2         28.86         35.67         4.07 o                         
   6   5   2         35.62         29.88         3.33 o                         
   6   5   2         33.68         32.48         3.31 o                         
  -7  -5  -2         21.85         17.78         5.27 o                         
  -7  -5  -2         20.67         17.65         5.93 o                         
   7   5   2         29.49         31.61         6.12 o                         
   7   5   2         27.89         28.49         6.70 o                         
   6  -6  -2         14.27         20.93         5.31 o                         
   6  -6  -2         15.09         15.85         3.81 o                         
  -6   6   2         29.33         26.73        12.09 o                         
  -6   6   2         27.73         20.15         9.17 o                         
   5  -6  -2        105.53        113.82         6.10 o                         
   5  -6  -2         99.80        103.42         5.12 o                         
  -5   6   2        106.84        107.03         9.82 o                         
  -5   6   2        101.04        117.56        14.08 o                         
   4  -6  -2        283.51        292.86         9.41 o                         
   4  -6  -2        268.11        273.30         8.25 o                         
  -4   6   2        296.22        299.01        13.92 o                         
  -4   6   2        313.24        313.50        13.71 o                         
   3  -6  -2        176.95        175.82         7.18 o                         
   3  -6  -2        187.12        184.99         7.49 o                         
  -3   6   2        173.66        180.24         9.70 o                         
  -3   6   2        164.23        163.93         7.54 o                         
   2  -6  -2          7.60          6.37         2.81 o                         
   2  -6  -2          8.04          3.63         2.62 o                         
  -2   6   2          4.73          4.07         3.07 o                         
  -2   6   2          4.47          4.46         3.36 o                         
   1  -6  -2         18.64         21.37         2.70 o                         
   1  -6  -2         17.62         15.94         2.85 o                         
  -1   6   2         17.52         19.78         3.34 o                         
  -1   6   2         18.53         15.76         3.28 o                         
   0  -6  -2        242.62        247.32         6.21 o                         
   0  -6  -2        256.56        251.87         7.50 o                         
   0   6   2        267.87        284.62        13.60 o                         
   0   6   2        253.31        255.08        12.53 o                         
  -1  -6  -2        398.32        400.63         9.45 o                         
  -1  -6  -2        376.67        379.95         8.35 o                         
   1   6   2        398.25        382.46        13.39 o                         
   1   6   2        421.13        431.43        17.79 o                         
  -2  -6  -2         87.94         90.39         4.34 o                         
  -2  -6  -2         83.16         83.52         3.49 o                         
   2   6   2         66.48         66.71         6.91 o                         
   2   6   2         70.30         69.99         6.22 o                         
  -3  -6  -2        140.04        139.47         4.61 o                         
  -3  -6  -2        132.43        135.22         4.51 o                         
   3   6   2        125.77        134.92         6.18 o                         
   3   6   2        133.00        134.38         9.72 o                         
  -4  -6  -2         13.79         15.73         3.50 o                         
  -4  -6  -2         14.59         12.29         3.57 o                         
   4   6   2         11.47         17.24         4.39 o                         
   4   6   2         12.12          8.40         5.95 o                         
  -5  -6  -2        134.52        135.25         6.95 o                         
  -5  -6  -2        142.25        138.53         5.42 o                         
   5   6   2        150.25        157.90         8.73 o                         
   5   6   2        158.89        158.31         8.51 o                         
  -6  -6  -2        112.36        121.29         7.98 o                         
  -6  -6  -2        118.81        122.28         6.70 o                         
   6   6   2        126.35        127.42        17.17 o                         
   6   6   2        133.61        146.43         9.86 o                         
   4  -7  -2          1.91          3.73         4.18 o                         
   4  -7  -2          1.80          6.98         3.18 o                         
  -4   7   2          3.30          6.60        10.65 o                         
  -4   7   2          3.12         -4.17        10.58 o                         
   3  -7  -2         54.10         47.26         5.37 o                         
   3  -7  -2         57.21         64.98         6.40 o                         
  -3   7   2         79.25         81.08         8.22 o                         
  -3   7   2         83.81         79.18         7.46 o                         
   2  -7  -2        230.32        230.69         8.32 o                         
   2  -7  -2        243.55        243.13         8.62 o                         
  -2   7   2        231.35        210.80        12.70 o                         
  -2   7   2        244.64        242.61        16.99 o                         
   1  -7  -2        189.61        192.10         9.57 o                         
   1  -7  -2        179.31        172.88         4.56 o                         
  -1   7   2        182.49        185.05        13.42 o                         
  -1   7   2        192.98        206.95        15.55 o                         
   0  -7  -2         37.84         39.63         3.09 o                         
   0  -7  -2         35.79         34.99         3.31 o                         
   0   7   2         21.17         27.60         7.84 o                         
   0   7   2         22.38         27.67        11.13 o                         
  -1  -7  -2          5.03          3.22         2.82 o                         
  -1  -7  -2          5.32          4.72         2.60 o                         
   1   7   2          5.82          5.90         7.21 o                         
   1   7   2          5.51          6.96         6.04 o                         
  -2  -7  -2          6.19          5.96         2.18 o                         
  -2  -7  -2          6.55          9.22         2.08 o                         
   2   7   2          7.57          9.24         7.64 o                         
   2   7   2          7.16         11.80         4.52 o                         
  -3  -7  -2        163.60        152.89         5.45 o                         
  -3  -7  -2        154.71        151.09         7.37 o                         
   3   7   2        147.20        162.41        13.30 o                         
   3   7   2        139.21        130.99         8.92 o                         
  -4  -7  -2         94.27        101.71         6.28 o                         
  -4  -7  -2         89.15         81.64         6.30 o                         
   4   7   2        117.57        115.52        12.04 o                         
   4   7   2        111.18        105.56         9.57 o                         
  -9   0   3         33.33         31.25         6.16 o                         
  -9   0   3         35.25         37.43         5.77 o                         
  -8   0   3        317.07        328.02        10.37 o                         
  -8   0   3        335.29        342.03        10.95 o                         
  -7   0   3        241.13        228.77         9.12 o                         
  -7   0   3        254.98        255.16         8.54 o                         
  -6   0   3        137.98        143.78         4.38 o                         
  -6   0   3        145.91        147.19         4.78 o                         
  -5   0   3        897.22        882.64        16.51 o                         
  -5   0   3        848.47        849.81        16.34 o                         
  -4   0   3       1107.72       1085.17        20.38 o                         
  -4   0   3       1047.53       1063.95        18.90 o                         
  -3   0   3        838.03        814.72        14.01 o                         
  -3   0   3        886.18        836.61        15.14 o                         
  -2   0   3        611.90        610.15        10.01 o                         
  -2   0   3        647.06        640.34        10.59 o                         
  -1   0   3        109.73        118.58         2.77 o                         
  -1   0   3        213.50        225.30         6.69 o                         
  -1   0   3        103.77        114.79         3.12 o                         
   0   0   3        115.67        103.29         3.91 o                         
   0   0   3        237.98        207.47         4.87 o                         
   0   0   3        122.31        101.40         3.86 o                         
   2   0   3       3543.41       3541.49        68.43 o                         
   2   0   3       1821.18       2782.64       160.42 o                         
   2   0   3       1722.23       1844.55       109.00 o                         
   3   0   3        108.44        107.19         3.61 o                         
   3   0   3        102.54         95.99         3.94 o                         
   3   0   3        210.98        191.43        10.75 o                         
   4   0   3        100.98        106.72         3.87 o                         
   4   0   3        106.78        112.33         4.02 o                         
   4   0   3        207.76        239.20        19.55 o                         
   5   0   3         31.25         38.36         3.02 o                         
   5   0   3         33.05         42.12         3.08 o                         
   6   0   3        316.39        329.10         9.61 o                         
   6   0   3        334.57        325.04         8.71 o                         
   7   0   3        322.16        337.50        10.99 o                         
   7   0   3        304.65        309.58        10.72 o                         
   8   0   3        443.14        439.26        14.00 o                         
   8   0   3        419.06        417.86        13.66 o                         
   9   0   3         71.17         58.27         6.23 o                         
   9   0   3         75.26         69.61         7.49 o                         
   9  -1  -3          8.00          9.80         5.47 o                         
   9  -1  -3          7.56         -3.97         5.30 o                         
  -9   1   3          5.80         18.43         5.68 o                         
  -9   1   3          5.48         15.93         6.35 o                         
   8  -1  -3         93.22         93.52         6.22 o                         
   8  -1  -3         88.15         88.71         6.23 o                         
  -8   1   3         90.07         86.23         4.77 o                         
  -8   1   3         95.25         98.55         5.98 o                         
   7  -1  -3        390.97        385.75        11.86 o                         
   7  -1  -3        413.44        423.01        12.86 o                         
  -7   1   3        417.26        414.94        10.72 o                         
  -7   1   3        394.58        394.22        10.87 o                         
   6  -1  -3        718.28        699.63        15.10 o                         
   6  -1  -3        679.25        662.40        13.48 o                         
  -6   1   3        770.62        757.87        14.39 o                         
  -6   1   3        728.75        717.53        13.41 o                         
   5  -1  -3        594.00        588.52        11.07 o                         
   5  -1  -3        628.13        597.75        11.41 o                         
  -5   1   3        571.66        577.84        11.46 o                         
  -5   1   3        540.60        533.30        10.76 o                         
   4  -1  -3        118.17        125.70         3.48 o                         
   4  -1  -3        124.96        134.40         3.74 o                         
  -4   1   3        126.38        131.38         3.29 o                         
  -4   1   3        133.64        140.70         3.57 o                         
   3  -1  -3        388.30        375.55         7.11 o                         
   3  -1  -3        367.20        364.55         6.71 o                         
  -3   1   3        367.22        358.59         7.53 o                         
  -3   1   3        347.26        344.84         6.84 o                         
   2  -1  -3       1295.03       1291.29        22.46 o                         
   2  -1  -3       1224.67       1221.54        21.39 o                         
  -2   1   3       1480.47       1468.28        23.48 o                         
  -2   1   3       1400.03       1396.96        22.23 o                         
   1  -1  -3       2596.22       2600.91        48.55 o                         
   1  -1  -3       2745.39       2728.97        55.34 o                         
  -1   1   3       2426.42       2426.24        43.57 o                         
  -1   1   3       2565.83       2587.56        48.44 o                         
   0  -1  -3       1961.90       1960.40        43.73 o                         
   0  -1  -3       2074.63       2091.17        40.87 o                         
   0  -1  -3       4036.53       4114.67       145.16 o                         
   0   1   3       2177.08       2208.72        37.42 o                         
   0   1   3       2302.17       2314.29        39.25 o                         
   0   1   3       4479.25       4575.34       241.95 o                         
  -1  -1  -3         71.62         73.41         2.19 o                         
  -1  -1  -3         67.72         70.56         2.00 o                         
   1   1   3        203.53        203.81         7.71 o                         
   1   1   3        104.61        103.56         3.60 o                         
  -2  -1  -3        143.68        154.32         6.11 o                         
  -2  -1  -3         69.84         74.53         2.93 o                         
  -2  -1  -3         73.85         73.14         3.35 o                         
   2   1   3         92.68         96.22         3.29 o                         
   2   1   3         98.00         94.04         4.02 o                         
   2   1   3        190.68        210.71         5.87 o                         
  -3  -1  -3       1263.65       1272.61        42.41 o                         
  -3  -1  -3        649.47        666.18        18.07 o                         
  -3  -1  -3        614.18        627.74        17.36 o                         
   3   1   3       1463.80       1528.43        38.45 o                         
   3   1   3        752.34        771.82        19.87 o                         
   3   1   3        711.46        745.90        19.04 o                         
  -4  -1  -3       1153.62       1187.36        31.09 o                         
  -4  -1  -3       1219.90       1252.47        32.38 o                         
  -4  -1  -3       2373.52       2441.09        67.89 o                         
   4   1   3       2098.04       2188.48        55.83 o                         
   4   1   3       1078.31       1110.26        31.96 o                         
   4   1   3       1019.72       1066.15        30.57 o                         
  -5  -1  -3        476.18        465.77        11.17 o                         
  -5  -1  -3        450.31        434.50        10.83 o                         
  -5  -1  -3        926.48        891.53        62.66 o                         
   5   1   3        507.72        471.98        11.99 o                         
   5   1   3        480.13        467.58        11.37 o                         
   5   1   3        987.85        950.17        35.55 o                         
  -6  -1  -3        267.31        255.46         8.99 o                         
  -6  -1  -3        252.79        245.13         8.96 o                         
  -6  -1  -3        520.10        442.69        37.77 o                         
   6   1   3        296.21        281.37         7.86 o                         
   6   1   3        280.12        271.03         7.73 o                         
  -7  -1  -3         17.46         17.83         4.16 o                         
  -7  -1  -3         16.51         13.60         4.41 o                         
   7   1   3         13.83         13.54         3.57 o                         
   7   1   3         13.08          7.83         3.28 o                         
  -8  -1  -3         44.24         47.40         5.46 o                         
  -8  -1  -3         41.84         36.88         5.63 o                         
   8   1   3         25.39         21.34         4.72 o                         
   8   1   3         24.01         24.04         4.98 o                         
  -9  -1  -3        213.84        222.35        10.87 o                         
  -9  -1  -3        202.22        204.94        10.79 o                         
   9   1   3        225.82        212.63         9.54 o                         
   9   1   3        213.55        199.18        12.28 o                         
   9  -2  -3         98.08        107.17         9.14 o                         
   9  -2  -3        103.71        108.37         8.18 o                         
  -9   2   3        118.43        123.54         9.64 o                         
  -9   2   3        125.23        132.57         9.55 o                         
   8  -2  -3         68.85         77.74         6.20 o                         
   8  -2  -3         72.81         76.77         6.12 o                         
  -8   2   3         84.31         85.24         4.18 o                         
  -8   2   3         89.15         98.15         6.12 o                         
   7  -2  -3        144.66        132.44         6.16 o                         
   7  -2  -3        152.97        133.44         6.56 o                         
  -7   2   3        140.89        132.29         4.26 o                         
  -7   2   3        148.99        144.99         6.41 o                         
   6  -2  -3         69.81         61.82         3.93 o                         
   6  -2  -3         66.02         67.76         4.14 o                         
  -6   2   3         64.43         66.83         2.48 o                         
  -6   2   3         68.13         70.38         3.99 o                         
   5  -2  -3        701.85        681.91        13.43 o                         
   5  -2  -3        663.71        644.95        12.11 o                         
  -5   2   3        658.44        648.44        13.79 o                         
  -5   2   3        696.27        692.01        12.59 o                         
   4  -2  -3        960.77        923.75        16.03 o                         
   4  -2  -3        908.57        889.53        16.25 o                         
  -4   2   3        870.51        862.08        18.11 o                         
  -4   2   3        823.21        804.99        16.14 o                         
   3  -2  -3       1168.43       1190.72        22.52 o                         
   3  -2  -3       1104.94       1127.10        20.47 o                         
  -3   2   3       1280.20       1335.80        22.43 o                         
  -3   2   3       1353.75       1413.64        24.63 o                         
   2  -2  -3         29.88         22.52         0.90 o                         
   2  -2  -3         31.59         22.96         1.04 o                         
  -2   2   3         36.66         31.24         1.39 o                         
  -2   2   3         34.67         28.88         1.38 o                         
   1  -2  -3         78.45         86.09         1.95 o                         
   1  -2  -3         82.96         90.83         1.83 o                         
  -1   2   3         81.11         88.68         2.17 o                         
  -1   2   3         76.71         84.06         2.10 o                         
   0  -2  -3        105.70         93.82         2.02 o                         
   0  -2  -3         99.96         89.54         1.81 o                         
   0   2   3        133.41        118.50         6.28 o                         
  -1  -2  -3        790.22        759.94        13.50 o                         
  -1  -2  -3        747.29        730.52        13.61 o                         
   1   2   3        917.09        891.40        18.85 o                         
   1   2   3        867.26        848.31        17.18 o                         
   1   2   3       1784.36       1766.67       101.18 o                         
  -2  -2  -3        974.72        961.98        18.26 o                         
  -2  -2  -3       1030.72       1013.99        17.73 o                         
   2   2   3       1013.57       1023.38        17.66 o                         
   2   2   3       1071.80       1080.37        18.50 o                         
   2   2   3       2085.37       2042.54       117.33 o                         
  -3  -2  -3       1197.33       1247.24        21.80 o                         
  -3  -2  -3       1266.12       1304.40        25.98 o                         
   3   2   3       1219.57       1254.55        24.25 o                         
   3   2   3       2372.88       2392.89       103.40 o                         
   3   2   3       1153.31       1212.99        23.43 o                         
  -4  -2  -3          5.03          4.27         1.85 o                         
  -4  -2  -3          4.76          3.66         1.61 o                         
   4   2   3         10.37          8.25         1.64 o                         
   4   2   3         21.33         15.66         9.31 o                         
   4   2   3         10.96          9.09         1.77 o                         
  -5  -2  -3        156.80        155.78         4.70 o                         
  -5  -2  -3        165.81        167.41         4.88 o                         
   5   2   3        146.70        143.59         4.50 o                         
   5   2   3        155.12        155.44         4.79 o                         
  -6  -2  -3        241.63        250.01         8.02 o                         
  -6  -2  -3        228.50        239.80         8.05 o                         
   6   2   3        298.62        306.59         8.15 o                         
   6   2   3        282.39        281.34         7.56 o                         
  -7  -2  -3        151.28        156.19         6.20 o                         
  -7  -2  -3        159.98        161.23         6.30 o                         
   7   2   3        136.61        142.03         7.64 o                         
   7   2   3        144.46        150.52         6.80 o                         
  -8  -2  -3        289.78        283.79         9.83 o                         
  -8  -2  -3        274.04        260.23         9.43 o                         
   8   2   3        272.47        279.25        12.97 o                         
   8   2   3        288.12        285.87         9.64 o                         
  -9  -2  -3         80.21         72.12         8.79 o                         
  -9  -2  -3         75.85         78.71         9.02 o                         
   9   2   3         80.45         65.46         9.00 o                         
   9   2   3         85.07         80.72         8.04 o                         
   9  -3  -3         31.73         24.31         7.32 o                         
   9  -3  -3         33.56         37.13         9.05 o                         
  -9   3   3         23.68         13.24         9.88 o                         
  -9   3   3         22.39         17.40         8.19 o                         
   8  -3  -3         16.29         26.67         5.42 o                         
   8  -3  -3         17.22         24.74         5.28 o                         
  -8   3   3         37.55         47.03         6.06 o                         
  -8   3   3         35.51         52.04         5.98 o                         
   7  -3  -3        366.63        369.41        11.07 o                         
   7  -3  -3        387.70        384.75        11.46 o                         
  -7   3   3        381.50        371.38        12.78 o                         
  -7   3   3        403.41        384.10        14.85 o                         
   6  -3  -3        438.78        439.78        11.14 o                         
   6  -3  -3        414.94        416.06        10.26 o                         
  -6   3   3        458.72        457.65        12.06 o                         
  -6   3   3        433.80        447.55        12.71 o                         
   5  -3  -3        174.03        174.30         4.92 o                         
   5  -3  -3        184.03        172.75         5.07 o                         
  -5   3   3        174.64        173.31         5.19 o                         
  -5   3   3        184.67        181.56         5.19 o                         
   4  -3  -3         37.02         33.70         2.25 o                         
   4  -3  -3         35.00         31.70         1.83 o                         
  -4   3   3         30.21         27.11         2.03 o                         
  -4   3   3         31.94         30.70         2.18 o                         
   3  -3  -3        266.38        276.39         5.17 o                         
   3  -3  -3        281.68        289.63         5.63 o                         
  -3   3   3        261.54        261.53         6.02 o                         
  -3   3   3        247.33        255.00         5.81 o                         
   2  -3  -3        921.76        930.52        14.54 o                         
   2  -3  -3        974.72        981.92        15.62 o                         
  -2   3   3        901.21        901.90        17.40 o                         
  -2   3   3        852.24        830.30        15.57 o                         
   1  -3  -3        515.63        481.79         8.75 o                         
   1  -3  -3        487.61        468.62         7.78 o                         
  -1   3   3        577.33        565.83        10.29 o                         
  -1   3   3        545.96        534.30        10.42 o                         
   0  -3  -3        225.93        226.68         3.77 o                         
   0  -3  -3        238.91        232.07         3.99 o                         
  -1  -3  -3        574.48        625.27         9.73 o                         
  -1  -3  -3        607.49        648.32         9.97 o                         
   1   3   3        595.96        659.54        14.69 o                         
   1   3   3        563.58        612.29        13.39 o                         
  -2  -3  -3          0.28          3.75         1.19 o                         
  -2  -3  -3          0.26          0.87         1.15 o                         
   2   3   3          2.62          5.70         0.92 o                         
   2   3   3          2.48          3.51         0.98 o                         
  -3  -3  -3        555.23        541.84        10.76 o                         
  -3  -3  -3        525.06        518.08        10.30 o                         
   3   3   3        552.30        560.24        10.41 o                         
   3   3   3        584.03        586.75        11.29 o                         
  -4  -3  -3        663.76        644.37        14.20 o                         
  -4  -3  -3        627.69        632.80        13.25 o                         
   4   3   3        644.00        643.93        12.46 o                         
   4   3   3        609.01        608.76        12.02 o                         
  -5  -3  -3        246.43        242.62         7.24 o                         
  -5  -3  -3        260.59        251.77         7.98 o                         
   5   3   3        269.24        265.20         7.19 o                         
   5   3   3        284.70        288.77         8.90 o                         
  -6  -3  -3        101.76        109.12         5.61 o                         
  -6  -3  -3         96.23        108.89         5.03 o                         
   6   3   3         82.43         93.51         6.06 o                         
   6   3   3         87.17         88.30         5.80 o                         
  -7  -3  -3         14.40          6.22         4.35 o                         
  -7  -3  -3         13.62         18.35         4.16 o                         
   7   3   3         15.93         14.94         5.37 o                         
   7   3   3         16.85         15.85         4.21 o                         
  -8  -3  -3         12.31         20.25         6.78 o                         
  -8  -3  -3         13.02         10.88         5.93 o                         
   8   3   3         17.80         15.40         5.36 o                         
   8   3   3         16.83         16.90         5.69 o                         
   8  -4  -3         71.42         70.86         6.61 o                         
   8  -4  -3         67.54         71.12         6.40 o                         
  -8   4   3         85.69         84.07         8.71 o                         
  -8   4   3         81.04         88.22         8.13 o                         
   7  -4  -3         68.63         64.63         4.97 o                         
   7  -4  -3         64.90         67.57         5.37 o                         
  -7   4   3         65.64         58.81         5.16 o                         
  -7   4   3         62.07         57.49         5.59 o                         
   6  -4  -3         91.59         88.97         4.11 o                         
   6  -4  -3         96.86         93.01         5.13 o                         
  -6   4   3        100.78         85.93         5.56 o                         
  -6   4   3        106.57        104.71         4.94 o                         
   5  -4  -3        291.24        294.43         8.00 o                         
   5  -4  -3        275.42        295.04         7.19 o                         
  -5   4   3        290.95        309.25         8.42 o                         
  -5   4   3        275.14        278.24         7.94 o                         
   4  -4  -3        523.47        518.32        10.31 o                         
   4  -4  -3        553.54        555.59        11.77 o                         
  -4   4   3        441.24        437.49        10.10 o                         
  -4   4   3        466.59        471.75        10.48 o                         
   3  -4  -3        349.55        357.73         7.44 o                         
   3  -4  -3        330.56        323.59         8.49 o                         
  -3   4   3        416.26        421.08         9.13 o                         
  -3   4   3        393.65        390.81         8.80 o                         
   2  -4  -3        188.11        172.09         4.62 o                         
   2  -4  -3        177.89        170.84         4.54 o                         
  -2   4   3        145.14        138.43         5.32 o                         
  -2   4   3        153.48        147.31         5.40 o                         
   1  -4  -3         67.75         73.62         2.56 o                         
   1  -4  -3         71.65         77.69         2.80 o                         
  -1   4   3         67.58         74.98         3.22 o                         
  -1   4   3         63.91         73.00         3.16 o                         
   0  -4  -3         81.78         73.82         1.76 o                         
   0  -4  -3         86.48         79.22         1.81 o                         
   0   4   3         87.60         83.96         2.80 o                         
   0   4   3         92.63         86.61         3.17 o                         
  -1  -4  -3        485.72        464.93         8.07 o                         
  -1  -4  -3        513.62        497.23         8.37 o                         
   1   4   3        499.85        472.99        10.75 o                         
   1   4   3        472.69        463.82        11.07 o                         
  -2  -4  -3        590.66        569.59        10.07 o                         
  -2  -4  -3        558.57        561.91        10.34 o                         
   2   4   3        544.91        540.68        10.55 o                         
   2   4   3        576.22        580.29        12.60 o                         
  -3  -4  -3        115.48        116.91         3.65 o                         
  -3  -4  -3        109.21        109.53         3.51 o                         
   3   4   3        121.43        118.69         3.60 o                         
   3   4   3        128.41        125.14         3.68 o                         
  -4  -4  -3        117.78        121.69         4.09 o                         
  -4  -4  -3        124.55        128.75         4.23 o                         
   4   4   3        128.02        134.67         4.03 o                         
   4   4   3        121.07        127.33         4.03 o                         
  -5  -4  -3         87.60         93.40         4.18 o                         
  -5  -4  -3         92.63         95.66         4.43 o                         
   5   4   3         90.48         93.15         3.90 o                         
   5   4   3         95.68         95.57         4.12 o                         
  -6  -4  -3        116.18        111.15         5.56 o                         
  -6  -4  -3        122.86        128.61         6.01 o                         
   6   4   3        149.87        158.30         5.31 o                         
   6   4   3        141.73        146.35         4.90 o                         
  -7  -4  -3        180.27        178.51         8.36 o                         
  -7  -4  -3        170.47        173.06         6.96 o                         
   7   4   3        149.06        157.88         7.03 o                         
   7   4   3        140.96        147.86         8.50 o                         
  -8  -4  -3        107.35         85.65        22.97 o                         
  -8  -4  -3        113.51         79.31        22.41 o                         
   8   4   3        110.16        123.81        12.99 o                         
   8   4   3        116.49        113.63        12.78 o                         
   7  -5  -3         87.28         94.33         8.08 o                         
   7  -5  -3         92.29         89.90         6.13 o                         
  -7   5   3         89.55        104.60         7.82 o                         
  -7   5   3         94.69         90.60         6.94 o                         
   6  -5  -3        429.97        421.77        11.10 o                         
   6  -5  -3        406.61        399.24        11.53 o                         
  -6   5   3        385.60        381.48        11.12 o                         
  -6   5   3        407.75        415.29        13.80 o                         
   5  -5  -3        219.59        211.98         6.32 o                         
   5  -5  -3        232.21        221.62         6.49 o                         
  -5   5   3        197.69        190.45         7.23 o                         
  -5   5   3        186.95        185.66         6.59 o                         
   4  -5  -3        118.14        119.91         4.90 o                         
   4  -5  -3        111.72        114.21         4.41 o                         
  -4   5   3        111.37        110.06         6.50 o                         
  -4   5   3        117.77        117.63         7.81 o                         
   3  -5  -3        117.82        121.66         5.66 o                         
   3  -5  -3        124.59        127.24         6.13 o                         
  -3   5   3        126.20        136.41         6.72 o                         
  -3   5   3        119.34        128.85         6.64 o                         
   2  -5  -3         15.25         13.66         2.47 o                         
   2  -5  -3         14.42         13.20         2.22 o                         
  -2   5   3         42.98         45.14         4.75 o                         
  -2   5   3         45.45         41.44         5.59 o                         
   1  -5  -3        802.03        814.86        19.15 o                         
   1  -5  -3        848.11        824.82        18.32 o                         
  -1   5   3        801.94        797.18        19.25 o                         
  -1   5   3        758.37        757.13        18.57 o                         
   0  -5  -3        485.61        473.38         8.29 o                         
   0  -5  -3        513.51        512.07         9.26 o                         
   0   5   3        490.14        503.48        14.51 o                         
   0   5   3        463.50        462.79        11.85 o                         
  -1  -5  -3          2.45          2.09         1.23 o                         
  -1  -5  -3          2.60          2.62         1.05 o                         
   1   5   3          0.39          0.38         1.57 o                         
   1   5   3          0.41          0.12         2.28 o                         
  -2  -5  -3         41.93         37.72         1.74 o                         
  -2  -5  -3         39.66         38.67         1.88 o                         
   2   5   3         31.47         29.95         4.12 o                         
   2   5   3         29.76         29.50         1.99 o                         
  -3  -5  -3        204.76        205.09         5.74 o                         
  -3  -5  -3        216.53        213.58         5.88 o                         
   3   5   3        230.20        230.46         5.40 o                         
   3   5   3        217.69        212.83         5.20 o                         
  -4  -5  -3        254.41        261.14         6.87 o                         
  -4  -5  -3        269.03        268.21         7.16 o                         
   4   5   3        240.42        244.64         8.75 o                         
   4   5   3        254.24        254.66         7.57 o                         
  -5  -5  -3         65.53         63.05         4.42 o                         
  -5  -5  -3         61.97         60.63         4.26 o                         
   5   5   3         74.99         77.15         4.01 o                         
   5   5   3         70.92         70.41         3.89 o                         
  -6  -5  -3         94.81         92.87         6.32 o                         
  -6  -5  -3         89.66         85.89         6.39 o                         
   6   5   3         81.23         78.83         4.59 o                         
   6   5   3         85.90         90.97         4.48 o                         
  -7  -5  -3         44.86         47.38         6.65 o                         
  -7  -5  -3         47.44         49.98         5.95 o                         
   7   5   3         45.18         39.60         5.53 o                         
   7   5   3         42.73         43.05         7.92 o                         
   6  -6  -3          8.24          8.13         3.46 o                         
   6  -6  -3          7.79          4.81         5.25 o                         
  -6   6   3         13.33         12.88        10.00 o                         
  -6   6   3         14.10         17.30        11.44 o                         
   5  -6  -3        209.33        215.97         8.01 o                         
   5  -6  -3        221.36        211.48         8.36 o                         
  -5   6   3        199.72        209.08        18.42 o                         
  -5   6   3        211.20        222.13        14.91 o                         
   4  -6  -3        262.11        266.24         9.71 o                         
   4  -6  -3        247.87        252.24         9.23 o                         
  -4   6   3        247.79        242.72        12.20 o                         
  -4   6   3        234.33        238.62        14.57 o                         
   3  -6  -3        164.07        159.23         6.33 o                         
   3  -6  -3        155.15        147.71         5.99 o                         
  -3   6   3        139.77        135.19         7.47 o                         
  -3   6   3        132.18        130.33         7.31 o                         
   2  -6  -3         87.96         89.91         4.24 o                         
   2  -6  -3         83.18         86.30         4.51 o                         
  -2   6   3         91.17         96.40         5.21 o                         
  -2   6   3         86.22         92.19         6.19 o                         
   1  -6  -3         19.92         26.64         2.54 o                         
   1  -6  -3         18.84         20.56         2.59 o                         
  -1   6   3         20.21         17.26         4.07 o                         
  -1   6   3         21.37         21.67         2.93 o                         
   0  -6  -3        273.03        275.89         7.36 o                         
   0  -6  -3        288.72        283.74         8.38 o                         
   0   6   3        269.26        288.14        11.05 o                         
   0   6   3        284.73        289.99        14.26 o                         
  -1  -6  -3        269.26        273.85         6.49 o                         
  -1  -6  -3        254.63        256.32         6.19 o                         
   1   6   3        254.59        252.98        10.94 o                         
   1   6   3        269.21        299.73        16.46 o                         
  -2  -6  -3        215.70        214.08         5.72 o                         
  -2  -6  -3        203.98        199.78         5.24 o                         
   2   6   3        210.62        209.08         9.23 o                         
   2   6   3        222.73        231.68         9.90 o                         
  -3  -6  -3        192.10        184.20         6.97 o                         
  -3  -6  -3        203.14        203.26         6.04 o                         
   3   6   3        169.55        184.61        11.22 o                         
   3   6   3        160.34        175.46        10.32 o                         
  -4  -6  -3          5.24          6.91         3.74 o                         
  -4  -6  -3          4.96          3.64         3.50 o                         
   4   6   3          6.83         14.63         5.12 o                         
   4   6   3          7.23          6.39         7.57 o                         
  -5  -6  -3         63.18         66.98         4.33 o                         
  -5  -6  -3         59.75         61.96         4.19 o                         
   5   6   3         63.72         58.36         5.00 o                         
   5   6   3         67.38         70.94         4.29 o                         
   4  -7  -3          1.38          1.86         5.36 o                         
   4  -7  -3          1.30         -1.37         4.68 o                         
  -4   7   3          0.91         -2.35         9.04 o                         
  -4   7   3          0.86         -3.02        11.10 o                         
   3  -7  -3         39.70         39.12         6.35 o                         
   3  -7  -3         41.99         40.36         5.88 o                         
  -3   7   3         31.79         19.36         7.37 o                         
  -3   7   3         30.06         23.53         7.13 o                         
   2  -7  -3        144.43        150.26         7.09 o                         
   2  -7  -3        136.58        135.43         6.37 o                         
  -2   7   3        123.75        120.06        13.01 o                         
  -2   7   3        117.03        108.49         8.66 o                         
   1  -7  -3        291.49        287.81        12.77 o                         
   1  -7  -3        275.66        287.46         7.82 o                         
  -1   7   3        340.74        355.72        19.83 o                         
  -1   7   3        322.22        349.12        18.22 o                         
   0  -7  -3        102.76         97.01         4.92 o                         
   0  -7  -3         97.17         90.95         5.25 o                         
   0   7   3         92.20         95.03        10.68 o                         
   0   7   3         97.50        102.49        10.29 o                         
  -1  -7  -3         63.73         67.25         5.23 o                         
  -1  -7  -3         67.39         70.61         4.63 o                         
   1   7   3         63.19         64.32         8.98 o                         
   1   7   3         59.75         76.79         8.14 o                         
  -2  -7  -3         18.23         14.50         2.35 o                         
  -2  -7  -3         19.28         20.39         2.45 o                         
   2   7   3         26.98         24.68         8.03 o                         
   2   7   3         25.52         24.49         5.26 o                         
  -3  -7  -3        199.02        203.16         7.83 o                         
  -3  -7  -3        188.21        188.83         7.60 o                         
   3   7   3        174.00        195.37        13.03 o                         
   3   7   3        184.00        190.10        15.34 o                         
  -4  -7  -3        171.03        177.02         8.49 o                         
  -4  -7  -3        180.86        181.88         8.12 o                         
   4   7   3        156.54        175.23        14.49 o                         
   4   7   3        148.03        142.10        12.20 o                         
  -9   0   4        208.43        198.07        10.85 o                         
  -9   0   4        220.41        214.50         9.64 o                         
  -8   0   4        748.29        752.59        19.28 o                         
  -8   0   4        707.64        671.84        17.32 o                         
  -7   0   4         20.17         21.97         3.69 o                         
  -7   0   4         19.07         18.85         3.12 o                         
  -6   0   4         75.06         76.65         3.95 o                         
  -6   0   4         70.98         70.62         3.37 o                         
  -5   0   4        481.34        464.77        10.10 o                         
  -5   0   4        455.19        448.66         9.18 o                         
  -4   0   4        676.38        657.90        11.74 o                         
  -4   0   4        715.24        671.96        11.86 o                         
  -3   0   4       1264.56       1229.25        19.99 o                         
  -3   0   4       1195.85       1166.58        19.65 o                         
  -2   0   4        114.24        115.03         2.82 o                         
  -2   0   4        108.04        108.89         2.58 o                         
  -1   0   4          2.97          3.24         0.55 o                         
  -1   0   4          3.14          2.05         0.57 o                         
   0   0   4       1197.04       1270.68        26.39 o                         
   0   0   4        615.23        666.48        20.96 o                         
   0   0   4        581.80        622.80        19.61 o                         
   2   0   4       1683.38       1659.42        34.75 o                         
   2   0   4        818.19       1161.31        68.79 o                         
   3   0   4        527.02        502.34        16.29 o                         
   3   0   4        256.15        280.46        21.65 o                         
   3   0   4        270.87        274.12        10.10 o                         
   4   0   4        431.68        434.75        11.54 o                         
   4   0   4        408.23        430.48        11.48 o                         
   4   0   4        839.91        804.36        29.54 o                         
   5   0   4         10.95         11.85         2.55 o                         
   5   0   4         10.36         13.50         2.41 o                         
   6   0   4        533.26        528.38        13.82 o                         
   6   0   4        504.28        484.49        13.10 o                         
   7   0   4        202.64        200.49         8.24 o                         
   7   0   4        191.63        191.96         7.38 o                         
   8   0   4        125.45        134.10         6.85 o                         
   8   0   4        132.66        142.01         6.78 o                         
   9   0   4         68.31         64.95         6.47 o                         
   9   0   4         72.24         69.67         7.91 o                         
   9  -1  -4         22.76         20.37         5.59 o                         
   9  -1  -4         21.52         21.82         5.80 o                         
  -9   1   4         22.85         28.41         6.00 o                         
  -9   1   4         21.61         13.89         6.22 o                         
   8  -1  -4        184.22        190.04         8.51 o                         
   8  -1  -4        194.81        199.51         8.72 o                         
  -8   1   4        187.34        191.24         6.59 o                         
  -8   1   4        198.10        202.27         8.10 o                         
   7  -1  -4        779.17        777.28        19.15 o                         
   7  -1  -4        736.83        727.26        20.82 o                         
  -7   1   4        708.09        692.42        17.22 o                         
  -7   1   4        748.77        765.25        17.37 o                         
   6  -1  -4        310.48        302.86         8.09 o                         
   6  -1  -4        293.61        293.42         7.32 o                         
  -6   1   4        358.41        350.17         7.38 o                         
  -6   1   4        379.01        365.74         7.83 o                         
   5  -1  -4        396.94        390.45         8.40 o                         
   5  -1  -4        419.74        405.58         9.04 o                         
  -5   1   4        471.65        463.08         8.38 o                         
  -5   1   4        498.75        495.33         9.42 o                         
   4  -1  -4         93.62         93.77         3.34 o                         
   4  -1  -4         88.53         90.34         3.58 o                         
  -4   1   4         56.98         59.25         2.37 o                         
  -4   1   4         60.26         64.26         2.60 o                         
   3  -1  -4        856.11        945.01        16.82 o                         
   3  -1  -4        905.30       1004.05        18.82 o                         
  -3   1   4        980.11       1107.44        19.48 o                         
  -3   1   4        926.85       1044.61        17.43 o                         
   2  -1  -4        983.89       1004.05        15.66 o                         
   2  -1  -4        930.43        957.79        14.83 o                         
  -2   1   4        766.25        780.97        15.85 o                         
  -2   1   4        810.28        831.57        15.97 o                         
   1  -1  -4       1893.27       1931.12        29.09 o                         
   1  -1  -4       2002.05       2044.10        30.02 o                         
  -1   1   4       1683.48       1755.92        32.12 o                         
  -1   1   4       1592.01       1637.28        29.00 o                         
   0  -1  -4       4295.26       4118.41       180.18 o                         
   0  -1  -4       8357.15       8417.81       474.61 o                         
   0   1   4       4309.90       4343.01       112.63 o                         
   0   1   4       4557.53       4664.58       150.71 o                         
  -1  -1  -4         20.94         21.47         1.31 o                         
  -1  -1  -4         22.15         21.32         1.32 o                         
  -1  -1  -4         43.09         43.23         2.77 o                         
  -2  -1  -4         25.44         31.72         2.34 o                         
  -2  -1  -4         26.90         33.30         2.31 o                         
  -2  -1  -4         52.34         63.53         3.80 o                         
   2   1   4         22.41         26.53         1.87 o                         
   2   1   4         46.10         54.76         3.47 o                         
   2   1   4         23.69         27.29         2.01 o                         
  -3  -1  -4         81.37         64.12         4.21 o                         
  -3  -1  -4         41.82         34.90         2.28 o                         
  -3  -1  -4         39.55         37.97         4.60 o                         
   3   1   4        103.86         97.90         4.64 o                         
   3   1   4         50.48         42.30         2.54 o                         
   3   1   4         53.38         49.61         3.00 o                         
  -4  -1  -4        469.05        475.32        14.35 o                         
  -4  -1  -4        912.62        925.55        29.01 o                         
  -4  -1  -4        443.57        443.42        13.64 o                         
   4   1   4        890.72        896.09        23.75 o                         
   4   1   4        432.93        461.70        14.03 o                         
   4   1   4        457.80        453.40        16.03 o                         
  -5  -1  -4       1434.86       1409.49        40.26 o                         
  -5  -1  -4        737.46        717.99        22.07 o                         
  -5  -1  -4        697.39        693.50        19.34 o                         
   5   1   4        770.21        780.23        22.26 o                         
   5   1   4       1498.57       1481.38        37.14 o                         
   5   1   4        728.36        723.71        20.83 o                         
  -6  -1  -4        465.81        475.07        13.60 o                         
  -6  -1  -4        492.57        501.91        13.98 o                         
   6   1   4        474.46        454.32        11.64 o                         
   6   1   4        448.68        449.33        11.70 o                         
  -7  -1  -4          6.51          8.89         3.40 o                         
  -7  -1  -4          6.89          5.19         4.10 o                         
   7   1   4          1.10          3.64         3.41 o                         
   7   1   4          1.17          3.67         3.80 o                         
  -8  -1  -4         15.92         16.01         5.26 o                         
  -8  -1  -4         15.06          5.50         4.03 o                         
   8   1   4         14.59         15.34         4.67 o                         
   8   1   4         13.80         13.71         4.56 o                         
  -9  -1  -4         64.91         54.47         7.73 o                         
  -9  -1  -4         68.64         56.49         6.51 o                         
   9   1   4         87.43         86.75         7.28 o                         
   9   1   4         92.45         87.73         7.57 o                         
   9  -2  -4        362.48        365.12        14.70 o                         
   9  -2  -4        342.78        344.94        15.25 o                         
  -9   2   4        383.16        380.35        12.93 o                         
  -9   2   4        362.34        353.56        15.08 o                         
   8  -2  -4        135.25        142.10         7.47 o                         
   8  -2  -4        143.02        151.90         7.70 o                         
  -8   2   4        137.60        151.51         7.48 o                         
  -8   2   4        130.12        138.78         5.45 o                         
   7  -2  -4         95.13         96.36         5.54 o                         
   7  -2  -4         89.96         86.88         5.33 o                         
  -7   2   4         77.04         81.13         3.62 o                         
  -7   2   4         81.47         88.65         4.65 o                         
   6  -2  -4         19.84         17.57         2.87 o                         
   6  -2  -4         20.98         13.35         2.91 o                         
  -6   2   4         17.20         16.25         1.82 o                         
  -6   2   4         18.19         15.40         2.77 o                         
   5  -2  -4        404.51        400.94         9.53 o                         
   5  -2  -4        382.54        379.19         8.16 o                         
  -5   2   4        437.73        440.89        10.09 o                         
  -5   2   4        462.88        472.85         8.74 o                         
   4  -2  -4        277.87        262.05         6.01 o                         
   4  -2  -4        293.83        284.38         7.26 o                         
  -4   2   4        355.92        345.83         6.90 o                         
  -4   2   4        376.37        373.43         7.11 o                         
   3  -2  -4        535.73        510.78         8.82 o                         
   3  -2  -4        506.62        486.69         8.02 o                         
  -3   2   4        479.58        463.81         9.75 o                         
  -3   2   4        453.52        432.57         9.19 o                         
   2  -2  -4       1744.30       1833.83        26.55 o                         
   2  -2  -4       1844.52       1934.53        27.31 o                         
  -2   2   4       1625.35       1718.93        31.79 o                         
  -2   2   4       1718.73       1830.10        33.69 o                         
   1  -2  -4        535.48        589.04         9.39 o                         
   1  -2  -4        566.24        609.73         9.82 o                         
  -1   2   4        565.33        616.88        11.94 o                         
  -1   2   4        534.62        580.34        11.48 o                         
   0  -2  -4        676.92        711.85        12.31 o                         
   0  -2  -4        640.14        677.65        11.31 o                         
   0   2   4        664.30        710.88        14.93 o                         
   0   2   4        702.46        739.66        13.93 o                         
  -1  -2  -4       1364.81       1408.92        23.26 o                         
  -1  -2  -4       1443.22       1507.17        24.54 o                         
   1   2   4       1433.16       1464.27        30.08 o                         
   1   2   4       1355.29       1412.86        26.81 o                         
   1   2   4       2788.45       2765.57       157.65 o                         
  -2  -2  -4        736.03        715.00        13.53 o                         
  -2  -2  -4       1432.06       1410.84        74.50 o                         
  -2  -2  -4        696.04        676.94        12.89 o                         
   2   2   4        610.86        593.87        11.39 o                         
   2   2   4        645.96        627.98        12.47 o                         
   2   2   4       1256.82       1183.86        54.71 o                         
  -3  -2  -4        631.64        603.73        15.05 o                         
  -3  -2  -4       1228.96       1160.14        35.77 o                         
  -3  -2  -4        597.32        594.92        15.98 o                         
   3   2   4        637.32        619.03        13.77 o                         
   3   2   4        602.69        585.72        12.60 o                         
   3   2   4       1240.02       1177.58        42.34 o                         
  -4  -2  -4        116.27        115.36         4.23 o                         
  -4  -2  -4        109.95        104.81         3.72 o                         
  -4  -2  -4        226.22        229.46        24.18 o                         
   4   2   4        263.67        276.12         9.39 o                         
   4   2   4        128.15        131.51         4.56 o                         
   4   2   4        135.52        143.57         5.07 o                         
  -5  -2  -4         23.33         23.82         2.72 o                         
  -5  -2  -4         24.67         22.04         2.78 o                         
  -5  -2  -4         47.99         68.91        17.72 o                         
   5   2   4         25.01         23.27         3.37 o                         
   5   2   4         48.65         49.98         7.55 o                         
   5   2   4         23.65         25.15         2.59 o                         
  -6  -2  -4        182.44        180.92         7.17 o                         
  -6  -2  -4        172.53        166.68         7.33 o                         
  -6  -2  -4        354.97        358.05        34.59 o                         
   6   2   4        199.18        190.74         6.62 o                         
   6   2   4        188.35        182.14         5.92 o                         
  -7  -2  -4        140.20        140.57         6.06 o                         
  -7  -2  -4        132.58        133.11         7.97 o                         
   7   2   4        151.22        151.02         6.23 o                         
   7   2   4        159.91        161.91         6.37 o                         
  -8  -2  -4        260.98        238.59        14.75 o                         
  -8  -2  -4        275.98        276.59        10.11 o                         
   8   2   4        252.49        247.42        11.04 o                         
   8   2   4        266.99        268.54        10.04 o                         
   9  -3  -4         13.61         21.88         8.69 o                         
   9  -3  -4         12.87         22.61         7.07 o                         
  -9   3   4         15.39         11.91         7.86 o                         
  -9   3   4         16.28         14.62         8.73 o                         
   8  -3  -4        116.86        110.60         7.18 o                         
   8  -3  -4        110.51        117.56         7.39 o                         
  -8   3   4        114.09        115.10         7.46 o                         
  -8   3   4        120.64        122.28         8.09 o                         
   7  -3  -4        279.90        283.69         9.31 o                         
   7  -3  -4        264.69        269.57         9.02 o                         
  -7   3   4        252.78        251.37        10.12 o                         
  -7   3   4        267.30        280.61        12.13 o                         
   6  -3  -4        171.00        173.86         6.49 o                         
   6  -3  -4        161.71        176.37         5.75 o                         
  -6   3   4        174.55        187.69         7.68 o                         
  -6   3   4        184.58        203.32         6.82 o                         
   5  -3  -4        393.65        389.63         8.15 o                         
   5  -3  -4        416.27        400.42         8.74 o                         
  -5   3   4        401.98        405.31         9.47 o                         
  -5   3   4        425.07        426.89         9.91 o                         
   4  -3  -4         99.04         91.01         3.15 o                         
   4  -3  -4         93.66         93.63         3.00 o                         
  -4   3   4         91.12         90.91         3.20 o                         
  -4   3   4         96.36         99.63         3.81 o                         
   3  -3  -4          5.45          7.19         1.11 o                         
   3  -3  -4          5.76          7.87         1.30 o                         
  -3   3   4          8.66         12.96         1.44 o                         
  -3   3   4          9.15         12.34         1.63 o                         
   2  -3  -4         69.91         56.80         1.87 o                         
   2  -3  -4         73.93         58.97         1.75 o                         
  -2   3   4        128.34         91.05        14.63 o                         
   1  -3  -4       1927.57       1965.03        29.69 o                         
   1  -3  -4       1822.84       1913.88        32.57 o                         
  -1   3   4       1825.97       1863.63        37.86 o                         
  -1   3   4       1930.89       1966.59        35.69 o                         
   0  -3  -4       2159.34       2228.87        31.34 o                         
   0  -3  -4       2042.01       2105.26        30.69 o                         
   0   3   4       2072.77       2113.51        41.54 o                         
   0   3   4       1960.14       2020.90        39.49 o                         
  -1  -3  -4        102.89         93.21         2.10 o                         
  -1  -3  -4        108.80         99.09         2.25 o                         
   1   3   4         77.16         63.17         2.62 o                         
   1   3   4         81.60         71.45         3.07 o                         
  -2  -3  -4         14.10         17.33         1.63 o                         
  -2  -3  -4         14.91         22.81         1.74 o                         
   2   3   4         17.36         23.18         1.37 o                         
   2   3   4         18.36         24.29         1.58 o                         
  -3  -3  -4         52.70         52.50         2.53 o                         
  -3  -3  -4         55.72         53.37         2.48 o                         
   3   3   4         50.87         51.97         2.15 o                         
   3   3   4         53.80         53.73         2.32 o                         
  -4  -3  -4        395.33        385.35         8.89 o                         
  -4  -3  -4        418.05        404.47         9.30 o                         
   4   3   4        455.67        457.93         9.51 o                         
   4   3   4        430.92        429.44         8.99 o                         
  -5  -3  -4        308.75        311.49         8.08 o                         
  -5  -3  -4        326.49        322.26         8.71 o                         
   5   3   4        282.65        292.10         8.27 o                         
   5   3   4        298.89        301.45         9.09 o                         
  -6  -3  -4        230.19        228.00         8.27 o                         
  -6  -3  -4        217.69        225.57         7.24 o                         
   6   3   4        213.17        223.88         7.48 o                         
   6   3   4        201.59        198.68         7.48 o                         
  -7  -3  -4         89.53         89.65         6.18 o                         
  -7  -3  -4         84.66         85.88         6.67 o                         
   7   3   4         96.30         97.55         5.98 o                         
   7   3   4         91.07         93.26         5.83 o                         
  -8  -3  -4          2.59         10.24         6.41 o                         
  -8  -3  -4          2.74          0.20         8.20 o                         
   8   3   4          4.15          6.82         5.58 o                         
   8   3   4          4.38         -4.46         5.27 o                         
   8  -4  -4        183.89        173.75         8.44 o                         
   8  -4  -4        194.45        175.88         9.07 o                         
  -8   4   4        190.23        178.08        16.11 o                         
  -8   4   4        201.16        197.05        11.73 o                         
   7  -4  -4         22.14         14.26         4.04 o                         
   7  -4  -4         20.94         24.53         4.12 o                         
  -7   4   4         15.08         13.79         4.32 o                         
  -7   4   4         14.26         14.40         5.86 o                         
   6  -4  -4         34.01         26.85         3.06 o                         
   6  -4  -4         35.97         31.87         3.78 o                         
  -6   4   4         34.25         34.40         4.26 o                         
  -6   4   4         36.22         31.45         3.69 o                         
   5  -4  -4        122.74        111.40         6.38 o                         
   5  -4  -4        116.07        112.08         4.01 o                         
  -5   4   4         69.41         77.82         3.89 o                         
  -5   4   4         65.63         70.33         5.98 o                         
   4  -4  -4        212.16        217.54         5.20 o                         
   4  -4  -4        200.63        215.65         4.79 o                         
  -4   4   4        163.90        173.13         5.43 o                         
  -4   4   4        154.99        160.61         4.86 o                         
   3  -4  -4        786.97        792.33        15.20 o                         
   3  -4  -4        832.18        847.28        16.13 o                         
  -3   4   4        949.28        932.27        19.03 o                         
  -3   4   4       1003.83        988.98        19.48 o                         
   2  -4  -4        932.90        912.49        15.71 o                         
   2  -4  -4        882.22        875.35        17.83 o                         
  -2   4   4        865.30        887.69        20.59 o                         
  -2   4   4        915.02        903.27        24.55 o                         
   1  -4  -4         98.20        100.45         2.41 o                         
   1  -4  -4         92.87         98.21         2.59 o                         
  -1   4   4         83.80         89.67         3.89 o                         
  -1   4   4         88.62        100.07         3.04 o                         
   0  -4  -4        123.12        128.66         2.91 o                         
   0  -4  -4        116.43        118.89         2.62 o                         
   0   4   4        134.05        136.19         3.81 o                         
   0   4   4        126.77        132.27         3.76 o                         
  -1  -4  -4        661.37        684.21        11.54 o                         
  -1  -4  -4        625.43        636.94        10.10 o                         
   1   4   4        629.18        636.66        13.35 o                         
   1   4   4        665.33        687.27        14.75 o                         
  -2  -4  -4        426.67        427.82         8.64 o                         
  -2  -4  -4        451.18        446.26         9.12 o                         
   2   4   4        445.31        450.32        10.15 o                         
   2   4   4        421.11        409.20        10.53 o                         
  -3  -4  -4        150.94        146.95         4.61 o                         
  -3  -4  -4        159.62        159.45         4.29 o                         
   3   4   4        116.85        123.63         4.07 o                         
   3   4   4        123.57        124.02         4.09 o                         
  -4  -4  -4        443.28        442.97        10.34 o                         
  -4  -4  -4        468.75        457.89        10.24 o                         
   4   4   4        463.45        460.92         9.68 o                         
   4   4   4        490.08        497.28        10.80 o                         
  -5  -4  -4          0.97          0.19         3.16 o                         
  -5  -4  -4          0.92          1.13         2.88 o                         
   5   4   4          1.13          3.47         2.51 o                         
   5   4   4          1.07          2.82         2.50 o                         
  -6  -4  -4        118.11        114.01         5.90 o                         
  -6  -4  -4        111.70        118.74         5.89 o                         
   6   4   4        120.25        118.67         5.91 o                         
   6   4   4        127.16        127.14         5.54 o                         
  -7  -4  -4        228.21        245.65         9.73 o                         
  -7  -4  -4        215.81        226.49         9.12 o                         
   7   4   4        188.34        179.29         9.31 o                         
   7   4   4        199.16        201.88        11.32 o                         
   7  -5  -4        179.84        187.62         8.39 o                         
   7  -5  -4        190.18        189.56         8.22 o                         
  -7   5   4        162.58        168.65         9.13 o                         
  -7   5   4        171.93        185.88         9.33 o                         
   6  -5  -4        317.45        323.80         8.86 o                         
   6  -5  -4        335.69        353.58         9.45 o                         
  -6   5   4        313.94        328.80         9.97 o                         
  -6   5   4        296.88        296.49         9.46 o                         
   5  -5  -4         80.38         79.73         3.77 o                         
   5  -5  -4         84.99         86.28         3.68 o                         
  -5   5   4         78.20         79.20         3.79 o                         
  -5   5   4         82.69         82.37         4.47 o                         
   4  -5  -4        153.44        155.88         5.62 o                         
   4  -5  -4        162.25        157.78         4.84 o                         
  -4   5   4        194.14        187.38         8.53 o                         
  -4   5   4        205.29        203.65        10.11 o                         
   3  -5  -4         41.52         42.96         3.64 o                         
   3  -5  -4         43.91         37.87         2.81 o                         
  -3   5   4         52.23         53.75         4.77 o                         
  -3   5   4         49.39         49.79         4.61 o                         
   2  -5  -4         53.47         56.91         3.36 o                         
   2  -5  -4         50.57         53.83         3.34 o                         
  -2   5   4         51.78         56.77         4.14 o                         
  -2   5   4         54.76         60.50         4.31 o                         
   1  -5  -4        600.85        589.46        15.08 o                         
   1  -5  -4        568.21        564.65        13.26 o                         
  -1   5   4        585.41        593.40        14.73 o                         
  -1   5   4        553.60        563.46        15.55 o                         
   0  -5  -4        342.63        326.21         6.34 o                         
   0  -5  -4        362.31        359.08         6.52 o                         
   0   5   4        371.64        358.03         8.33 o                         
   0   5   4        392.99        388.96         9.85 o                         
  -1  -5  -4        240.42        238.83         5.06 o                         
  -1  -5  -4        254.24        256.71         6.25 o                         
   1   5   4        260.34        264.67         7.10 o                         
   1   5   4        246.20        247.81         7.50 o                         
  -2  -5  -4         17.50         21.96         1.98 o                         
  -2  -5  -4         18.51         23.17         1.91 o                         
   2   5   4         16.39         22.65         2.10 o                         
   2   5   4         17.33         20.76         1.76 o                         
  -3  -5  -4        106.54         98.32         3.98 o                         
  -3  -5  -4        112.67        101.40         4.70 o                         
   3   5   4        108.63        112.01         4.14 o                         
   3   5   4        102.72        102.59         4.39 o                         
  -4  -5  -4        119.15        118.51         4.49 o                         
  -4  -5  -4        112.67        115.02         4.86 o                         
   4   5   4         90.72         97.63         4.53 o                         
   4   5   4         95.93         97.50         4.57 o                         
  -5  -5  -4        263.05        261.24         8.34 o                         
  -5  -5  -4        278.16        266.53         8.12 o                         
   5   5   4        277.43        289.13         9.25 o                         
   5   5   4        293.37        296.90         9.30 o                         
  -6  -5  -4        230.97        230.70         8.89 o                         
  -6  -5  -4        244.24        243.44         9.25 o                         
   6   5   4        241.11        245.95         7.98 o                         
   6   5   4        228.01        227.03         9.54 o                         
   6  -6  -4         71.08         82.08         4.87 o                         
   6  -6  -4         67.22         78.09         7.76 o                         
  -6   6   4         65.72         63.27        13.03 o                         
  -6   6   4         62.15         55.07        12.70 o                         
   5  -6  -4        141.26        145.45         6.16 o                         
   5  -6  -4        149.38        160.18         7.91 o                         
  -5   6   4        165.39        181.02        12.65 o                         
  -5   6   4        156.40        168.80        12.49 o                         
   4  -6  -4        143.84        143.65         6.09 o                         
   4  -6  -4        136.03        138.59         5.29 o                         
  -4   6   4        176.91        181.56        10.62 o                         
  -4   6   4        187.07        184.03        11.17 o                         
   3  -6  -4        251.68        245.00         6.54 o                         
   3  -6  -4        238.00        243.39         8.71 o                         
  -3   6   4        196.49        185.74         9.98 o                         
  -3   6   4        207.77        214.86        10.36 o                         
   2  -6  -4        147.26        145.28         5.74 o                         
   2  -6  -4        139.26        147.40         5.36 o                         
  -2   6   4        138.94        140.80         7.37 o                         
  -2   6   4        131.39        133.59         7.76 o                         
   1  -6  -4         19.56         26.19         1.82 o                         
   1  -6  -4         18.50         18.38         2.66 o                         
  -1   6   4         23.99         35.76         5.02 o                         
  -1   6   4         22.69         19.41         4.02 o                         
   0  -6  -4         54.21         51.89         2.49 o                         
   0  -6  -4         57.33         54.32         2.64 o                         
   0   6   4         43.07         43.61         4.13 o                         
   0   6   4         45.54         39.39         3.47 o                         
  -1  -6  -4        108.20        110.36         3.04 o                         
  -1  -6  -4        114.41        120.68         3.49 o                         
   1   6   4        101.44        101.42         9.06 o                         
   1   6   4         95.92        105.77         4.36 o                         
  -2  -6  -4        411.44        400.07         9.68 o                         
  -2  -6  -4        389.08        383.53         8.18 o                         
   2   6   4        443.49        467.28        16.96 o                         
   2   6   4        419.39        425.94        15.71 o                         
  -3  -6  -4         46.01         48.70         2.73 o                         
  -3  -6  -4         48.65         53.13         3.75 o                         
   3   6   4         46.15         50.31         6.39 o                         
   3   6   4         43.64         54.11         5.56 o                         
  -4  -6  -4        110.15        122.08         4.61 o                         
  -4  -6  -4        104.16        104.69         4.57 o                         
   4   6   4        113.83        125.73         9.90 o                         
   4   6   4        120.37        122.39         9.40 o                         
  -5  -6  -4         18.67         19.15         3.71 o                         
  -5  -6  -4         19.74         20.59         4.03 o                         
   5   6   4         18.98         25.37         5.89 o                         
   5   6   4         20.07         21.99         5.22 o                         
   4  -7  -4         20.52         19.99         3.45 o                         
   4  -7  -4         21.70         18.82         5.92 o                         
  -4   7   4         11.89          4.13         8.37 o                         
  -4   7   4         12.57          3.49         9.13 o                         
   3  -7  -4         39.88         39.64         5.38 o                         
   3  -7  -4         42.17         43.16         3.15 o                         
  -3   7   4         45.93         42.26        10.14 o                         
  -3   7   4         43.43         39.19        11.24 o                         
   2  -7  -4         55.79         59.44         5.33 o                         
   2  -7  -4         59.00         58.96         4.86 o                         
  -2   7   4         36.21         36.66         6.87 o                         
  -2   7   4         38.29         40.56         7.99 o                         
   1  -7  -4        241.58        240.14         6.55 o                         
   1  -7  -4        228.46        232.77         6.87 o                         
  -1   7   4        257.61        274.09        17.56 o                         
  -1   7   4        243.62        238.42        11.58 o                         
   0  -7  -4        208.33        214.01         6.71 o                         
   0  -7  -4        220.30        207.39         9.46 o                         
   0   7   4        178.96        181.90        12.55 o                         
   0   7   4        189.24        198.99        15.14 o                         
  -1  -7  -4         37.84         37.72         2.40 o                         
  -1  -7  -4         40.01         37.38         3.28 o                         
   1   7   4         36.97         32.49         8.92 o                         
   1   7   4         34.97         29.91         6.89 o                         
  -2  -7  -4         23.53         26.11         3.00 o                         
  -2  -7  -4         24.88         24.98         3.02 o                         
   2   7   4         26.29         22.52         5.64 o                         
   2   7   4         27.80         32.67         9.75 o                         
  -3  -7  -4         25.94         21.59         4.24 o                         
  -3  -7  -4         24.53         22.71         4.18 o                         
   3   7   4         13.52         12.19         7.79 o                         
   3   7   4         12.79          6.99         6.44 o                         
  -9   0   5        264.81        265.18        10.88 o                         
  -9   0   5        250.42        246.81        12.14 o                         
  -8   0   5         50.90         49.90         5.44 o                         
  -8   0   5         48.13         55.60         4.85 o                         
  -7   0   5         19.93         21.66         3.64 o                         
  -7   0   5         18.84         14.03         3.77 o                         
  -6   0   5       1030.14       1004.20        19.61 o                         
  -6   0   5       1089.33       1094.93        20.44 o                         
  -5   0   5          9.81          5.57         1.51 o                         
  -5   0   5         10.37          8.79         1.87 o                         
  -4   0   5       1139.50       1134.00        18.71 o                         
  -4   0   5       1204.97       1193.99        20.67 o                         
  -3   0   5       1360.62       1377.99        24.20 o                         
  -3   0   5       1286.69       1321.04        22.15 o                         
  -2   0   5        529.26        526.16         9.30 o                         
  -2   0   5        500.50        496.00         8.76 o                         
  -1   0   5        247.21        247.11         4.65 o                         
  -1   0   5        261.42        262.39         4.95 o                         
   0   0   5        355.78        376.45        11.15 o                         
   0   0   5        172.92        177.27         4.87 o                         
   0   0   5        182.86        201.90         5.48 o                         
   1   0   5        753.68        776.24        27.81 o                         
   1   0   5       1466.42       1491.22        36.33 o                         
   1   0   5        712.73        754.84        31.88 o                         
   2   0   5        545.41        508.85        11.03 o                         
   3   0   5       1396.79       2123.19       124.44 o                         
   3   0   5       2873.83       2860.19        59.31 o                         
   4   0   5        441.43        381.60        12.37 o                         
   4   0   5        226.88        221.81         9.39 o                         
   4   0   5        214.55        263.27        15.17 o                         
   5   0   5         37.56         39.43         2.97 o                         
   5   0   5         35.52         36.93         2.96 o                         
   5   0   5         73.09         82.80        10.08 o                         
   6   0   5         13.74         16.19         3.02 o                         
   6   0   5         14.53         19.87         3.19 o                         
   7   0   5         46.64         49.96         4.67 o                         
   7   0   5         44.11         32.29         4.73 o                         
   8   0   5        178.83        173.17         7.55 o                         
   8   0   5        189.10        182.34         7.73 o                         
   9   0   5        155.24        150.10        12.86 o                         
   9   0   5        146.81        160.98        25.36 o                         
   9  -1  -5         18.28         12.68         5.63 o                         
   9  -1  -5         17.28          8.93         5.88 o                         
  -9   1   5         10.44         10.63         5.73 o                         
  -9   1   5          9.87          3.50         5.57 o                         
   8  -1  -5         54.70         52.08         5.48 o                         
   8  -1  -5         51.73         54.77         5.62 o                         
  -8   1   5         53.89         39.73         5.66 o                         
  -8   1   5         50.96         47.59         3.88 o                         
   7  -1  -5         90.40         93.83         5.84 o                         
   7  -1  -5         85.49         88.49         5.28 o                         
  -7   1   5         83.13         81.86         4.06 o                         
  -7   1   5         87.90         91.67         4.97 o                         
   6  -1  -5        219.50        175.11        23.30 o                         
  -6   1   5        118.22        112.53         3.89 o                         
  -6   1   5        125.01        119.28         4.70 o                         
   5  -1  -5       1090.69       1100.71        21.05 o                         
   5  -1  -5       1153.36       1165.01        21.44 o                         
  -5   1   5       1143.87       1185.56        21.42 o                         
  -5   1   5       1081.72       1097.86        19.91 o                         
   4  -1  -5        749.47        760.26        13.79 o                         
   4  -1  -5        792.53        792.93        14.26 o                         
  -4   1   5        846.07        880.89        15.40 o                         
  -4   1   5        800.10        811.02        15.82 o                         
   3  -1  -5         88.46         96.71         2.68 o                         
   3  -1  -5         83.65         89.73         2.47 o                         
  -3   1   5         72.86         75.24         2.30 o                         
  -3   1   5         77.05         82.75         2.59 o                         
   2  -1  -5        903.53        942.77        15.44 o                         
   2  -1  -5        854.44        900.65        14.56 o                         
  -2   1   5        825.51        860.57        16.08 o                         
  -2   1   5        780.66        809.91        15.06 o                         
   1  -1  -5        590.17        562.60         9.12 o                         
   1  -1  -5        624.08        593.74        10.08 o                         
  -1   1   5        554.42        529.99         9.86 o                         
  -1   1   5        586.27        564.98        10.97 o                         
   0  -1  -5       2477.42       2465.15        43.73 o                         
   0  -1  -5       2342.81       2306.95        40.40 o                         
   0  -1  -5       4820.24       4710.94       274.08 o                         
   0   1   5       2488.01       2433.79        42.10 o                         
   0   1   5       2630.96       2664.38        43.52 o                         
   0   1   5       5118.97       4962.90       274.34 o                         
  -1  -1  -5        123.14        110.89         3.75 o                         
  -1  -1  -5        130.21        109.96         3.95 o                         
   1   1   5        196.48        169.30         5.26 o                         
   1   1   5         95.49         84.88         3.83 o                         
   1   1   5        100.98         81.34         3.48 o                         
  -2  -1  -5        322.75        325.77        10.01 o                         
  -2  -1  -5        341.30        336.47        10.02 o                         
  -2  -1  -5        664.05        697.86        18.86 o                         
   2   1   5        295.20        312.08         8.89 o                         
   2   1   5        607.37        632.22        21.24 o                         
   2   1   5        312.17        308.81         8.99 o                         
  -3  -1  -5          3.79          7.18         2.55 o                         
  -3  -1  -5          1.95          1.37         2.20 o                         
  -3  -1  -5          1.84          4.58         2.36 o                         
   3   1   5          2.45          0.36         1.74 o                         
   3   1   5          5.05          5.77         2.32 o                         
   3   1   5          2.59          1.36         1.96 o                         
  -4  -1  -5        285.04        291.44        12.82 o                         
  -4  -1  -5        269.56        262.19        12.30 o                         
  -4  -1  -5        554.60        552.72        17.28 o                         
   4   1   5        266.81        282.78         8.66 o                         
   4   1   5        548.94        566.30        15.79 o                         
   4   1   5        282.14        288.55         9.96 o                         
  -5  -1  -5        731.86        703.31        21.03 o                         
  -5  -1  -5        376.15        372.64        10.68 o                         
  -5  -1  -5        355.71        349.32        15.22 o                         
   5   1   5        680.59        641.65        18.93 o                         
   5   1   5        349.80        332.66        12.03 o                         
   5   1   5        330.79        320.08        11.33 o                         
  -6  -1  -5        453.80        454.12        12.22 o                         
  -6  -1  -5        429.14        456.15        14.11 o                         
   6   1   5        429.70        432.16        13.77 o                         
   6   1   5        406.35        400.84        12.87 o                         
   6   1   5        836.05        875.68        61.14 o                         
  -7  -1  -5        147.71        135.35         7.87 o                         
  -7  -1  -5        156.19        160.34         6.85 o                         
   7   1   5        155.78        159.59         7.17 o                         
   7   1   5        147.32        142.40         7.04 o                         
  -8  -1  -5          1.13         13.41         5.61 o                         
  -8  -1  -5          1.20          3.04         3.68 o                         
   8   1   5          2.76         -1.63         4.99 o                         
   8   1   5          2.61          6.49         4.52 o                         
   9  -2  -5         98.82         97.97         8.41 o                         
   9  -2  -5        104.49        109.57         9.08 o                         
  -9   2   5         98.59         98.33         8.12 o                         
  -9   2   5        104.26        111.24         7.79 o                         
   8  -2  -5        320.12        319.07        11.29 o                         
   8  -2  -5        338.52        337.95        11.65 o                         
  -8   2   5        314.22        312.67         9.08 o                         
  -8   2   5        332.27        323.82        10.70 o                         
   7  -2  -5        319.27        317.46        10.41 o                         
   7  -2  -5        337.61        327.18        10.67 o                         
  -7   2   5        293.16        308.11         9.58 o                         
  -7   2   5        277.23        268.15         7.67 o                         
   6  -2  -5         26.00         29.62         3.23 o                         
   6  -2  -5         24.59         18.61         2.80 o                         
  -6   2   5         18.97         15.45         1.79 o                         
  -6   2   5         20.06         18.22         2.74 o                         
   5  -2  -5         66.97         63.25         2.68 o                         
   5  -2  -5         70.81         75.16         3.15 o                         
  -5   2   5         52.06         51.31         3.05 o                         
  -5   2   5         55.05         52.96         2.56 o                         
   4  -2  -5        391.61        389.23         7.29 o                         
   4  -2  -5        414.11        398.55         7.98 o                         
  -4   2   5        313.62        318.88         7.63 o                         
  -4   2   5        331.64        334.58         7.29 o                         
   3  -2  -5       1772.79       1847.11        27.31 o                         
   3  -2  -5       1874.65       1931.14        32.05 o                         
  -3   2   5       1745.64       1795.08        34.52 o                         
  -3   2   5       1845.94       1911.55        34.58 o                         
   2  -2  -5       1231.99       1223.52        20.00 o                         
   2  -2  -5       1165.05       1177.26        19.74 o                         
  -2   2   5       1256.12       1270.45        22.17 o                         
  -2   2   5       1328.29       1343.21        22.28 o                         
   1  -2  -5          3.71          2.68         0.84 o                         
   1  -2  -5          3.51          3.02         0.76 o                         
  -1   2   5          4.38          3.38         1.02 o                         
  -1   2   5          4.64          4.90         1.09 o                         
   0  -2  -5         20.12         24.29         1.18 o                         
   0  -2  -5         19.03         23.13         1.07 o                         
   0   2   5         19.19         22.23         1.17 o                         
   0   2   5         18.15         23.88         1.35 o                         
  -1  -2  -5         42.39         45.38         1.75 o                         
  -1  -2  -5         40.08         42.20         1.65 o                         
   1   2   5        185.50        222.37        15.29 o                         
  -2  -2  -5       1014.65       1027.59        19.93 o                         
  -2  -2  -5       1072.94       1073.47        21.99 o                         
  -2  -2  -5       2087.59       2040.03       115.27 o                         
   2   2   5        990.16       1001.77        19.75 o                         
   2   2   5       1047.05       1050.59        18.76 o                         
   2   2   5       2037.21       1951.51        85.50 o                         
  -3  -2  -5       1663.31       1642.30        42.39 o                         
  -3  -2  -5        808.43        782.66        21.87 o                         
  -3  -2  -5        854.88        831.17        23.09 o                         
   3   2   5        800.21        794.93        20.44 o                         
   3   2   5        756.73        737.88        19.12 o                         
   3   2   5       1556.93       1472.89        47.89 o                         
  -4  -2  -5        454.34        447.24        22.44 o                         
  -4  -2  -5        233.51        211.67         8.18 o                         
  -4  -2  -5        220.83        207.57         7.93 o                         
   4   2   5        402.06        374.32        12.10 o                         
   4   2   5        206.64        207.41         7.76 o                         
   4   2   5        195.41        186.59         6.90 o                         
  -5  -2  -5        219.46        213.31         7.64 o                         
  -5  -2  -5        232.06        231.12         7.85 o                         
  -5  -2  -5        451.52        455.39        37.43 o                         
   5   2   5        236.47        228.00         9.54 o                         
   5   2   5        223.62        227.08         8.69 o                         
   5   2   5        460.08        452.42        15.67 o                         
  -6  -2  -5         89.70         84.91         4.89 o                         
  -6  -2  -5        174.53        178.44        27.15 o                         
  -6  -2  -5         84.83         74.63         6.08 o                         
   6   2   5         75.29         82.60         4.49 o                         
   6   2   5         79.62         78.36         4.38 o                         
  -7  -2  -5        174.68        173.66         7.68 o                         
  -7  -2  -5        165.19        163.21        10.68 o                         
  -7  -2  -5        339.86        294.70        36.53 o                         
   7   2   5        187.03        194.25         7.17 o                         
   7   2   5        176.87        183.68         6.41 o                         
  -8  -2  -5        300.95        313.16        13.37 o                         
  -8  -2  -5        284.60        274.74        12.83 o                         
   8   2   5        262.66        255.87         9.68 o                         
   8   2   5        248.39        248.62         9.77 o                         
   8  -3  -5          2.96          6.10         4.96 o                         
   8  -3  -5          3.13          2.25         4.85 o                         
  -8   3   5          6.41          5.68         4.94 o                         
  -8   3   5          6.77          5.57         4.84 o                         
   7  -3  -5        349.20        355.88        10.40 o                         
   7  -3  -5        330.23        336.79        10.49 o                         
  -7   3   5        306.74        299.62        11.31 o                         
  -7   3   5        324.36        325.41        17.12 o                         
   6  -3  -5        415.74        417.73        10.56 o                         
   6  -3  -5        393.15        407.43        10.16 o                         
  -6   3   5        399.62        413.65        12.03 o                         
  -6   3   5        422.58        415.85        13.05 o                         
   5  -3  -5        538.95        514.79        10.67 o                         
   5  -3  -5        509.67        495.90        10.31 o                         
  -5   3   5        560.54        559.00        12.14 o                         
  -5   3   5        530.08        518.33        11.47 o                         
   4  -3  -5        529.02        528.85        10.07 o                         
   4  -3  -5        500.27        509.25        11.28 o                         
  -4   3   5        492.27        507.26        10.75 o                         
  -4   3   5        465.52        470.69        10.56 o                         
   3  -3  -5          9.87         10.43         1.29 o                         
   3  -3  -5          9.34          9.79         1.21 o                         
  -3   3   5          9.94         10.56         1.58 o                         
  -3   3   5          9.40         11.38         1.57 o                         
   2  -3  -5        604.60        634.05         9.85 o                         
   2  -3  -5        571.75        600.01         9.12 o                         
  -2   3   5        592.74        621.41        11.62 o                         
  -2   3   5        560.53        574.67        11.35 o                         
   1  -3  -5        491.38        474.22         7.58 o                         
   1  -3  -5        464.69        452.81         7.43 o                         
  -1   3   5        415.49        404.58         9.44 o                         
  -1   3   5        392.91        392.72         8.37 o                         
   0  -3  -5        605.40        565.48         8.54 o                         
   0  -3  -5        640.19        601.26         8.75 o                         
   0   3   5        545.53        516.55        11.47 o                         
   0   3   5        576.88        533.15        11.95 o                         
  -1  -3  -5        435.72        422.73         8.15 o                         
  -1  -3  -5        460.76        443.89         8.54 o                         
   1   3   5        492.74        483.00         9.86 o                         
   1   3   5        521.05        497.82        10.59 o                         
  -2  -3  -5        252.14        260.26         5.54 o                         
  -2  -3  -5        266.63        273.51         5.82 o                         
   2   3   5        278.12        277.11         6.12 o                         
   2   3   5        263.01        265.87         6.16 o                         
  -3  -3  -5          6.48          8.30         1.92 o                         
  -3  -3  -5          6.12          6.82         1.86 o                         
   3   3   5          3.12          1.50         1.87 o                         
   3   3   5          2.95          4.38         1.49 o                         
  -4  -3  -5        432.51        442.39        11.32 o                         
  -4  -3  -5        409.01        408.85        10.70 o                         
   4   3   5        497.22        506.01         9.99 o                         
   4   3   5        470.21        477.19         9.49 o                         
  -5  -3  -5        454.95        450.81        12.10 o                         
  -5  -3  -5        481.09        477.99        12.29 o                         
   5   3   5        386.74        384.09        11.05 o                         
   5   3   5        408.96        420.52        11.11 o                         
  -6  -3  -5        349.12        342.85         9.71 o                         
  -6  -3  -5        330.15        330.84        10.43 o                         
   6   3   5        331.10        332.35        10.81 o                         
   6   3   5        313.11        315.67         9.80 o                         
   6   3   5        644.21        653.13        51.14 o                         
  -7  -3  -5        182.57        183.37         8.64 o                         
  -7  -3  -5        172.65        159.10         8.79 o                         
   7   3   5        184.25        180.89         7.82 o                         
   7   3   5        174.24        164.57         8.25 o                         
  -8  -3  -5         15.48         13.26         6.22 o                         
  -8  -3  -5         16.36         15.80         6.49 o                         
   8   3   5         18.98         10.43         7.22 o                         
   8   3   5         20.07         23.29         6.81 o                         
   8  -4  -5        168.87        165.51         8.80 o                         
   8  -4  -5        159.70        147.51         8.18 o                         
  -8   4   5        191.94        187.66        12.53 o                         
  -8   4   5        181.51        174.54        10.44 o                         
   7  -4  -5         91.12         85.61         5.49 o                         
   7  -4  -5         86.17         93.21         5.53 o                         
  -7   4   5         98.31        113.32         6.45 o                         
  -7   4   5         92.97         90.05         7.17 o                         
   6  -4  -5         58.68         52.20         4.10 o                         
   6  -4  -5         55.50         52.20         3.55 o                         
  -6   4   5         59.18         56.91         4.17 o                         
  -6   4   5         55.97         54.42         4.45 o                         
   5  -4  -5         39.49         37.17         2.76 o                         
   5  -4  -5         41.76         43.89         3.22 o                         
  -5   4   5         53.82         51.10         3.44 o                         
  -5   4   5         56.91         58.37         3.55 o                         
   4  -4  -5        514.60        514.30        11.79 o                         
   4  -4  -5        486.64        502.00        10.43 o                         
  -4   4   5        536.74        533.63        11.85 o                         
  -4   4   5        567.58        576.60        12.68 o                         
   3  -4  -5        954.04        944.77        15.52 o                         
   3  -4  -5       1008.85        998.98        16.10 o                         
  -3   4   5        897.23        890.73        21.92 o                         
  -3   4   5        848.48        832.85        16.76 o                         
   2  -4  -5        459.44        451.10         8.13 o                         
   2  -4  -5        485.84        457.88         7.85 o                         
  -2   4   5        466.85        446.58         9.49 o                         
  -2   4   5        441.49        428.34        12.42 o                         
   1  -4  -5         62.88         66.57         1.82 o                         
   1  -4  -5         66.49         65.82         1.85 o                         
  -1   4   5         99.90        100.43         5.54 o                         
  -1   4   5        105.63        103.24         9.77 o                         
   0  -4  -5         28.32         30.43         1.47 o                         
   0  -4  -5         26.78         26.70         1.42 o                         
   0   4   5         28.83         31.46         2.05 o                         
   0   4   5         27.27         27.85         2.09 o                         
  -1  -4  -5        170.74        162.54         3.72 o                         
  -1  -4  -5        161.46        161.73         3.71 o                         
   1   4   5        156.91        154.55         5.09 o                         
   1   4   5        148.38        138.22         4.94 o                         
  -2  -4  -5        487.29        483.69         9.59 o                         
  -2  -4  -5        515.29        502.52        10.00 o                         
   2   4   5        444.08        444.12        10.23 o                         
   2   4   5        469.60        470.19        10.53 o                         
  -3  -4  -5        390.38        387.41         8.85 o                         
  -3  -4  -5        369.17        359.34         8.83 o                         
   3   4   5        420.47        416.88        10.11 o                         
   3   4   5        444.62        444.56        10.82 o                         
  -4  -4  -5        389.57        379.25        12.16 o                         
  -4  -4  -5        368.41        358.75        11.68 o                         
   4   4   5        425.10        428.50        10.00 o                         
   4   4   5        402.00        403.74         8.73 o                         
  -5  -4  -5         59.02         58.56         4.19 o                         
  -5  -4  -5         62.41         60.90         4.21 o                         
   5   4   5         44.50         43.57         3.37 o                         
   5   4   5         47.06         44.62         3.43 o                         
  -6  -4  -5         26.73         17.07         4.38 o                         
  -6  -4  -5         28.27         28.19         4.36 o                         
   6   4   5         28.91         30.60         4.00 o                         
   6   4   5         27.34         21.60         4.28 o                         
  -7  -4  -5        188.32        187.16         9.99 o                         
  -7  -4  -5        199.14        189.92        10.77 o                         
   7   4   5        186.58        188.72         8.74 o                         
   7   4   5        176.44        163.63         8.22 o                         
   7  -5  -5         33.21         30.71         4.25 o                         
   7  -5  -5         35.11         35.52         5.28 o                         
  -7   5   5         70.03         72.49         7.98 o                         
  -7   5   5         66.22         74.33        14.15 o                         
   6  -5  -5        151.54        151.83         5.43 o                         
   6  -5  -5        160.24        162.67         6.20 o                         
  -6   5   5        193.42        197.13         6.54 o                         
  -6   5   5        182.91        192.57         6.67 o                         
   5  -5  -5        401.28        405.55         9.58 o                         
   5  -5  -5        379.48        389.41         9.71 o                         
  -5   5   5        394.74        398.17        11.97 o                         
  -5   5   5        373.30        361.52        10.15 o                         
   4  -5  -5        474.54        453.86        11.09 o                         
   4  -5  -5        448.76        443.04        13.12 o                         
  -4   5   5        461.33        457.48        15.76 o                         
  -4   5   5        436.26        442.55        16.45 o                         
   3  -5  -5         97.20         94.64         3.48 o                         
   3  -5  -5        102.78         93.91         3.62 o                         
  -3   5   5         85.76         95.79         5.79 o                         
  -3   5   5         90.68         91.96         5.85 o                         
   2  -5  -5        188.58        185.20         6.09 o                         
   2  -5  -5        199.41        192.55         5.16 o                         
  -2   5   5        147.93        157.79         7.41 o                         
  -2   5   5        156.43        148.27         8.06 o                         
   1  -5  -5        341.11        338.32         7.66 o                         
   1  -5  -5        360.71        348.98         7.21 o                         
  -1   5   5        377.44        374.89        10.94 o                         
  -1   5   5        399.12        414.37        11.44 o                         
   0  -5  -5        296.88        306.08         6.09 o                         
   0  -5  -5        280.75        278.39         5.71 o                         
   0   5   5        311.01        323.48         7.77 o                         
   0   5   5        328.88        329.41         7.60 o                         
  -1  -5  -5        516.91        508.90         9.87 o                         
  -1  -5  -5        488.82        483.89         9.17 o                         
   1   5   5        489.35        484.89        12.19 o                         
   1   5   5        462.76        463.37        13.06 o                         
  -2  -5  -5         63.43         67.24         3.01 o                         
  -2  -5  -5         67.07         73.09         3.65 o                         
   2   5   5         64.77         62.42         3.59 o                         
   2   5   5         68.49         70.53         3.36 o                         
  -3  -5  -5         62.00         66.97         3.19 o                         
  -3  -5  -5         65.56         61.20         3.33 o                         
   3   5   5         59.72         59.84         3.88 o                         
   3   5   5         56.47         62.27         4.16 o                         
  -4  -5  -5        122.85        125.42         4.78 o                         
  -4  -5  -5        116.17        107.81         4.90 o                         
   4   5   5        146.52        140.33         7.12 o                         
   4   5   5        138.56        134.17         5.13 o                         
  -5  -5  -5        202.15        204.71         7.47 o                         
  -5  -5  -5        213.76        226.21         7.74 o                         
   5   5   5        224.89        225.48         8.60 o                         
   5   5   5        237.82        233.17        10.04 o                         
  -6  -5  -5         95.97         96.82         6.56 o                         
  -6  -5  -5        101.49         92.61         6.37 o                         
   6   5   5         89.19         85.32         6.82 o                         
   6   5   5         94.32         96.38         6.16 o                         
   6  -6  -5         24.76         29.58         7.58 o                         
   6  -6  -5         23.41         19.48         6.85 o                         
  -6   6   5         17.60         15.91        10.38 o                         
  -6   6   5         18.61         15.25         9.62 o                         
   5  -6  -5         12.11          8.14         4.66 o                         
   5  -6  -5         11.45          8.70         3.40 o                         
  -5   6   5         23.05         14.62         7.78 o                         
  -5   6   5         21.80         22.65         6.57 o                         
   4  -6  -5        111.30        121.46         7.25 o                         
   4  -6  -5        105.26        107.11         4.91 o                         
  -4   6   5         97.54        104.16         8.71 o                         
  -4   6   5        103.15        108.13         9.70 o                         
   3  -6  -5        314.20        295.57         8.11 o                         
   3  -6  -5        297.13        318.78        14.15 o                         
  -3   6   5        316.84        319.76        17.70 o                         
  -3   6   5        299.62        319.55        14.29 o                         
   2  -6  -5        355.52        353.84         8.75 o                         
   2  -6  -5        336.20        345.83        10.19 o                         
  -2   6   5        355.29        371.06        15.26 o                         
  -2   6   5        375.71        396.91        15.46 o                         
   1  -6  -5         52.70         58.88         2.62 o                         
   1  -6  -5         55.73         51.88         2.92 o                         
  -1   6   5         43.24         44.96         4.64 o                         
  -1   6   5         45.73         52.64         4.40 o                         
   0  -6  -5         10.03          7.75         1.44 o                         
   0  -6  -5          9.48          8.17         1.41 o                         
   0   6   5          8.62          7.57         3.41 o                         
   0   6   5          9.12          5.22         6.27 o                         
  -1  -6  -5         25.63         31.09         2.14 o                         
  -1  -6  -5         27.11         31.27         2.01 o                         
   1   6   5         28.06         30.24         2.84 o                         
   1   6   5         29.67         31.85         4.58 o                         
  -2  -6  -5        480.30        477.64        10.59 o                         
  -2  -6  -5        454.20        441.07        10.02 o                         
   2   6   5        538.04        545.02        17.72 o                         
   2   6   5        508.81        496.71        11.82 o                         
  -3  -6  -5         68.05         67.16         3.60 o                         
  -3  -6  -5         71.96         72.20         3.47 o                         
   3   6   5         58.86         57.64         4.08 o                         
   3   6   5         62.24         64.71         6.51 o                         
  -4  -6  -5        100.45         98.66         4.78 o                         
  -4  -6  -5        106.22        115.63         4.80 o                         
   4   6   5         92.55         98.26         6.48 o                         
   4   6   5         97.87        100.18         7.65 o                         
  -5  -6  -5         36.30         42.31         5.04 o                         
  -5  -6  -5         34.33         31.55         5.38 o                         
   5   6   5         33.78         43.00         9.54 o                         
   5   6   5         31.94         26.01         7.83 o                         
   4  -7  -5        130.24        137.43         7.20 o                         
   4  -7  -5        123.16        118.79         6.49 o                         
  -4   7   5        150.12        183.83        20.41 o                         
  -4   7   5        141.96        160.87        16.63 o                         
   3  -7  -5          3.47          6.35         4.89 o                         
   3  -7  -5          3.66         -1.66         3.49 o                         
  -3   7   5          5.28          8.43         9.54 o                         
  -3   7   5          5.58          6.61        14.75 o                         
   2  -7  -5         34.37         33.47         2.83 o                         
   2  -7  -5         32.50         29.97         4.73 o                         
  -2   7   5         33.16         18.94         6.73 o                         
  -2   7   5         35.07         39.10         8.25 o                         
   1  -7  -5        116.09        109.41         4.35 o                         
   1  -7  -5        109.78        105.08         4.43 o                         
  -1   7   5        117.38        116.85         9.84 o                         
  -1   7   5        124.12        136.83        13.35 o                         
   0  -7  -5        128.46        119.86         5.29 o                         
   0  -7  -5        121.48        131.85         4.53 o                         
   0   7   5        139.23        163.33        11.45 o                         
   0   7   5        131.67        146.75        10.70 o                         
  -1  -7  -5        146.42        166.38         6.07 o                         
  -1  -7  -5        138.46        143.64         5.18 o                         
   1   7   5        164.56        186.63        14.60 o                         
   1   7   5        174.02        196.23        12.73 o                         
  -2  -7  -5         21.74         25.67         3.36 o                         
  -2  -7  -5         22.99         28.59         3.39 o                         
   2   7   5         13.59          7.04         8.01 o                         
   2   7   5         12.85         14.19         5.59 o                         
  -3  -7  -5         14.04         11.43         4.62 o                         
  -3  -7  -5         14.85          7.80         4.88 o                         
   3   7   5         18.23         24.76         7.10 o                         
   3   7   5         19.28          5.77         7.85 o                         
  -9   0   6        106.91        115.21         7.59 o                         
  -9   0   6        101.10        101.09         7.75 o                         
  -8   0   6        401.38        381.02        11.50 o                         
  -8   0   6        424.44        414.92        13.35 o                         
  -7   0   6        383.48        391.09        11.22 o                         
  -7   0   6        362.65        350.91        10.92 o                         
  -6   0   6        750.66        737.44        15.72 o                         
  -6   0   6        793.79        770.97        17.35 o                         
  -5   0   6        161.92        154.23         4.67 o                         
  -5   0   6        153.12        153.90         4.19 o                         
  -4   0   6        390.89        368.54         7.29 o                         
  -4   0   6        413.35        388.69         7.88 o                         
  -3   0   6        642.99        632.44        11.10 o                         
  -3   0   6        679.93        673.79        11.63 o                         
  -2   0   6       1286.90       1302.98        22.80 o                         
  -2   0   6       1216.97       1196.60        22.81 o                         
  -1   0   6        409.26        399.42         7.59 o                         
  -1   0   6        432.78        424.70         7.71 o                         
   0   0   6        198.09        205.95         4.64 o                         
   0   0   6        187.33        186.36         4.24 o                         
   0   0   6        385.42        385.34        26.56 o                         
   1   0   6        594.16        690.09        17.74 o                         
   1   0   6        305.38        359.67        12.23 o                         
   1   0   6        288.79        345.94        11.71 o                         
   2   0   6        745.08        702.70        18.40 o                         
   3   0   6       5347.21       5468.13       112.35 o                         
   4   0   6        380.49        347.16        10.13 o                         
   4   0   6        184.93        226.48        13.40 o                         
   4   0   6        195.56        195.62        13.13 o                         
   5   0   6        217.37        219.30         8.63 o                         
   5   0   6        422.92        434.46        22.36 o                         
   5   0   6        205.56        202.72        11.25 o                         
   6   0   6         51.04         60.55         4.11 o                         
   6   0   6         53.97         58.30         4.15 o                         
   7   0   6        221.51        217.29         8.47 o                         
   7   0   6        209.48        208.33         8.10 o                         
   8   0   6        188.56        194.95         8.82 o                         
   8   0   6        178.31        156.11         9.95 o                         
   9  -1  -6        194.57        186.53         9.68 o                         
   9  -1  -6        184.00        186.03         9.45 o                         
  -9   1   6        191.96        190.56         9.69 o                         
  -9   1   6        181.53        164.19         9.84 o                         
   8  -1  -6         51.93         52.72         5.71 o                         
   8  -1  -6         49.11         61.50         5.81 o                         
  -8   1   6         48.36         47.20         4.56 o                         
  -8   1   6         51.14         56.95         6.10 o                         
   7  -1  -6        146.74        140.82         6.52 o                         
   7  -1  -6        138.76        140.73         6.75 o                         
  -7   1   6        132.27        126.88         6.17 o                         
  -7   1   6        125.08        125.01         5.57 o                         
   6  -1  -6        625.28        614.81        12.51 o                         
   6  -1  -6        661.21        647.66        14.41 o                         
  -6   1   6        587.53        598.71        13.99 o                         
  -6   1   6        621.29        618.44        13.87 o                         
   5  -1  -6        777.65        760.16        16.66 o                         
   5  -1  -6        735.39        738.28        14.90 o                         
  -5   1   6        923.95        933.52        16.17 o                         
  -5   1   6        873.75        881.82        16.68 o                         
   4  -1  -6        416.02        397.66         7.45 o                         
   4  -1  -6        439.92        421.23         7.72 o                         
  -4   1   6        438.89        418.44         8.14 o                         
  -4   1   6        415.04        398.29         7.92 o                         
   3  -1  -6        352.73        368.64         6.46 o                         
   3  -1  -6        372.99        380.17         6.97 o                         
  -3   1   6        321.73        321.02         7.18 o                         
  -3   1   6        340.22        355.37         7.17 o                         
   2  -1  -6        133.17        136.26         3.19 o                         
   2  -1  -6        125.93        127.22         2.92 o                         
  -2   1   6        119.39        120.79         3.02 o                         
  -2   1   6        126.25        127.56         3.02 o                         
   1  -1  -6        267.83        249.53         5.42 o                         
   1  -1  -6        283.21        265.99         6.11 o                         
  -1   1   6        332.67        321.17         5.97 o                         
  -1   1   6        314.60        300.16         5.83 o                         
   0  -1  -6       1228.53       1218.07        20.59 o                         
   0  -1  -6       1299.12       1301.95        21.20 o                         
   0   1   6       1208.48       1211.01        21.67 o                         
   0   1   6       1142.82       1123.91        19.61 o                         
  -1  -1  -6       1109.76       1108.28        24.61 o                         
  -1  -1  -6       2159.23       2199.13        63.11 o                         
  -1  -1  -6       1049.47       1035.50        25.14 o                         
   1   1   6        974.01        957.96        27.49 o                         
   1   1   6       1029.97       1029.60        24.64 o                         
   1   1   6       2003.99       2011.18        73.55 o                         
  -2  -1  -6       1051.47       1047.40        29.75 o                         
  -2  -1  -6       1111.88       1080.86        31.35 o                         
  -2  -1  -6       2163.35       2230.00        53.83 o                         
   2   1   6       2208.27       2203.46        77.58 o                         
   2   1   6       1134.97       1167.83        27.97 o                         
   2   1   6       1073.30       1099.41        28.87 o                         
  -3  -1  -6        135.18        135.13         5.94 o                         
  -3  -1  -6        127.84        133.60         6.03 o                         
  -3  -1  -6        263.02        265.16         9.73 o                         
   3   1   6        301.95        310.46         9.01 o                         
   3   1   6        146.76        157.55         6.10 o                         
   3   1   6        155.19        157.55         6.38 o                         
  -4  -1  -6        227.39        212.64         8.53 o                         
  -4  -1  -6        215.04        221.28         8.71 o                         
  -4  -1  -6        442.43        463.07        16.53 o                         
   4   1   6        443.26        426.08        18.34 o                         
   4   1   6        227.82        233.26         7.87 o                         
   4   1   6        215.44        220.27         7.47 o                         
  -5  -1  -6        332.91        333.36        14.03 o                         
  -5  -1  -6        352.04        324.88        15.73 o                         
  -5  -1  -6        684.96        672.57        23.95 o                         
   5   1   6        364.53        367.57        11.47 o                         
   5   1   6        344.72        344.68        10.75 o                         
   5   1   6        709.24        690.50        23.75 o                         
  -6  -1  -6        338.74        342.26        15.04 o                         
  -6  -1  -6        358.20        343.58        15.57 o                         
  -6  -1  -6        696.94        646.93        54.60 o                         
   6   1   6        356.06        363.37        11.44 o                         
   6   1   6        376.51        385.41        13.01 o                         
   6   1   6        732.57        782.76        38.44 o                         
  -7  -1  -6        585.17        564.47        42.63 o                         
  -7  -1  -6        284.41        287.80        14.79 o                         
  -7  -1  -6        300.75        311.63        14.84 o                         
   7   1   6        322.91        330.65        11.50 o                         
   7   1   6        628.27        610.80        45.62 o                         
   7   1   6        305.36        288.11        10.02 o                         
  -8  -1  -6          8.92         14.50         6.57 o                         
  -8  -1  -6          8.44         14.53         9.54 o                         
   8   1   6         14.18         10.71         4.75 o                         
   8   1   6         13.41         12.85         5.94 o                         
   9  -2  -6         82.46         81.03         7.95 o                         
   9  -2  -6         87.20         99.67         9.57 o                         
  -9   2   6        103.42        108.10         6.76 o                         
  -9   2   6         97.80        105.11         8.91 o                         
   8  -2  -6        288.71        309.56        11.20 o                         
   8  -2  -6        305.30        325.16        11.50 o                         
  -8   2   6        312.29        313.11        10.01 o                         
  -8   2   6        330.23        335.07        10.05 o                         
   7  -2  -6        251.63        246.67         8.55 o                         
   7  -2  -6        266.08        258.71         8.75 o                         
  -7   2   6        253.08        244.73         6.93 o                         
  -7   2   6        267.62        270.86         8.68 o                         
   6  -2  -6        124.76        118.08         5.02 o                         
   6  -2  -6        117.98        111.37         4.67 o                         
  -6   2   6        137.93        139.13         4.06 o                         
  -6   2   6        145.85        144.16         4.75 o                         
   5  -2  -6          2.06          3.26         1.69 o                         
   5  -2  -6          2.18          3.40         2.00 o                         
  -5   2   6          1.78          2.43         1.73 o                         
  -5   2   6          1.69          4.71         1.91 o                         
   4  -2  -6        165.69        161.96         4.16 o                         
   4  -2  -6        175.21        170.00         4.56 o                         
  -4   2   6        182.90        186.38         4.92 o                         
  -4   2   6        193.41        197.90         4.36 o                         
   3  -2  -6        717.43        711.73        12.02 o                         
   3  -2  -6        758.65        741.04        13.74 o                         
  -3   2   6        734.33        731.74        13.40 o                         
  -3   2   6        694.43        677.28        14.08 o                         
   2  -2  -6       1136.82       1135.56        18.53 o                         
   2  -2  -6       1202.14       1185.81        20.28 o                         
  -2   2   6       1299.17       1321.71        22.78 o                         
  -2   2   6       1228.58       1242.51        21.70 o                         
   1  -2  -6        375.55        361.14         6.55 o                         
   1  -2  -6        355.15        342.34         5.98 o                         
  -1   2   6        367.55        360.48         6.97 o                         
  -1   2   6        347.58        337.75         7.04 o                         
   0  -2  -6         84.14         88.90         2.65 o                         
   0  -2  -6         79.57         79.67         2.45 o                         
   0   2   6        101.22        105.78         2.55 o                         
   0   2   6        107.04        108.13         2.57 o                         
  -1  -2  -6         88.72        108.68         3.04 o                         
  -1  -2  -6         83.90         98.03         2.79 o                         
   1   2   6        116.63        136.23         2.90 o                         
   1   2   6        110.29        126.94         3.04 o                         
  -2  -2  -6        772.08        773.07        16.04 o                         
  -2  -2  -6        730.13        714.42        15.12 o                         
  -2  -2  -6       1502.20       1496.39        59.91 o                         
   2   2   6        718.41        714.39        15.59 o                         
   2   2   6        679.38        678.43        14.68 o                         
   2   2   6       1397.80       1387.01        50.07 o                         
  -3  -2  -6       1121.82       1095.17        30.35 o                         
  -3  -2  -6       1060.86       1049.87        29.01 o                         
  -3  -2  -6       2182.68       2197.77        57.63 o                         
   3   2   6       2128.01       2136.12        59.06 o                         
   3   2   6       1034.29       1005.18        27.97 o                         
   3   2   6       1093.72       1069.06        33.73 o                         
  -4  -2  -6        611.15        602.42        18.81 o                         
  -4  -2  -6       1189.10       1194.58        37.77 o                         
  -4  -2  -6        577.95        580.71        18.32 o                         
   4   2   6        628.71        636.16        18.39 o                         
   4   2   6       1223.26       1219.16        43.67 o                         
   4   2   6        594.55        604.43        17.24 o                         
  -5  -2  -6         91.09         92.81         6.52 o                         
  -5  -2  -6        187.41        216.49        17.64 o                         
  -5  -2  -6         96.32         95.55         6.42 o                         
   5   2   6        295.08        300.03        11.79 o                         
   5   2   6        151.66        142.85         7.36 o                         
   5   2   6        143.42        142.68         6.96 o                         
  -6  -2  -6         82.09         80.37         5.58 o                         
  -6  -2  -6         77.63         73.71         5.67 o                         
  -6  -2  -6        159.72        139.77        26.31 o                         
   6   2   6         82.63         83.11         5.79 o                         
   6   2   6         78.14         83.29         5.16 o                         
   6   2   6        160.76        192.46        18.24 o                         
  -7  -2  -6         36.54         40.35         6.34 o                         
  -7  -2  -6         34.56         35.61         5.19 o                         
   7   2   6         65.14         61.28         4.69 o                         
   7   2   6         68.88         73.32         5.00 o                         
  -8  -2  -6         31.56         29.44         6.71 o                         
  -8  -2  -6         33.37         34.24         7.14 o                         
   8   2   6         48.40         53.11         5.74 o                         
   8   2   6         45.77         47.67         5.50 o                         
   8  -3  -6          3.11          2.45         5.01 o                         
   8  -3  -6          3.29          3.23         4.63 o                         
  -8   3   6          5.85         -0.59         4.83 o                         
  -8   3   6          6.19          6.28         4.68 o                         
   7  -3  -6         32.97         41.53         4.48 o                         
   7  -3  -6         31.17         41.02         4.15 o                         
  -7   3   6         25.41         23.08         4.52 o                         
  -7   3   6         26.87         25.23         5.62 o                         
   6  -3  -6        289.67        279.02         8.09 o                         
   6  -3  -6        306.31        286.75         8.86 o                         
  -6   3   6        309.45        319.93         9.90 o                         
  -6   3   6        292.63        292.86         9.42 o                         
   5  -3  -6        375.76        356.15         8.59 o                         
   5  -3  -6        355.35        353.19         7.86 o                         
  -5   3   6        368.50        356.95         8.78 o                         
  -5   3   6        389.68        380.33        10.46 o                         
   4  -3  -6        411.37        404.08         8.36 o                         
   4  -3  -6        389.02        392.06         8.17 o                         
  -4   3   6        412.50        422.30         9.09 o                         
  -4   3   6        390.08        387.84         8.52 o                         
   3  -3  -6        130.98        131.52         3.26 o                         
   3  -3  -6        123.86        120.67         2.87 o                         
  -3   3   6        160.03        162.54         4.15 o                         
  -3   3   6        151.34        149.85         4.11 o                         
   2  -3  -6         78.32         80.83         2.33 o                         
   2  -3  -6         74.07         78.44         2.19 o                         
  -2   3   6         83.32         86.72         2.81 o                         
  -2   3   6         88.11         92.37         2.93 o                         
   1  -3  -6        259.79        254.54         4.67 o                         
   1  -3  -6        274.71        265.88         4.78 o                         
  -1   3   6        251.82        244.10         5.84 o                         
  -1   3   6        238.14        236.45         5.26 o                         
   0  -3  -6        775.00        766.83        11.94 o                         
   0  -3  -6        732.89        702.51        11.51 o                         
   0   3   6        775.63        728.54        15.50 o                         
   0   3   6        733.49        710.43        14.99 o                         
  -1  -3  -6        500.95        480.53         9.73 o                         
  -1  -3  -6        473.73        452.74         9.32 o                         
   1   3   6        578.75        552.95        12.52 o                         
   1   3   6        547.31        533.44        10.81 o                         
  -2  -3  -6        549.81        558.06        10.70 o                         
  -2  -3  -6        519.94        528.53        10.43 o                         
   2   3   6        535.16        535.06        10.88 o                         
   2   3   6        506.08        517.11        11.06 o                         
  -3  -3  -6         37.46         44.07         2.80 o                         
  -3  -3  -6         35.43         41.45         2.54 o                         
   3   3   6         41.81         44.31         2.19 o                         
   3   3   6         39.54         43.76         2.13 o                         
   3   3   6         81.35        104.78        12.27 o                         
  -4  -3  -6        381.51        373.56         9.24 o                         
  -4  -3  -6        403.43        403.72         9.68 o                         
   4   3   6        398.80        388.98        11.80 o                         
   4   3   6        421.72        413.63        12.53 o                         
   4   3   6        820.52        858.79        53.71 o                         
  -5  -3  -6        505.06        491.82        12.09 o                         
  -5  -3  -6        477.62        461.68        11.61 o                         
   5   3   6        444.79        456.48        13.48 o                         
   5   3   6        420.62        433.35        13.75 o                         
   5   3   6        865.41        861.48        41.29 o                         
  -6  -3  -6         32.65         30.46         4.48 o                         
  -6  -3  -6         30.87         40.68         8.06 o                         
   6   3   6         92.12         87.90         5.34 o                         
   6   3   6        189.54        192.71        16.11 o                         
  -7  -3  -6         36.27         31.43         5.38 o                         
  -7  -3  -6         34.30         38.50         5.39 o                         
   7   3   6         33.32         39.35         5.11 o                         
   7   3   6         31.51         33.71         4.95 o                         
  -8  -3  -6        101.78        104.67         9.16 o                         
  -8  -3  -6         96.25         94.93         8.58 o                         
   8   3   6        105.33        111.97        11.50 o                         
   8   3   6         99.61         79.19         9.53 o                         
   8  -4  -6        163.11        169.33         8.52 o                         
   8  -4  -6        154.25        159.20         8.30 o                         
  -8   4   6        140.99        149.31        11.46 o                         
  -8   4   6        133.33        148.41         9.98 o                         
   7  -4  -6        193.80        189.42         7.48 o                         
   7  -4  -6        183.27        192.25         7.11 o                         
  -7   4   6        198.59        208.43         8.27 o                         
  -7   4   6        187.80        195.86         9.66 o                         
   6  -4  -6         80.58         81.36         4.40 o                         
   6  -4  -6         85.20         72.19         4.53 o                         
  -6   4   6         77.96         76.97         4.64 o                         
  -6   4   6         73.73         67.46         5.10 o                         
   5  -4  -6         32.24         32.94         2.87 o                         
   5  -4  -6         34.10         28.18         3.14 o                         
  -5   4   6         31.24         24.01         3.07 o                         
  -5   4   6         29.54         29.60         3.21 o                         
   4  -4  -6         96.32         97.60         3.61 o                         
   4  -4  -6         91.09         94.47         3.40 o                         
  -4   4   6         85.18         84.00         3.38 o                         
  -4   4   6         90.08         96.64         3.95 o                         
   3  -4  -6        314.80        314.09         5.68 o                         
   3  -4  -6        332.89        335.29         6.12 o                         
  -3   4   6        238.64        237.48         7.25 o                         
  -3   4   6        252.35        254.11         7.26 o                         
   2  -4  -6        614.17        607.59        10.53 o                         
   2  -4  -6        649.46        639.00        11.66 o                         
  -2   4   6        753.15        740.03        17.95 o                         
  -2   4   6        796.43        774.85        16.41 o                         
   1  -4  -6        406.13        399.38         6.80 o                         
   1  -4  -6        429.46        421.78         7.44 o                         
  -1   4   6        433.24        432.93         9.71 o                         
  -1   4   6        409.70        402.44         9.24 o                         
   0  -4  -6         59.45         55.19         1.96 o                         
   0  -4  -6         62.87         64.81         2.25 o                         
   0   4   6         39.31         36.01         2.67 o                         
   0   4   6         41.57         39.02         3.57 o                         
  -1  -4  -6         13.69         11.70         1.69 o                         
  -1  -4  -6         12.95         11.60         1.54 o                         
   1   4   6         13.65         11.70         2.04 o                         
   1   4   6         12.91          6.71         2.06 o                         
  -2  -4  -6        263.44        265.96         6.19 o                         
  -2  -4  -6        278.57        273.88         6.42 o                         
   2   4   6        278.67        273.68         6.89 o                         
   2   4   6        263.53        259.94         7.16 o                         
  -3  -4  -6        527.42        500.96        10.82 o                         
  -3  -4  -6        498.76        480.10        10.44 o                         
   3   4   6        529.08        510.00        10.73 o                         
   3   4   6        559.48        532.63        12.98 o                         
  -4  -4  -6        233.54        226.81         6.63 o                         
  -4  -4  -6        220.85        217.99         6.91 o                         
   4   4   6        174.06        178.44         6.26 o                         
   4   4   6        164.60        160.57         5.72 o                         
  -5  -4  -6         39.13         34.30         4.22 o                         
  -5  -4  -6         37.00         43.11         4.55 o                         
   5   4   6         26.11         27.51         3.43 o                         
   5   4   6         24.69         21.36         3.69 o                         
  -6  -4  -6         29.66         17.41         4.57 o                         
  -6  -4  -6         28.05         23.55         4.72 o                         
   6   4   6         30.98         25.97         4.86 o                         
   6   4   6         29.30         23.39         4.89 o                         
  -7  -4  -6         21.95         28.23         6.02 o                         
  -7  -4  -6         23.21         28.29         6.18 o                         
   7   4   6         29.42         34.19         7.32 o                         
   7   4   6         31.11         22.17         8.29 o                         
   7  -5  -6         72.98         73.80         5.22 o                         
   7  -5  -6         77.18         73.39         6.40 o                         
  -7   5   6         75.96         86.94         7.04 o                         
  -7   5   6         71.84         84.49         7.20 o                         
   6  -5  -6        241.20        232.42         7.42 o                         
   6  -5  -6        228.10        226.26         7.15 o                         
  -6   5   6        200.78        215.90         7.53 o                         
  -6   5   6        212.32        213.68         7.39 o                         
   5  -5  -6        183.83        180.92         6.00 o                         
   5  -5  -6        173.84        172.21         5.27 o                         
  -5   5   6        158.84        156.28         6.18 o                         
  -5   5   6        167.97        178.57         7.04 o                         
   4  -5  -6        425.02        409.16         9.65 o                         
   4  -5  -6        401.93        410.46         9.09 o                         
  -4   5   6        418.12        422.81        12.79 o                         
  -4   5   6        395.40        407.89        12.89 o                         
   3  -5  -6          0.30          3.64         1.54 o                         
   3  -5  -6          0.31          1.54         1.45 o                         
  -3   5   6          6.90          1.61         4.59 o                         
  -3   5   6          6.52          5.59         4.82 o                         
   2  -5  -6         64.12         58.30         1.93 o                         
   2  -5  -6         60.64         60.67         2.57 o                         
  -2   5   6         53.07         53.86         5.70 o                         
  -2   5   6         56.12         54.53         5.38 o                         
   1  -5  -6        140.22        136.65         3.60 o                         
   1  -5  -6        132.60        129.53         3.06 o                         
  -1   5   6        190.84        185.93         9.12 o                         
  -1   5   6        201.80        187.67        10.24 o                         
   0  -5  -6        142.36        144.48         3.14 o                         
   0  -5  -6        150.54        158.19         3.95 o                         
   0   5   6        130.84        130.85         4.94 o                         
   0   5   6        138.36        140.04         5.18 o                         
  -1  -5  -6        561.05        532.03        10.07 o                         
  -1  -5  -6        593.29        587.34        11.37 o                         
   1   5   6        560.06        548.41        15.12 o                         
   1   5   6        529.63        504.61        14.12 o                         
  -2  -5  -6        178.26        168.47         5.10 o                         
  -2  -5  -6        168.57        165.44         5.19 o                         
   2   5   6        165.98        168.68         5.68 o                         
   2   5   6        156.96        160.29         6.42 o                         
  -3  -5  -6          1.66          0.86         2.37 o                         
  -3  -5  -6          1.76          3.91         2.56 o                         
   3   5   6          0.97          1.72         2.66 o                         
   3   5   6          0.92         -0.87         3.62 o                         
  -4  -5  -6         43.33         38.90         3.63 o                         
  -4  -5  -6         45.82         50.19         3.89 o                         
   4   5   6         57.60         55.12         4.52 o                         
   4   5   6         54.47         54.27         4.45 o                         
  -5  -5  -6        183.88        183.10         7.74 o                         
  -5  -5  -6        173.89        176.18         8.08 o                         
   5   5   6        153.87        151.00         8.33 o                         
   5   5   6        145.51        124.13         8.53 o                         
  -6  -5  -6         96.56        103.31         8.09 o                         
  -6  -5  -6         91.31         94.59         8.81 o                         
   6   5   6         68.96         84.45         8.89 o                         
   6   5   6         72.92         75.50         6.26 o                         
   6  -6  -6          7.10          8.78         5.52 o                         
   6  -6  -6          7.51          4.32         5.63 o                         
  -6   6   6          9.33         10.54         8.04 o                         
  -6   6   6          9.86         13.18        10.95 o                         
   5  -6  -6          8.58          3.57         3.98 o                         
   5  -6  -6          9.08         18.99         5.69 o                         
  -5   6   6         10.83         20.07         7.71 o                         
  -5   6   6         10.24          4.93         7.51 o                         
   4  -6  -6        109.79        113.62         5.58 o                         
   4  -6  -6        103.82        113.27         5.06 o                         
  -4   6   6        109.79        118.80         8.99 o                         
  -4   6   6        116.10        131.64        10.15 o                         
   3  -6  -6        241.52        246.50         7.97 o                         
   3  -6  -6        228.40        241.00         7.59 o                         
  -3   6   6        247.83        275.17        14.96 o                         
  -3   6   6        262.06        260.02        16.07 o                         
   2  -6  -6        256.60        260.36         6.06 o                         
   2  -6  -6        271.34        253.46         6.72 o                         
  -2   6   6        258.94        260.56        12.30 o                         
  -2   6   6        244.87        238.14        11.08 o                         
   1  -6  -6         72.46         78.51         3.12 o                         
   1  -6  -6         76.62         83.47         3.57 o                         
  -1   6   6         51.86         57.60         6.79 o                         
  -1   6   6         54.84         63.77         7.74 o                         
   0  -6  -6         23.77         26.30         1.32 o                         
   0  -6  -6         25.14         27.28         1.74 o                         
   0   6   6         21.83         19.17         4.27 o                         
   0   6   6         23.08         31.09         3.83 o                         
  -1  -6  -6          4.93          4.39         2.02 o                         
  -1  -6  -6          5.21          4.34         1.92 o                         
   1   6   6         10.95          4.57         2.41 o                         
   1   6   6         10.35          8.95         3.07 o                         
  -2  -6  -6        196.08        191.82         5.34 o                         
  -2  -6  -6        185.43        180.53         5.18 o                         
   2   6   6        181.62        171.80         6.14 o                         
   2   6   6        192.06        183.83         6.61 o                         
  -3  -6  -6        165.95        175.58         5.65 o                         
  -3  -6  -6        156.93        161.09         5.33 o                         
   3   6   6        132.09        134.58         7.30 o                         
   3   6   6        139.68        144.15         7.17 o                         
  -4  -6  -6        186.57        184.62         6.39 o                         
  -4  -6  -6        176.43        167.50         5.98 o                         
   4   6   6        169.41        167.60         7.62 o                         
   4   6   6        179.15        187.52         9.01 o                         
  -5  -6  -6         87.69         76.99         5.80 o                         
  -5  -6  -6         82.93         77.68         6.33 o                         
   5   6   6         90.36         96.46         9.36 o                         
   5   6   6         85.45         87.02         7.98 o                         
  -4   7   6        170.93        209.49        33.04 o                         
  -4   7   6        161.65        178.07        28.36 o                         
   3  -7  -6         47.09         54.19         4.08 o                         
   3  -7  -6         49.80         41.34         7.69 o                         
  -3   7   6         38.30         30.69        14.38 o                         
  -3   7   6         36.22         24.19        11.07 o                         
   2  -7  -6          9.39          4.13         2.49 o                         
   2  -7  -6          9.93          4.06         3.16 o                         
  -2   7   6          9.44          7.04         7.57 o                         
  -2   7   6          9.99         18.36        13.05 o                         
   1  -7  -6         66.67         67.06         4.59 o                         
   1  -7  -6         70.50         69.60         4.02 o                         
  -1   7   6         56.76         61.44         8.63 o                         
  -1   7   6         60.02         45.20        10.55 o                         
   0  -7  -6        136.95        133.31         5.43 o                         
   0  -7  -6        144.82        144.49         5.39 o                         
   0   7   6        168.50        187.75        12.48 o                         
   0   7   6        159.34        179.70        11.29 o                         
  -1  -7  -6        121.06        125.89         5.13 o                         
  -1  -7  -6        114.48        120.07         4.11 o                         
   1   7   6        113.59        124.90        11.33 o                         
   1   7   6        107.42        112.69         7.03 o                         
  -2  -7  -6        138.02        134.78         5.24 o                         
  -2  -7  -6        145.95        146.12         7.10 o                         
   2   7   6        109.33        122.91        11.05 o                         
   2   7   6        103.39        107.34        12.63 o                         
  -3  -7  -6         74.41         80.76         6.05 o                         
  -3  -7  -6         78.68         70.61         6.04 o                         
   3   7   6         77.09         85.64         9.05 o                         
   3   7   6         81.51         78.58         9.58 o                         
  -9   0   7        163.00        164.07         8.86 o                         
  -9   0   7        154.14        150.42         9.42 o                         
  -8   0   7        184.89        190.78         8.60 o                         
  -8   0   7        174.84        180.38         8.33 o                         
  -7   0   7        331.50        329.56        10.94 o                         
  -7   0   7        313.49        294.16        10.24 o                         
  -6   0   7        468.13        468.25        10.88 o                         
  -6   0   7        495.02        501.27        12.21 o                         
  -5   0   7          3.26          0.74         1.72 o                         
  -5   0   7          3.45          4.32         1.99 o                         
  -4   0   7         48.84         50.91         2.29 o                         
  -4   0   7         51.64         53.14         2.25 o                         
  -3   0   7        371.87        354.99         7.00 o                         
  -3   0   7        351.67        330.25         7.19 o                         
  -2   0   7       1054.78       1031.58        20.26 o                         
  -2   0   7        997.47        973.98        17.36 o                         
  -1   0   7       2345.59       2363.94        40.40 o                         
  -1   0   7       2480.36       2567.44        45.84 o                         
   0   0   7        483.04        499.14         9.44 o                         
   0   0   7        510.80        539.01        10.21 o                         
   1   0   7        151.51        175.64         5.50 o                         
   1   0   7        143.27        175.84         5.46 o                         
   1   0   7        294.78        333.51        13.63 o                         
   2   0   7        677.46        685.84        30.21 o                         
   2   0   7       1393.85       1492.05        28.78 o                         
   2   0   7        716.39        826.37        36.07 o                         
   3   0   7       1583.37       1552.26        33.11 o                         
   4   0   7        425.20        402.51        12.47 o                         
   4   0   7        218.54        310.92        24.92 o                         
   5   0   7        204.80        202.59        15.13 o                         
   5   0   7        421.36        428.45        16.86 o                         
   5   0   7        216.56        250.42        11.68 o                         
   6   0   7         33.98         39.83         5.09 o                         
   6   0   7         35.93         41.78         6.02 o                         
   6   0   7         69.91         79.21        13.47 o                         
   7   0   7         27.37         25.50         5.30 o                         
   7   0   7         25.89         24.97         5.35 o                         
   8   0   7         18.02         11.73         6.74 o                         
   8   0   7         17.04         21.90         5.79 o                         
   9  -1  -7        154.43        158.17         8.99 o                         
   9  -1  -7        163.30        163.91        10.51 o                         
  -9   1   7        117.76        115.67         8.58 o                         
  -9   1   7        111.37        108.64         7.86 o                         
   8  -1  -7         88.06         90.31         7.11 o                         
   8  -1  -7         83.27         87.83         6.29 o                         
  -8   1   7         86.40         86.99         7.31 o                         
  -8   1   7         81.71         75.75         5.10 o                         
   7  -1  -7          4.39          4.85         4.26 o                         
   7  -1  -7          4.64          1.73         3.40 o                         
  -7   1   7          4.46          5.06         3.33 o                         
  -7   1   7          4.72          9.49         3.43 o                         
   6  -1  -7        465.62        440.18        11.74 o                         
   6  -1  -7        440.32        440.48        10.57 o                         
  -6   1   7        430.11        427.56        10.02 o                         
  -6   1   7        454.82        455.79        11.28 o                         
   5  -1  -7        514.21        516.59        10.73 o                         
   5  -1  -7        486.27        474.71         9.36 o                         
  -5   1   7        550.38        544.49        10.25 o                         
  -5   1   7        582.01        587.32        10.75 o                         
   4  -1  -7        493.03        480.09         8.54 o                         
   4  -1  -7        521.36        510.76         8.89 o                         
  -4   1   7        414.53        398.28         8.22 o                         
  -4   1   7        438.35        421.10         8.59 o                         
   3  -1  -7        530.87        530.03         9.55 o                         
   3  -1  -7        561.37        557.66        10.70 o                         
  -3   1   7        620.99        614.39        10.88 o                         
  -3   1   7        587.24        574.25        11.05 o                         
   2  -1  -7        123.81        136.37         2.98 o                         
   2  -1  -7        130.93        140.02         3.42 o                         
  -2   1   7        122.16        135.53         3.45 o                         
  -2   1   7        115.52        124.36         3.34 o                         
   1  -1  -7        118.80        126.32         3.40 o                         
   1  -1  -7        125.62        130.01         3.59 o                         
  -1   1   7        162.18        162.66         3.43 o                         
  -1   1   7        171.49        178.48         3.69 o                         
   0  -1  -7       2221.98       2246.64        35.75 o                         
   0  -1  -7       2101.25       2171.60        34.03 o                         
   0   1   7       2020.00       2063.52        35.46 o                         
   0   1   7       1910.25       1932.52        33.79 o                         
  -1  -1  -7       2704.35       2829.10        71.44 o                         
  -1  -1  -7       2557.41       2515.67        60.73 o                         
  -1  -1  -7       5261.76       5358.38       167.81 o                         
   1   1   7       2773.32       2905.86        56.66 o                         
   1   1   7       5705.98       5821.46       164.77 o                         
   1   1   7       2932.66       3056.85        61.55 o                         
  -2  -1  -7        454.29        431.09        13.36 o                         
  -2  -1  -7        233.49        228.01         7.99 o                         
  -2  -1  -7        220.80        206.48         7.65 o                         
  -3  -1  -7        203.17        196.28         7.26 o                         
  -3  -1  -7        418.02        424.88        13.75 o                         
   3   1   7        137.39        144.25         5.78 o                         
   3   1   7        145.28        141.73         5.74 o                         
  -4  -1  -7        115.14        114.65         6.33 o                         
  -4  -1  -7        121.75        125.64         6.48 o                         
  -4  -1  -7        236.89        251.16        10.02 o                         
   4   1   7        133.14        141.95         6.68 o                         
   4   1   7        259.04        274.91         9.85 o                         
   4   1   7        125.90        131.64         6.10 o                         
  -5  -1  -7        177.55        179.26         8.97 o                         
  -5  -1  -7        167.91        156.57         8.69 o                         
  -5  -1  -7        345.46        369.82        14.50 o                         
   5   1   7        125.13        119.40         6.04 o                         
   5   1   7        257.45        262.79        14.43 o                         
   5   1   7        132.32        125.27         6.68 o                         
  -6  -1  -7        422.92        421.74        17.96 o                         
  -6  -1  -7        217.36        225.21        13.54 o                         
  -6  -1  -7        205.55        190.50        13.44 o                         
   6   1   7        205.82        212.24        10.30 o                         
   6   1   7        423.46        388.06        18.61 o                         
   6   1   7        217.64        208.19        12.48 o                         
  -7  -1  -7        298.29        292.11        12.00 o                         
  -7  -1  -7        282.08        294.17        12.44 o                         
  -7  -1  -7        580.38        549.33        40.63 o                         
   7   1   7        290.51        294.23        11.45 o                         
   7   1   7        307.20        299.26        11.25 o                         
  -8  -1  -7        143.97        154.13         9.89 o                         
  -8  -1  -7        136.15        138.66        10.02 o                         
   8   1   7        119.56        118.10         7.90 o                         
   8   1   7        113.07        106.34         7.36 o                         
   9  -2  -7          7.78          9.80         7.66 o                         
   9  -2  -7          7.36          0.51         7.19 o                         
  -9   2   7         11.28         25.00         6.51 o                         
  -9   2   7         11.92         14.03         5.86 o                         
   8  -2  -7        192.20        192.47         8.93 o                         
   8  -2  -7        203.24        207.27         9.06 o                         
  -8   2   7        225.25        223.81         7.83 o                         
  -8   2   7        213.01        208.25         9.80 o                         
   7  -2  -7        367.69        368.87        10.52 o                         
   7  -2  -7        388.82        392.45        11.28 o                         
  -7   2   7        375.32        369.07         9.34 o                         
  -7   2   7        396.88        394.11        10.87 o                         
   6  -2  -7        399.27        393.67        10.30 o                         
   6  -2  -7        377.58        382.40         9.44 o                         
  -6   2   7        389.94        407.79        10.11 o                         
  -6   2   7        368.75        364.77         8.70 o                         
   5  -2  -7         51.12         49.96         2.58 o                         
   5  -2  -7         54.05         56.65         3.00 o                         
  -5   2   7         40.26         38.08         2.13 o                         
  -5   2   7         42.58         46.04         2.59 o                         
   4  -2  -7        156.81        159.19         4.45 o                         
   4  -2  -7        148.29        150.15         3.69 o                         
  -4   2   7        164.77        177.05         4.33 o                         
  -4   2   7        155.82        161.01         4.95 o                         
   3  -2  -7        198.00        180.72         4.09 o                         
   3  -2  -7        187.24        171.30         3.86 o                         
  -3   2   7        157.16        132.01         3.80 o                         
  -3   2   7        148.62        133.64         4.57 o                         
   2  -2  -7        808.52        797.18        14.17 o                         
   2  -2  -7        854.97        837.79        14.51 o                         
  -2   2   7        861.21        851.84        16.49 o                         
  -2   2   7        910.69        904.79        15.64 o                         
   1  -2  -7        955.07        952.99        15.50 o                         
   1  -2  -7       1009.95       1011.78        16.60 o                         
  -1   2   7        965.31        987.33        17.69 o                         
  -1   2   7        912.86        911.43        16.51 o                         
   0  -2  -7        220.44        219.94         4.92 o                         
   0  -2  -7        233.11        227.54         5.23 o                         
   0   2   7        274.63        267.62         5.24 o                         
   0   2   7        290.41        285.29         5.76 o                         
  -1  -2  -7         39.60         43.97         2.05 o                         
  -1  -2  -7         37.45         39.93         1.89 o                         
   1   2   7         37.21         43.05         1.84 o                         
   1   2   7         35.19         38.85         1.70 o                         
  -2  -2  -7        373.86        387.47        10.93 o                         
  -2  -2  -7        395.34        425.60        11.53 o                         
  -2  -2  -7        769.20        782.75        29.82 o                         
   2   2   7        436.93        453.67        10.20 o                         
   2   2   7        850.13        874.12        49.93 o                         
   2   2   7        413.19        427.58         9.51 o                         
  -3  -2  -7        277.08        263.61        10.18 o                         
  -3  -2  -7        262.03        254.90        11.80 o                         
  -3  -2  -7        539.11        515.47        17.46 o                         
   3   2   7        364.93        349.03        10.53 o                         
   3   2   7        345.10        336.48         9.31 o                         
   3   2   7        710.03        670.18        23.19 o                         
  -4  -2  -7        462.35        448.64        13.76 o                         
  -4  -2  -7        437.23        428.54        15.31 o                         
  -4  -2  -7        899.58        888.59        37.51 o                         
   4   2   7        358.20        368.38        12.12 o                         
   4   2   7        338.74        351.29        12.37 o                         
   4   2   7        696.94        714.73        25.37 o                         
  -5  -2  -7        506.46        510.55        22.94 o                         
  -5  -2  -7        260.30        248.46        11.64 o                         
  -5  -2  -7        246.16        250.38        11.79 o                         
   5   2   7        245.46        243.87         9.52 o                         
   5   2   7        232.12        235.14         8.98 o                         
   5   2   7        477.59        463.54        25.23 o                         
  -6  -2  -7        145.45        135.65         9.66 o                         
  -6  -2  -7        153.80        148.07         9.66 o                         
  -6  -2  -7        299.25        320.25        18.18 o                         
   6   2   7        150.31        151.22         7.48 o                         
   6   2   7        158.95        148.94         7.80 o                         
   6   2   7        309.26        319.15        28.77 o                         
  -7  -2  -7         28.45         28.30         5.44 o                         
  -7  -2  -7         30.09         20.61         5.19 o                         
   7   2   7         39.27         44.01         6.24 o                         
   7   2   7         37.13         28.02         5.35 o                         
   7   2   7         76.40         77.68        12.86 o                         
  -8  -2  -7        128.53        139.57         9.95 o                         
  -8  -2  -7        121.55        111.26        12.17 o                         
   8   2   7        111.34        117.24         8.86 o                         
   8   2   7        229.08        269.54        31.88 o                         
   8   2   7        117.74        115.29        10.33 o                         
   8  -3  -7        101.42        107.53         6.84 o                         
   8  -3  -7         95.91         98.02         7.43 o                         
  -8   3   7        101.92        109.47         7.28 o                         
  -8   3   7        107.78        113.07         7.24 o                         
   7  -3  -7         45.43         42.72         4.39 o                         
   7  -3  -7         48.04         43.15         4.57 o                         
  -7   3   7         52.67         53.65         4.84 o                         
  -7   3   7         55.70         59.38         8.01 o                         
   6  -3  -7        407.50        371.81         9.86 o                         
   6  -3  -7        385.36        372.57         9.37 o                         
  -6   3   7        376.14        363.09        11.20 o                         
  -6   3   7        397.75        371.66        11.40 o                         
   5  -3  -7        390.94        406.28         9.28 o                         
   5  -3  -7        413.40        415.99        10.10 o                         
  -5   3   7        394.30        410.04        10.25 o                         
  -5   3   7        416.96        445.97        11.34 o                         
   4  -3  -7        356.42        350.76         7.59 o                         
   4  -3  -7        337.05        344.42         7.37 o                         
  -4   3   7        362.95        355.02         8.07 o                         
  -4   3   7        343.23        335.93         7.82 o                         
   3  -3  -7        369.07        353.93         7.12 o                         
   3  -3  -7        390.28        383.65         7.53 o                         
  -3   3   7        388.36        379.31         9.36 o                         
  -3   3   7        410.67        413.50         9.69 o                         
   2  -3  -7        199.04        205.70         4.83 o                         
   2  -3  -7        188.22        200.21         4.07 o                         
  -2   3   7        178.45        190.40         5.64 o                         
  -2   3   7        168.75        177.92         4.76 o                         
   1  -3  -7        152.16        145.65         3.22 o                         
   1  -3  -7        160.90        149.40         3.40 o                         
  -1   3   7        150.33        144.79         4.16 o                         
  -1   3   7        142.16        134.96         3.79 o                         
   0  -3  -7        514.00        536.62         9.15 o                         
   0  -3  -7        543.54        565.77         9.97 o                         
   0   3   7        520.09        530.93        10.88 o                         
   0   3   7        549.98        562.23        12.37 o                         
  -1  -3  -7        443.27        425.70         8.21 o                         
  -1  -3  -7        468.74        444.44         8.52 o                         
   1   3   7        415.50        402.32        10.16 o                         
   1   3   7        439.37        423.72        10.45 o                         
  -2  -3  -7        487.16        463.28         8.73 o                         
  -2  -3  -7        515.15        496.05         9.71 o                         
   2   3   7        471.75        463.20        10.57 o                         
   2   3   7        446.12        425.71         9.46 o                         
  -3  -3  -7        148.69        151.61         4.84 o                         
  -3  -3  -7        140.61        143.32         4.87 o                         
  -3  -3  -7        289.29        308.55        25.80 o                         
   3   3   7        175.64        153.73         4.40 o                         
   3   3   7        185.73        180.47         5.58 o                         
   3   3   7        361.37        356.69        24.72 o                         
  -4  -3  -7         15.34         10.40         3.02 o                         
  -4  -3  -7         16.22         17.37         3.11 o                         
  -4  -3  -7         31.56         54.44        14.27 o                         
   4   3   7         19.69         20.10         2.95 o                         
   4   3   7         38.31         42.73         7.64 o                         
   4   3   7         18.62         21.30         2.68 o                         
  -5  -3  -7         51.02         44.97         4.92 o                         
  -5  -3  -7         53.95         57.07         4.66 o                         
   5   3   7         71.09         74.92         6.03 o                         
   5   3   7         67.23         77.92         5.37 o                         
   5   3   7        138.32        147.92        13.46 o                         
  -6  -3  -7        417.18        417.23        43.61 o                         
  -6  -3  -7        214.42        222.65         9.76 o                         
  -6  -3  -7        202.77        197.00         9.31 o                         
   6   3   7        251.74        249.62        10.92 o                         
   6   3   7        489.81        466.43        38.88 o                         
   6   3   7        238.07        235.21         9.97 o                         
  -7  -3  -7        443.93        454.59        15.33 o                         
  -7  -3  -7        419.81        410.78        13.36 o                         
  -7  -3  -7        863.74        678.97        62.53 o                         
   7   3   7        346.98        321.92        14.36 o                         
   7   3   7        366.92        371.25        20.33 o                         
   7   3   7        713.90        678.12        49.47 o                         
   8  -4  -7         83.42         94.61         6.40 o                         
   8  -4  -7         88.21         83.01         7.79 o                         
  -8   4   7         95.35        102.76        10.35 o                         
  -8   4   7        100.83        123.59        10.20 o                         
   7  -4  -7        333.60        314.11        10.15 o                         
   7  -4  -7        315.47        313.95         9.62 o                         
  -7   4   7        361.34        346.68        11.28 o                         
  -7   4   7        341.70        338.97        12.01 o                         
   6  -4  -7        235.29        236.16         7.24 o                         
   6  -4  -7        248.81        242.57         7.52 o                         
  -6   4   7        247.73        258.38         8.19 o                         
  -6   4   7        234.27        243.28         8.89 o                         
   5  -4  -7          9.83          5.79         2.87 o                         
   5  -4  -7          9.29          8.67         2.52 o                         
  -5   4   7          2.25          3.11         2.74 o                         
  -5   4   7          2.38          5.14         2.78 o                         
   4  -4  -7         16.00         16.76         2.45 o                         
   4  -4  -7         15.13         14.76         2.09 o                         
  -4   4   7         18.63         20.29         2.71 o                         
  -4   4   7         19.70         18.41         2.80 o                         
   3  -4  -7         77.97         83.22         2.55 o                         
   3  -4  -7         82.45         81.78         4.68 o                         
  -3   4   7         51.09         51.26         2.88 o                         
  -3   4   7         48.32         52.39         4.07 o                         
   2  -4  -7        494.86        485.33         9.72 o                         
   2  -4  -7        467.97        476.66         8.69 o                         
  -2   4   7        584.02        598.11        12.54 o                         
  -2   4   7        552.28        566.02        11.02 o                         
   1  -4  -7       1140.41       1130.09        17.13 o                         
   1  -4  -7       1205.93       1196.24        19.95 o                         
  -1   4   7       1075.39       1076.33        23.79 o                         
  -1   4   7       1137.17       1107.84        24.54 o                         
   0  -4  -7         78.52         73.25         2.47 o                         
   0  -4  -7         83.04         81.20         2.78 o                         
   0   4   7         73.01         67.69         3.24 o                         
   0   4   7         69.04         68.77         3.40 o                         
  -1  -4  -7          2.22          3.09         1.70 o                         
  -1  -4  -7          2.10          1.97         1.58 o                         
   1   4   7          1.57          0.42         2.12 o                         
   1   4   7          1.66          2.76         2.02 o                         
  -2  -4  -7        129.84        124.77         3.94 o                         
  -2  -4  -7        122.79        116.95         3.75 o                         
   2   4   7         93.94         84.69         4.16 o                         
   2   4   7         88.83         82.78         4.61 o                         
  -3  -4  -7        261.09        286.18         7.28 o                         
  -3  -4  -7        276.09        295.90         7.53 o                         
   3   4   7        256.65        267.47         7.08 o                         
   3   4   7        242.70        256.55         6.62 o                         
  -4  -4  -7        139.95        137.00         5.57 o                         
  -4  -4  -7        147.99        147.74         5.94 o                         
   4   4   7        186.20        184.12         6.16 o                         
   4   4   7        196.90        200.32         6.29 o                         
  -5  -4  -7        305.18        282.09         9.24 o                         
  -5  -4  -7        322.71        318.14         9.97 o                         
   5   4   7        359.58        343.21         8.68 o                         
   5   4   7        340.04        331.01         9.35 o                         
  -6  -4  -7        108.18        109.36         6.40 o                         
  -6  -4  -7        102.30         96.87         6.46 o                         
   6   4   7         91.47         76.09         6.09 o                         
   6   4   7         96.73         81.83         5.52 o                         
  -7  -4  -7         11.78         -1.17         6.62 o                         
  -7  -4  -7         11.14          0.79         7.05 o                         
   7   4   7         16.33          8.04         6.12 o                         
   7   4   7         15.45         12.65         8.58 o                         
   7  -5  -7          4.44          6.14         4.61 o                         
   7  -5  -7          4.20          4.55         3.99 o                         
  -7   5   7          3.31          0.27         4.97 o                         
  -7   5   7          3.50          8.19         5.44 o                         
   6  -5  -7         37.34         36.36         3.42 o                         
   6  -5  -7         39.49         39.77         4.23 o                         
  -6   5   7         40.99         41.52         4.05 o                         
  -6   5   7         43.35         43.96         4.31 o                         
   5  -5  -7        226.91        221.01         6.64 o                         
   5  -5  -7        214.58        221.36         6.11 o                         
  -5   5   7        247.65        255.65         9.01 o                         
  -5   5   7        234.20        228.57         7.52 o                         
   4  -5  -7        352.53        368.55         7.92 o                         
   4  -5  -7        372.79        373.54         8.60 o                         
  -4   5   7        327.61        356.44        11.01 o                         
  -4   5   7        346.43        362.08        12.06 o                         
   3  -5  -7         49.35         51.50         2.60 o                         
   3  -5  -7         46.67         52.11         2.15 o                         
  -3   5   7         54.19         51.62         7.42 o                         
  -3   5   7         57.30         67.85         3.98 o                         
   2  -5  -7         63.83         58.92         1.90 o                         
   2  -5  -7         67.50         64.05         2.40 o                         
  -2   5   7         61.24         52.32         5.90 o                         
  -2   5   7         64.76         61.90         3.41 o                         
   1  -5  -7          1.11          0.59         1.61 o                         
   1  -5  -7          1.05          0.12         1.36 o                         
  -1   5   7          4.80          3.86         2.13 o                         
  -1   5   7          5.07         -2.73         2.73 o                         
   0  -5  -7        494.00        495.87         9.28 o                         
   0  -5  -7        467.16        435.23         8.90 o                         
   0   5   7        436.35        426.51        13.04 o                         
   0   5   7        412.65        419.07        12.24 o                         
  -1  -5  -7        578.75        558.36        12.80 o                         
  -1  -5  -7        547.30        543.31        12.21 o                         
   1   5   7        544.47        563.50        15.06 o                         
   1   5   7        575.75        582.04        15.48 o                         
  -2  -5  -7         78.09         83.14         3.95 o                         
  -2  -5  -7         73.85         77.02         3.74 o                         
   2   5   7         81.54         95.41         4.70 o                         
   2   5   7         86.23         94.59         5.36 o                         
  -3  -5  -7         87.74         88.32         4.33 o                         
  -3  -5  -7         92.78         91.45         4.29 o                         
   3   5   7        115.71        118.03         4.94 o                         
   3   5   7        109.42        107.73         5.13 o                         
  -4  -5  -7          5.56          4.30         3.36 o                         
  -4  -5  -7          5.26          1.34         3.13 o                         
   4   5   7          4.38          5.42         5.20 o                         
   4   5   7          4.63          4.73         4.02 o                         
  -5  -5  -7        170.92        171.20         7.32 o                         
  -5  -5  -7        161.64        170.97         7.07 o                         
   5   5   7        168.55        175.18         9.59 o                         
   5   5   7        178.23        191.36         8.81 o                         
  -6  -5  -7         20.50         21.95         5.68 o                         
  -6  -5  -7         21.68         17.31         5.64 o                         
   6   5   7         30.64         37.69         7.06 o                         
   6   5   7         32.40         29.22         8.52 o                         
   5  -6  -7         40.77         40.31         4.76 o                         
   5  -6  -7         43.11         38.32         4.26 o                         
  -5   6   7         51.10         47.04        12.84 o                         
  -5   6   7         48.33         46.30         7.66 o                         
   4  -6  -7        103.86         89.53         5.42 o                         
   4  -6  -7         98.22        107.09         5.14 o                         
  -4   6   7        100.37        124.11        12.77 o                         
  -4   6   7         94.92         93.99        13.69 o                         
   3  -6  -7         51.92         42.43         3.58 o                         
   3  -6  -7         49.10         48.75         3.14 o                         
  -3   6   7         70.49         54.68         8.20 o                         
  -3   6   7         74.54         77.70        10.26 o                         
   2  -6  -7        114.82        116.24         5.86 o                         
   2  -6  -7        108.59        106.03         3.90 o                         
  -2   6   7         68.98         74.31        12.60 o                         
  -2   6   7         72.94         79.06        14.23 o                         
   1  -6  -7        506.99        494.59        10.15 o                         
   1  -6  -7        479.44        452.26        10.76 o                         
  -1   6   7        478.63        467.21        16.84 o                         
  -1   6   7        452.62        438.56        15.08 o                         
   0  -6  -7        255.30        251.68         5.71 o                         
   0  -6  -7        241.43        228.80         5.54 o                         
   0   6   7        268.82        266.33        10.42 o                         
   0   6   7        254.22        252.52         8.08 o                         
  -1  -6  -7         69.98         58.26         3.11 o                         
  -1  -6  -7         74.00         61.89         3.08 o                         
   1   6   7         73.95         70.60         3.80 o                         
   1   6   7         69.94         62.61         4.57 o                         
  -2  -6  -7        159.84        156.68         5.10 o                         
  -2  -6  -7        151.16        150.50         5.23 o                         
   2   6   7        149.36        158.04         7.24 o                         
   2   6   7        141.24        146.65         6.47 o                         
  -3  -6  -7        125.11        129.62         5.42 o                         
  -3  -6  -7        118.31        129.55         5.23 o                         
   3   6   7        167.91        170.79         6.66 o                         
   3   6   7        158.78        167.43         6.91 o                         
  -4  -6  -7         98.67         96.40         5.70 o                         
  -4  -6  -7        104.33         99.72         6.31 o                         
   4   6   7         91.18         93.77         8.51 o                         
   4   6   7         96.42         81.17         6.55 o                         
   3  -7  -7         56.89         61.16         5.65 o                         
   3  -7  -7         53.80         57.98         6.18 o                         
  -3   7   7         54.27         65.44        13.20 o                         
  -3   7   7         57.39         81.58        17.45 o                         
   2  -7  -7          4.51          4.07         3.71 o                         
   2  -7  -7          4.26          7.38         4.01 o                         
  -2   7   7          5.41         12.23        10.03 o                         
  -2   7   7          5.72        -14.93        19.10 o                         
   1  -7  -7         13.68         13.29         2.55 o                         
   1  -7  -7         12.94         11.12         2.17 o                         
  -1   7   7          5.58          5.83         8.98 o                         
  -1   7   7          5.28         -2.01         8.04 o                         
   0  -7  -7        203.89        193.44         6.70 o                         
   0  -7  -7        192.81        187.35         7.44 o                         
   0   7   7        189.33        190.55         9.81 o                         
   0   7   7        200.21        213.92         9.65 o                         
  -1  -7  -7        207.00        197.50         6.07 o                         
  -1  -7  -7        195.75        177.25         5.24 o                         
   1   7   7        205.96        203.48        12.75 o                         
   1   7   7        217.79        233.47        14.57 o                         
  -2  -7  -7         76.72         74.10         4.34 o                         
  -2  -7  -7         81.13         78.90         5.63 o                         
   2   7   7        104.05        108.63        10.83 o                         
   2   7   7         98.40        107.36         9.73 o                         
  -9   0   8         60.45         45.30         6.92 o                         
  -9   0   8         57.16         44.06         6.90 o                         
  -8   0   8        112.63        114.89         7.13 o                         
  -8   0   8        106.51        108.61         7.97 o                         
  -7   0   8        285.67        281.52        10.17 o                         
  -7   0   8        302.09        306.41        10.59 o                         
  -6   0   8        144.27        139.91         5.00 o                         
  -6   0   8        152.56        145.25         5.21 o                         
  -5   0   8        543.76        552.47        10.98 o                         
  -5   0   8        514.22        534.53        10.87 o                         
  -4   0   8         34.38         42.91         2.07 o                         
  -4   0   8         32.52         37.79         2.09 o                         
  -3   0   8        852.72        866.11        15.40 o                         
  -3   0   8        806.39        823.72        15.06 o                         
  -2   0   8       1054.70       1075.90        20.21 o                         
  -2   0   8       1115.29       1120.09        20.63 o                         
  -1   0   8         23.12         11.98         1.60 o                         
  -1   0   8         21.86         10.96         1.40 o                         
   0   0   8         84.53         69.30         2.53 o                         
   0   0   8         79.94         64.13         2.60 o                         
   1   0   8        729.51        769.62        13.72 o                         
   1   0   8        771.42        853.26        16.39 o                         
   2   0   8          2.92          5.57         3.23 o                         
   2   0   8          5.68          3.38         2.42 o                         
   2   0   8          2.76         -0.05         3.00 o                         
   3   0   8        543.01        548.61        12.08 o                         
   4   0   8        854.25        872.21        19.29 o                         
   5   0   8       1000.28        970.83        26.91 o                         
   6   0   8        101.67        120.28         8.85 o                         
   6   0   8        197.82        199.51        18.49 o                         
   6   0   8         96.15        123.13         9.71 o                         
   7   0   8         72.55         68.89         5.87 o                         
   7   0   8         76.72         74.38         6.23 o                         
   7   0   8        149.26        155.84        30.26 o                         
   8   0   8          5.30          1.92         5.31 o                         
   8   0   8          5.61          1.88         6.26 o                         
   9  -1  -8        219.24        242.41        11.21 o                         
   9  -1  -8        207.33        190.07        11.88 o                         
  -9   1   8        189.40        195.73         8.80 o                         
  -9   1   8        200.28        184.96        12.40 o                         
   8  -1  -8        121.66        115.03         7.17 o                         
   8  -1  -8        115.05        123.29         7.29 o                         
  -8   1   8        135.25        147.30         8.07 o                         
  -8   1   8        127.90        128.80         5.65 o                         
   7  -1  -8         25.92         22.49         4.44 o                         
   7  -1  -8         27.41         27.69         3.83 o                         
  -7   1   8         17.99         13.34         3.06 o                         
  -7   1   8         19.02         14.88         3.62 o                         
   6  -1  -8         92.70         97.93         4.63 o                         
   6  -1  -8         87.66         83.63         3.57 o                         
  -6   1   8         70.01         69.45         3.38 o                         
  -6   1   8         74.03         72.10         3.67 o                         
   5  -1  -8        271.07        255.25         5.67 o                         
   5  -1  -8        286.64        277.18         6.21 o                         
  -5   1   8        269.74        259.42         5.78 o                         
  -5   1   8        285.24        277.86         6.73 o                         
   4  -1  -8        816.78        831.51        14.74 o                         
   4  -1  -8        863.71        868.90        15.69 o                         
  -4   1   8        817.58        830.21        15.50 o                         
  -4   1   8        864.55        866.24        15.73 o                         
   3  -1  -8        718.27        730.65        13.55 o                         
   3  -1  -8        679.25        695.13        12.65 o                         
  -3   1   8        717.03        724.63        12.73 o                         
  -3   1   8        758.23        777.71        13.67 o                         
   2  -1  -8        318.18        342.56         6.74 o                         
   2  -1  -8        300.89        318.63         5.72 o                         
  -2   1   8        234.02        256.65         6.17 o                         
  -2   1   8        221.30        239.75         5.52 o                         
   1  -1  -8         33.85         35.56         1.93 o                         
   1  -1  -8         32.01         34.51         1.86 o                         
  -1   1   8         31.78         35.94         1.90 o                         
  -1   1   8         30.06         31.08         1.69 o                         
   0   1   8         75.49         68.65         2.36 o                         
   0   1   8         71.39         61.43         2.32 o                         
  -1  -1  -8       1166.89       1151.84        24.51 o                         
  -1  -1  -8       1233.93       1239.97        25.93 o                         
  -1  -1  -8       2400.82       2385.46        83.82 o                         
   1   1   8       1214.04       1207.67        23.15 o                         
   1   1   8       2497.83       2550.84       143.36 o                         
   1   1   8       1283.79       1275.10        26.09 o                         
  -2  -1  -8       1053.80       1068.54        25.59 o                         
  -2  -1  -8        541.61        546.58        15.10 o                         
  -2  -1  -8        512.19        498.48        14.24 o                         
   2   1   8        422.59        425.38        14.63 o                         
   2   1   8        399.63        397.50        12.94 o                         
   2   1   8        822.23        835.10        35.82 o                         
  -3  -1  -8        334.76        314.93        11.29 o                         
  -3  -1  -8        354.00        343.60        11.69 o                         
  -3  -1  -8        688.76        691.25        22.76 o                         
   3   1   8        703.81        657.11        22.58 o                         
   3   1   8        342.08        327.36         9.89 o                         
   3   1   8        361.73        349.71        10.78 o                         
  -4  -1  -8        115.45        112.72         6.69 o                         
  -4  -1  -8        237.52        232.08         9.58 o                         
  -4  -1  -8        122.08        111.61         7.19 o                         
   4   1   8        252.81        241.16        10.68 o                         
   4   1   8        129.94        124.14         6.58 o                         
   4   1   8        122.88        114.70         5.50 o                         
  -5  -1  -8         55.36         55.80         6.81 o                         
  -5  -1  -8        113.90        117.66        10.74 o                         
  -5  -1  -8         58.54         56.80         6.50 o                         
   5   1   8         54.75         60.55         5.47 o                         
   5   1   8         51.77         49.67         4.69 o                         
   5   1   8        106.52         93.82        10.73 o                         
  -6  -1  -8        295.89        295.54        14.37 o                         
  -6  -1  -8        312.89        313.87        14.68 o                         
  -6  -1  -8        608.77        623.82        32.40 o                         
   6   1   8        319.21        329.99        14.31 o                         
   6   1   8        621.07        632.68        26.43 o                         
   6   1   8        301.86        308.83        13.12 o                         
  -7  -1  -8        128.84        135.28         9.60 o                         
  -7  -1  -8        265.09        247.72        21.27 o                         
  -7  -1  -8        136.25        143.03         9.39 o                         
   7   1   8        130.93        136.71         7.95 o                         
   7   1   8        123.82        132.74         8.49 o                         
   7   1   8        254.74        262.65        28.27 o                         
  -8  -1  -8         47.41         56.80         7.61 o                         
  -8  -1  -8         44.83         69.31         8.56 o                         
   8   1   8         33.08         42.20         4.93 o                         
   8   1   8         31.28         30.71         6.31 o                         
   9  -2  -8         21.13         32.18         9.03 o                         
   9  -2  -8         19.98         24.03         8.57 o                         
  -9   2   8         12.73         15.16         6.83 o                         
  -9   2   8         12.04          8.96         6.78 o                         
   8  -2  -8        327.54        329.26        11.97 o                         
   8  -2  -8        309.74        326.13        11.84 o                         
  -8   2   8        316.82        326.55        12.44 o                         
  -8   2   8        335.03        351.30        11.08 o                         
   7  -2  -8        240.97        250.19         7.94 o                         
   7  -2  -8        254.82        258.29         8.12 o                         
  -7   2   8        240.99        243.82         8.69 o                         
  -7   2   8        227.89        223.17         6.62 o                         
   6  -2  -8        266.07        257.35         7.66 o                         
   6  -2  -8        251.62        249.10         6.78 o                         
  -6   2   8        246.52        245.47         7.29 o                         
  -6   2   8        233.13        233.44         6.41 o                         
   5  -2  -8        354.24        343.44         8.25 o                         
   5  -2  -8        335.00        336.72         7.13 o                         
  -5   2   8        368.60        367.23         8.30 o                         
  -5   2   8        348.57        331.24         7.43 o                         
   4  -2  -8         32.08         30.64         1.86 o                         
   4  -2  -8         33.93         33.08         2.12 o                         
  -4   2   8         30.04         30.41         2.20 o                         
  -4   2   8         28.41         28.06         1.68 o                         
   3  -2  -8         63.03         60.68         2.32 o                         
   3  -2  -8         66.65         64.58         2.59 o                         
  -3   2   8         70.03         69.02         2.64 o                         
  -3   2   8         66.23         68.32         2.33 o                         
   2  -2  -8        521.53        513.71         8.65 o                         
   2  -2  -8        493.20        490.71         8.79 o                         
  -2   2   8        435.92        438.83         8.90 o                         
  -2   2   8        460.97        470.47         9.16 o                         
   1  -2  -8       1543.56       1542.31        24.60 o                         
   1  -2  -8       1459.69       1445.02        23.03 o                         
  -1   2   8       1473.67       1469.76        26.18 o                         
  -1   2   8       1393.60       1370.88        22.79 o                         
   0  -2  -8        667.00        664.91        12.25 o                         
   0  -2  -8        705.32        690.35        12.86 o                         
   0   2   8        774.69        751.63        13.33 o                         
   0   2   8        732.60        708.48        12.77 o                         
  -1  -2  -8         94.87         96.39         3.04 o                         
  -1  -2  -8         89.72         89.22         4.00 o                         
   1   2   8         59.83         64.00         2.69 o                         
   1   2   8         56.58         55.27         2.20 o                         
  -2  -2  -8          4.88          4.76         4.13 o                         
  -2  -2  -8          2.51          3.79         2.19 o                         
  -2  -2  -8          2.37          1.63         2.08 o                         
   2   2   8          0.66          0.17         1.70 o                         
   2   2   8          1.29          0.72         3.63 o                         
   2   2   8          0.63         -0.09         1.75 o                         
  -3  -2  -8        107.44        103.94         5.72 o                         
  -3  -2  -8        113.61        112.20         5.59 o                         
  -3  -2  -8        221.05        220.50         8.08 o                         
   3   2   8         85.13         88.65         4.87 o                         
   3   2   8         80.51         80.97         4.89 o                         
   3   2   8        165.64        170.44         9.82 o                         
  -4  -2  -8       1858.09       1906.38        56.47 o                         
  -4  -2  -8        954.99        936.78        27.52 o                         
  -4  -2  -8        903.10        881.05        25.90 o                         
   4   2   8       1763.20       1775.13        51.01 o                         
   4   2   8        906.22        939.59        26.77 o                         
   4   2   8        856.98        845.55        24.61 o                         
  -5  -2  -8        558.95        548.02        21.18 o                         
  -5  -2  -8        287.28        287.41        13.92 o                         
  -5  -2  -8        271.67        249.38        13.90 o                         
   5   2   8        275.86        264.79         9.86 o                         
   5   2   8        567.56        566.95        23.42 o                         
   5   2   8        291.71        293.26        10.97 o                         
  -6  -2  -8         85.41         82.60         8.97 o                         
  -6  -2  -8        175.73        195.91        17.51 o                         
  -6  -2  -8         90.32         86.33         9.77 o                         
   6   2   8         95.27         99.39         6.12 o                         
   6   2   8        100.74        104.74         6.86 o                         
   6   2   8        196.00        185.24        15.80 o                         
  -7  -2  -8         25.14         18.49         6.79 o                         
  -7  -2  -8         26.58         23.89         6.63 o                         
  -7  -2  -8         51.72         47.50        17.63 o                         
   7   2   8         27.69         31.57         7.50 o                         
   7   2   8         26.19         21.72         5.71 o                         
   7   2   8         53.89         32.74        13.04 o                         
   8  -3  -8         99.77         97.45         6.72 o                         
   8  -3  -8         94.35         91.37         6.62 o                         
  -8   3   8         86.71         94.20         7.15 o                         
  -8   3   8         91.70         95.73         9.20 o                         
   7  -3  -8         15.97         12.38         4.28 o                         
   7  -3  -8         15.10         18.25         3.79 o                         
  -7   3   8         10.92          3.96         4.43 o                         
  -7   3   8         10.32          6.57         4.64 o                         
   6  -3  -8        133.99        126.39         5.80 o                         
   6  -3  -8        126.71        123.54         4.68 o                         
  -6   3   8        115.82        121.56         7.22 o                         
  -6   3   8        109.53        110.73         5.73 o                         
   5  -3  -8        137.70        147.82         4.96 o                         
   5  -3  -8        145.61        150.02         5.92 o                         
  -5   3   8        134.80        146.65         5.70 o                         
  -5   3   8        142.54        162.25         5.80 o                         
   4  -3  -8        564.62        558.15        10.98 o                         
   4  -3  -8        533.94        517.79        10.49 o                         
  -4   3   8        537.02        528.15        12.43 o                         
  -4   3   8        567.88        571.53        13.33 o                         
   3  -3  -8        634.38        635.66        11.53 o                         
   3  -3  -8        599.91        593.90        10.65 o                         
  -3   3   8        653.51        665.45        13.88 o                         
  -3   3   8        618.00        612.17        12.89 o                         
   2  -3  -8        206.83        205.02         4.48 o                         
   2  -3  -8        218.72        217.55         4.66 o                         
  -2   3   8        185.01        182.01         5.36 o                         
  -2   3   8        195.64        192.03         6.18 o                         
   1  -3  -8          8.25          9.99         1.49 o                         
   1  -3  -8          7.80          7.96         1.38 o                         
  -1   3   8          5.69          6.60         1.78 o                         
  -1   3   8          5.39          6.34         1.73 o                         
   0  -3  -8        406.89        396.11         8.10 o                         
   0  -3  -8        384.78        369.31         7.39 o                         
   0   3   8        406.96        399.18         9.37 o                         
   0   3   8        384.85        369.53         8.12 o                         
  -1  -3  -8        709.67        693.99        12.30 o                         
  -1  -3  -8        671.11        654.51        11.72 o                         
   1   3   8        641.31        620.30        11.54 o                         
   1   3   8        678.16        642.70        11.97 o                         
  -2  -3  -8        341.15        338.04         7.35 o                         
  -2  -3  -8        322.61        318.01         6.73 o                         
   2   3   8        334.94        320.00         6.83 o                         
   2   3   8        316.75        306.65         6.89 o                         
  -3  -3  -8        267.28        249.57         8.40 o                         
  -3  -3  -8        282.64        284.05         7.21 o                         
  -3  -3  -8        549.92        537.17        37.87 o                         
   3   3   8        275.87        270.89         8.76 o                         
   3   3   8        567.59        563.34        26.26 o                         
   3   3   8        291.72        282.14         8.41 o                         
  -4  -3  -8        120.66        130.04         5.86 o                         
  -4  -3  -8        114.11        118.49         6.00 o                         
  -4  -3  -8        234.77        270.75        25.00 o                         
   4   3   8        113.39        116.38         4.09 o                         
   4   3   8        119.90        120.31         4.72 o                         
   4   3   8        233.29        241.37        16.12 o                         
  -5  -3  -8        168.30        175.88         7.93 o                         
  -5  -3  -8        177.97        190.86         8.32 o                         
  -5  -3  -8        346.27        347.10        19.17 o                         
   5   3   8        176.42        169.28         6.31 o                         
   5   3   8        166.84        162.95         6.16 o                         
   5   3   8        343.26        328.56        13.87 o                         
  -6  -3  -8        254.79        259.20         9.93 o                         
  -6  -3  -8        240.95        242.90         9.60 o                         
   6   3   8        250.47        243.48        14.20 o                         
   6   3   8        487.34        460.12        22.00 o                         
   6   3   8        236.87        227.83        14.48 o                         
  -7  -3  -8        113.27        134.54        11.27 o                         
  -7  -3  -8        107.11        101.20         8.59 o                         
   7   3   8         72.94         75.97         8.71 o                         
   7   3   8         77.13         69.68         8.11 o                         
   7   3   8        150.06        178.28        17.84 o                         
   8  -4  -8        136.15        133.10        15.86 o                         
   8  -4  -8        128.75        130.54        13.83 o                         
  -8   4   8        133.69        145.77        13.84 o                         
  -8   4   8        141.37        158.00        14.37 o                         
   7  -4  -8        236.39        240.20         8.67 o                         
   7  -4  -8        249.97        238.73         9.33 o                         
  -7   4   8        251.17        262.58        10.22 o                         
  -7   4   8        265.60        264.44        10.75 o                         
   6  -4  -8        176.89        178.95         6.23 o                         
   6  -4  -8        187.06        193.29         7.10 o                         
  -6   4   8        168.74        176.02         8.10 o                         
  -6   4   8        178.43        191.51         7.72 o                         
   5  -4  -8        176.35        170.02         5.39 o                         
   5  -4  -8        186.48        178.44         6.59 o                         
  -5   4   8        152.71        150.43         6.45 o                         
  -5   4   8        161.49        166.77         6.19 o                         
   4  -4  -8         26.52         22.52         2.48 o                         
   4  -4  -8         28.04         23.33         2.83 o                         
  -4   4   8         30.40         28.46         3.52 o                         
  -4   4   8         32.15         24.51         3.56 o                         
   3  -4  -8        259.36        245.97         5.40 o                         
   3  -4  -8        245.27        235.24         4.92 o                         
  -3   4   8        227.79        220.81         8.15 o                         
  -3   4   8        215.41        203.76         7.58 o                         
   2  -4  -8        331.72        325.03         7.46 o                         
   2  -4  -8        350.78        335.28         6.82 o                         
  -2   4   8        376.89        364.80         8.41 o                         
  -2   4   8        398.54        374.17         9.89 o                         
   1  -4  -8        718.67        707.39        11.77 o                         
   1  -4  -8        759.96        762.31        14.09 o                         
  -1   4   8        742.80        738.00        18.04 o                         
  -1   4   8        702.44        669.96        17.99 o                         
   0  -4  -8        223.24        217.49         4.96 o                         
   0  -4  -8        236.06        241.43         5.38 o                         
   0   4   8        283.71        266.69         7.39 o                         
   0   4   8        268.29        263.45         7.26 o                         
  -1  -4  -8         76.26         71.51         3.14 o                         
  -1  -4  -8         72.12         70.84         2.87 o                         
   1   4   8         70.86         70.00         4.13 o                         
   1   4   8         67.01         66.03         4.32 o                         
  -2  -4  -8         38.98         34.83         2.85 o                         
  -2  -4  -8         41.22         38.53         2.98 o                         
   2   4   8         50.23         50.35         3.66 o                         
   2   4   8         47.50         48.54         4.24 o                         
  -3  -4  -8        279.72        272.48         7.87 o                         
  -3  -4  -8        264.52        250.46         7.04 o                         
   3   4   8        278.16        257.96         6.96 o                         
   3   4   8        294.14        273.75         7.19 o                         
  -4  -4  -8        198.11        201.66         7.07 o                         
  -4  -4  -8        209.50        213.25         7.36 o                         
   4   4   8        164.09        173.32         7.11 o                         
   4   4   8        173.52        177.64         7.14 o                         
  -5  -4  -8        332.19        359.95        11.02 o                         
  -5  -4  -8        314.14        315.61        10.17 o                         
   5   4   8        317.55        313.04         9.26 o                         
   5   4   8        335.80        357.59        12.17 o                         
  -6  -4  -8         49.97         44.32         5.36 o                         
  -6  -4  -8         52.84         48.32         5.56 o                         
   6   4   8         53.73         48.59         5.33 o                         
   6   4   8         56.82         56.22         5.09 o                         
   6   4   8        110.56        103.07        15.13 o                         
   7  -5  -8         13.27         16.95         4.34 o                         
   7  -5  -8         14.03         14.58         5.27 o                         
  -7   5   8         14.65         21.20         6.11 o                         
  -7   5   8         13.86         16.09         5.67 o                         
   6  -5  -8         13.59          7.09         3.23 o                         
   6  -5  -8         14.37          7.56         4.18 o                         
  -6   5   8         29.21         26.33         4.33 o                         
  -6   5   8         27.62         19.84         4.16 o                         
   5  -5  -8        181.19        187.14         5.76 o                         
   5  -5  -8        191.60        203.86         7.15 o                         
  -5   5   8        193.83        214.05         7.12 o                         
  -5   5   8        183.30        187.52         6.45 o                         
   4  -5  -8        529.66        508.23        10.82 o                         
   4  -5  -8        500.89        485.17        10.00 o                         
  -4   5   8        462.84        445.56        16.01 o                         
  -4   5   8        437.69        436.57        13.12 o                         
   3  -5  -8        438.96        434.17         9.67 o                         
   3  -5  -8        464.18        430.05         8.92 o                         
  -3   5   8        528.30        497.01        14.94 o                         
  -3   5   8        499.59        488.52        21.67 o                         
   2  -5  -8          9.40          9.66         2.03 o                         
   2  -5  -8          8.89         10.20         1.76 o                         
  -2   5   8         16.11         18.95         3.96 o                         
  -2   5   8         15.24         12.63         3.13 o                         
   1  -5  -8         42.52         40.48         2.11 o                         
   1  -5  -8         40.21         38.55         1.92 o                         
  -1   5   8         37.33         35.82         3.65 o                         
  -1   5   8         39.47         41.10         4.10 o                         
   0  -5  -8         79.41         81.49         3.44 o                         
   0  -5  -8         83.97         87.83         3.47 o                         
   0   5   8         99.82        109.91         5.96 o                         
   0   5   8         94.40         89.99         4.98 o                         
  -1  -5  -8        173.05        178.64         5.49 o                         
  -1  -5  -8        163.65        157.92         5.05 o                         
   1   5   8        223.74        215.24         7.59 o                         
   1   5   8        236.60        231.65         9.77 o                         
  -2  -5  -8        386.95        374.55         9.04 o                         
  -2  -5  -8        409.18        386.85         9.28 o                         
   2   5   8        373.72        363.83        11.21 o                         
   2   5   8        395.19        386.20        10.77 o                         
  -3  -5  -8        198.07        200.26         6.29 o                         
  -3  -5  -8        187.31        185.05         6.00 o                         
   3   5   8        164.44        156.90         6.35 o                         
   3   5   8        155.51        158.95         7.79 o                         
  -4  -5  -8         20.21         24.49         4.04 o                         
  -4  -5  -8         21.37         22.95         4.56 o                         
   4   5   8         24.44         28.26         4.99 o                         
   4   5   8         23.11         20.10         4.99 o                         
  -5  -5  -8         43.87         41.67         4.91 o                         
  -5  -5  -8         46.39         46.13         5.12 o                         
   5   5   8         39.04         40.70         6.10 o                         
   5   5   8         41.28         36.26         6.11 o                         
   5  -6  -8         71.18         74.64         6.17 o                         
   5  -6  -8         67.31         75.56         6.63 o                         
  -5   6   8         86.37         92.79        18.03 o                         
  -5   6   8         81.68         92.10        11.61 o                         
   4  -6  -8          2.52         11.37         2.93 o                         
   4  -6  -8          2.38          3.27         3.12 o                         
  -4   6   8          1.38         -8.89         8.89 o                         
  -4   6   8          1.30          1.99         9.50 o                         
   3  -6  -8         54.93         53.81         3.09 o                         
   3  -6  -8         58.08         53.87         4.01 o                         
  -3   6   8         71.33         80.53        10.87 o                         
  -3   6   8         67.45         71.84         8.77 o                         
   2  -6  -8        177.48        174.65         5.33 o                         
   2  -6  -8        187.67        180.91         5.10 o                         
  -2   6   8        171.21        183.67        16.02 o                         
  -2   6   8        161.90        152.22        13.32 o                         
   1  -6  -8        306.36        320.26         6.82 o                         
   1  -6  -8        289.71        310.37         8.32 o                         
  -1   6   8        366.79        368.37        18.03 o                         
  -1   6   8        346.86        370.71        13.76 o                         
   0  -6  -8         65.08         70.86         3.29 o                         
   0  -6  -8         61.54         65.76         3.07 o                         
   0   6   8         62.35         65.94         5.56 o                         
   0   6   8         58.96         81.80         7.28 o                         
  -1  -6  -8         35.30         34.83         3.19 o                         
  -1  -6  -8         37.32         36.99         3.35 o                         
   1   6   8         24.47         22.22         4.58 o                         
   1   6   8         25.88         21.22         3.99 o                         
  -2  -6  -8          1.72         -0.20         3.19 o                         
  -2  -6  -8          1.63          4.36         3.14 o                         
   2   6   8          3.11          0.03         3.67 o                         
   2   6   8          2.94          0.46         4.05 o                         
  -3  -6  -8         85.85         85.34         5.28 o                         
  -3  -6  -8         90.78        101.83         5.24 o                         
   3   6   8         92.16         86.11         5.85 o                         
   3   6   8         97.46         96.85         6.54 o                         
  -4  -6  -8         82.54         80.37         5.73 o                         
  -4  -6  -8         87.29         82.20         5.47 o                         
   4   6   8         72.36         75.12         8.04 o                         
   4   6   8         68.43         56.85         8.23 o                         
   3  -7  -8        144.93        141.94         7.47 o                         
   3  -7  -8        137.06        147.56         7.46 o                         
  -3   7   8        131.18        124.72        19.13 o                         
  -3   7   8        124.05        109.96        16.27 o                         
   2  -7  -8         30.24         34.78         5.95 o                         
   2  -7  -8         28.60         27.46         3.94 o                         
  -2   7   8         25.04         17.97        13.88 o                         
  -2   7   8         23.68         19.28        10.68 o                         
   1  -7  -8          5.69          4.45         4.33 o                         
   1  -7  -8          5.38          7.19         4.53 o                         
  -1   7   8          4.04          7.27         7.49 o                         
  -1   7   8          4.27         14.17         9.61 o                         
   0  -7  -8         88.63         85.41         4.41 o                         
   0  -7  -8         83.82         80.86         5.95 o                         
   0   7   8         97.52        108.55        10.36 o                         
   0   7   8        103.12        119.53        11.03 o                         
  -1  -7  -8         53.20         45.51         4.18 o                         
  -1  -7  -8         56.25         55.32         3.94 o                         
   1   7   8         60.20         46.60         6.91 o                         
   1   7   8         63.66         66.34         9.64 o                         
  -9   0   9          8.79         10.69         6.29 o                         
  -9   0   9          9.30          6.43         6.71 o                         
  -8   0   9        107.24        118.49         7.55 o                         
  -8   0   9        113.40        110.45         7.18 o                         
  -7   0   9        365.52        383.07        11.28 o                         
  -7   0   9        386.53        401.45        12.21 o                         
  -6   0   9         30.04         31.81         3.15 o                         
  -6   0   9         31.76         24.61         3.80 o                         
  -5   0   9       1193.97       1199.96        21.15 o                         
  -5   0   9       1262.57       1255.85        23.19 o                         
  -4   0   9        200.99        204.11         5.46 o                         
  -4   0   9        190.07        187.90         4.75 o                         
  -3   0   9         89.80         92.36         2.96 o                         
  -3   0   9         94.96         95.49         3.22 o                         
  -2   0   9        453.69        460.10         8.86 o                         
  -2   0   9        429.04        430.21         8.22 o                         
  -1   0   9        763.16        772.42        14.40 o                         
  -1   0   9        721.70        723.25        13.50 o                         
   0   0   9       1265.19       1290.69        24.02 o                         
   0   0   9       1196.45       1208.70        21.55 o                         
   1   0   9        292.74        273.71         5.90 o                         
   1   0   9        276.83        255.86         5.57 o                         
   2   0   9          6.76          5.40         2.01 o                         
   2   0   9          6.40          6.88         1.88 o                         
   2   0   9         13.16         10.66         6.78 o                         
   3   0   9         41.14         49.52         7.27 o                         
   3   0   9         84.65         98.88         5.11 o                         
   3   0   9         43.51         53.97         7.90 o                         
   4   0   9        692.25        705.51        18.73 o                         
   5   0   9        434.03        429.42        13.40 o                         
   6   0   9       1003.76       1049.72        39.96 o                         
   6   0   9        515.89        566.91        43.86 o                         
   6   0   9        487.86        521.64        39.02 o                         
   7   0   9         71.93         80.41         7.95 o                         
   7   0   9         68.03         54.93         9.57 o                         
   7   0   9        139.96        106.55        19.96 o                         
   8   0   9         56.21         52.64         7.75 o                         
   8   0   9         59.44         54.62         8.89 o                         
   9  -1  -9        201.14        188.46        11.07 o                         
   9  -1  -9        190.21        180.24        10.83 o                         
  -9   1   9        244.98        259.74        11.09 o                         
  -9   1   9        231.67        224.15        11.50 o                         
   8  -1  -9        263.29        277.40         9.82 o                         
   8  -1  -9        248.99        239.68         8.99 o                         
  -8   1   9        264.92        270.57         9.82 o                         
  -8   1   9        250.53        244.73         7.85 o                         
   7  -1  -9         97.45         94.05         5.15 o                         
   7  -1  -9         92.15         98.00         5.59 o                         
  -7   1   9         68.46         73.44         4.29 o                         
  -7   1   9         64.74         65.78         3.83 o                         
   6  -1  -9         20.60         19.32         2.51 o                         
   6  -1  -9         21.78         24.81         3.19 o                         
  -6   1   9         19.33         22.61         3.54 o                         
  -6   1   9         18.28         17.12         2.47 o                         
   5  -1  -9        221.94        218.30         5.30 o                         
   5  -1  -9        209.88        208.47         4.74 o                         
  -5   1   9        167.08        165.78         5.45 o                         
  -5   1   9        176.68        181.58         5.84 o                         
   4  -1  -9        551.34        551.67        10.49 o                         
   4  -1  -9        521.38        520.98         9.83 o                         
  -4   1   9        589.40        585.46        11.13 o                         
  -4   1   9        557.38        568.38        11.46 o                         
   3  -1  -9        915.99        934.66        18.92 o                         
   3  -1  -9        968.61        970.44        18.18 o                         
  -3   1   9       1108.02       1118.08        18.58 o                         
  -3   1   9       1047.82       1059.90        18.25 o                         
   2  -1  -9        793.10        799.13        13.60 o                         
   2  -1  -9        838.67        872.21        16.14 o                         
  -2   1   9        756.48        780.62        14.64 o                         
  -2   1   9        715.38        734.23        13.58 o                         
   1  -1  -9         15.35         16.78         1.81 o                         
   1  -1  -9         14.52         13.76         1.60 o                         
  -1   1   9         17.13         14.84         1.56 o                         
  -1   1   9         18.11         18.02         1.66 o                         
   0  -1  -9         49.22         51.93         2.92 o                         
   0  -1  -9         46.55         49.44         2.09 o                         
   0   1   9         24.15         27.31         2.04 o                         
   0   1   9         25.54         26.72         1.89 o                         
  -1  -1  -9        924.40        935.90        17.33 o                         
  -1  -1  -9        977.51        972.40        17.50 o                         
   1   1   9        953.59        955.11        18.06 o                         
   1   1   9       1008.38       1020.43        19.03 o                         
   1   1   9       1961.96       2011.08       120.29 o                         
  -2  -1  -9        608.11        588.09        16.95 o                         
  -2  -1  -9       1183.17       1173.30        28.19 o                         
  -2  -1  -9        575.06        559.35        15.22 o                         
   2   1   9       1042.45        992.23        30.59 o                         
   2   1   9        535.78        518.57        16.36 o                         
   2   1   9        506.67        496.13        15.44 o                         
  -3  -1  -9        865.06        854.75        23.46 o                         
  -3  -1  -9        420.45        401.59        14.47 o                         
  -3  -1  -9        444.61        433.79        15.17 o                         
   3   1   9        489.02        506.91        14.32 o                         
   3   1   9        462.45        450.93        12.65 o                         
   3   1   9        951.47        934.22        33.14 o                         
  -4  -1  -9        131.54        128.56         8.32 o                         
  -4  -1  -9         67.61         62.83         6.13 o                         
  -4  -1  -9         63.93         59.89         8.07 o                         
   4   1   9        100.21        104.15         6.39 o                         
   4   1   9         94.77         90.71         4.99 o                         
  -5  -1  -9         38.00         40.79         6.25 o                         
  -5  -1  -9         35.94         36.79         6.68 o                         
  -5  -1  -9         73.94         86.22        10.34 o                         
   5   1   9         75.16         76.65        11.36 o                         
   5   1   9         38.63         30.96         5.89 o                         
   5   1   9         36.53         32.17         5.21 o                         
  -6  -1  -9         40.59         55.48         9.23 o                         
  -6  -1  -9         83.51         96.85        11.20 o                         
  -6  -1  -9         42.92         40.45         7.47 o                         
   6   1   9         58.52         69.02         7.31 o                         
   6   1   9         55.34         71.62         6.56 o                         
   6   1   9        113.86        128.38        13.54 o                         
  -7  -1  -9        249.24        250.19        14.74 o                         
  -7  -1  -9        512.79        514.57        30.76 o                         
  -7  -1  -9        263.56        277.90        14.74 o                         
   7   1   9        254.24        285.65        13.13 o                         
   7   1   9        268.85        269.45        14.02 o                         
   7   1   9        523.10        527.44        31.08 o                         
   8  -2  -9         69.47         69.80         6.32 o                         
   8  -2  -9         73.46         75.20         6.33 o                         
  -8   2   9         73.38         82.21         5.79 o                         
  -8   2   9         77.60         73.77         5.26 o                         
   7  -2  -9        208.08        203.05         7.25 o                         
   7  -2  -9        196.77        200.12         7.87 o                         
  -7   2   9        208.23        210.30         7.27 o                         
  -7   2   9        196.92        195.85         5.95 o                         
   6  -2  -9        315.76        311.87         9.45 o                         
   6  -2  -9        298.60        304.60         8.62 o                         
  -6   2   9        289.96        296.22         7.46 o                         
  -6   2   9        306.62        331.76         9.30 o                         
   5  -2  -9        352.03        344.45         7.80 o                         
   5  -2  -9        372.25        355.51         8.42 o                         
  -5   2   9        380.49        363.98         8.98 o                         
  -5   2   9        402.35        400.61        10.40 o                         
   4  -2  -9         74.38         77.16         2.96 o                         
   4  -2  -9         70.34         68.35         2.57 o                         
  -4   2   9         77.81         75.37         3.46 o                         
  -4   2   9         73.59         72.05         2.73 o                         
   3  -2  -9          1.81          2.54         1.58 o                         
   3  -2  -9          1.92          4.25         1.71 o                         
  -3   2   9          3.79          3.12         1.51 o                         
  -3   2   9          4.01          4.31         1.85 o                         
   2  -2  -9        667.76        679.42        11.65 o                         
   2  -2  -9        631.48        637.18        10.66 o                         
  -2   2   9        637.48        648.07        12.55 o                         
  -2   2   9        602.85        614.33        10.96 o                         
   1  -2  -9        732.38        729.44        12.52 o                         
   1  -2  -9        774.46        790.63        14.61 o                         
  -1   2   9        773.33        777.71        15.31 o                         
  -1   2   9        731.31        714.35        13.49 o                         
   0  -2  -9        551.98        553.14        10.78 o                         
   0  -2  -9        583.69        577.09        11.08 o                         
   0   2   9        630.23        617.14        11.04 o                         
   0   2   9        595.98        569.94        10.86 o                         
  -1  -2  -9         59.38         55.72         2.54 o                         
  -1  -2  -9         62.79         56.75         2.88 o                         
   1   2   9         81.30         77.87         2.67 o                         
   1   2   9         85.97         80.50         3.02 o                         
  -2  -2  -9        137.12        143.82         7.99 o                         
  -2  -2  -9         70.48         81.78         4.00 o                         
  -2  -2  -9         66.65         68.48         3.86 o                         
   2   2   9         72.63         74.45         3.76 o                         
   2   2   9         68.68         70.69         2.99 o                         
   2   2   9        141.31        137.66         8.91 o                         
  -3  -2  -9        250.38        255.56         9.12 o                         
  -3  -2  -9        121.69        117.11         6.57 o                         
  -3  -2  -9        128.69        128.54         6.37 o                         
   3   2   9        109.08        109.73         5.19 o                         
   3   2   9        115.35        112.44         5.50 o                         
   3   2   9        224.43        200.49        11.82 o                         
  -4  -2  -9        928.03       1008.89        39.24 o                         
  -4  -2  -9        451.06        457.83        18.04 o                         
  -4  -2  -9        476.97        471.47        18.13 o                         
   4   2   9        489.49        492.52        15.68 o                         
   4   2   9        952.38       1020.30        47.02 o                         
   4   2   9        462.89        461.50        14.75 o                         
  -5  -2  -9         85.64         88.10         8.31 o                         
  -5  -2  -9         90.56        109.79         8.30 o                         
  -5  -2  -9        176.20        188.70        11.23 o                         
   5   2   9        109.28        117.02         7.69 o                         
   5   2   9        103.34         95.68         6.12 o                         
   5   2   9        212.62        193.91        14.10 o                         
  -6  -2  -9        176.77        188.42        11.80 o                         
  -6  -2  -9        186.92        182.92        11.45 o                         
  -6  -2  -9        363.69        374.51        17.90 o                         
   6   2   9        194.12        198.29         8.89 o                         
   6   2   9        205.28        206.63         9.56 o                         
   6   2   9        399.40        395.14        23.17 o                         
  -7  -2  -9         19.76         22.94         8.42 o                         
  -7  -2  -9         40.66         38.40        14.77 o                         
  -7  -2  -9         20.90         18.28         7.80 o                         
   7   2   9         28.05         24.33         8.27 o                         
   7   2   9         57.71         57.33        14.09 o                         
   7   2   9         29.66         22.60        11.22 o                         
   8  -3  -9        117.63        113.45         8.12 o                         
   8  -3  -9        111.24         97.77         7.69 o                         
  -8   3   9        115.65        128.07         8.95 o                         
  -8   3   9        122.30        118.54         6.98 o                         
   7  -3  -9         61.94         60.91         5.45 o                         
   7  -3  -9         58.57         55.13         4.78 o                         
  -7   3   9         68.10         66.68         5.02 o                         
  -7   3   9         64.40         58.94         5.07 o                         
   6  -3  -9         18.26         16.06         4.04 o                         
   6  -3  -9         17.27         17.52         3.33 o                         
  -6   3   9         14.21         10.43         3.43 o                         
  -6   3   9         15.03         16.21         3.80 o                         
   5  -3  -9         93.91         89.31         4.17 o                         
   5  -3  -9         88.81         92.17         3.94 o                         
  -5   3   9        105.00        105.72         5.06 o                         
  -5   3   9        111.04        110.61         6.71 o                         
   4  -3  -9        395.99        386.05         7.86 o                         
   4  -3  -9        418.74        414.43         8.67 o                         
  -4   3   9        410.94        384.71        10.44 o                         
  -4   3   9        434.55        428.00        13.23 o                         
   3  -3  -9        717.34        736.18        13.47 o                         
   3  -3  -9        678.37        690.82        11.89 o                         
  -3   3   9        648.58        644.98        14.26 o                         
  -3   3   9        685.84        708.87        16.28 o                         
   2  -3  -9        251.36        252.20         5.60 o                         
   2  -3  -9        237.71        231.47         5.76 o                         
  -2   3   9        280.35        285.92         6.68 o                         
  -2   3   9        265.12        253.39         6.44 o                         
   1  -3  -9          4.67          3.10         1.45 o                         
   1  -3  -9          4.94          2.57         1.62 o                         
  -1   3   9          1.11          2.73         1.88 o                         
  -1   3   9          1.05         -0.16         1.76 o                         
   0  -3  -9         51.47         51.83         2.74 o                         
   0  -3  -9         54.43         59.69         2.58 o                         
   0   3   9         58.76         62.48         2.39 o                         
   0   3   9         55.57         54.78         3.09 o                         
  -1  -3  -9        406.75        401.12         7.90 o                         
  -1  -3  -9        384.65        380.86         7.71 o                         
   1   3   9        355.44        347.84         7.64 o                         
   1   3   9        336.13        335.42         7.16 o                         
  -2  -3  -9        421.64        410.42         9.33 o                         
  -2  -3  -9        445.87        449.11         9.60 o                         
   2   3   9        466.12        459.80         9.57 o                         
   2   3   9        440.80        434.05        10.30 o                         
  -3  -3  -9        187.81        191.49         6.42 o                         
  -3  -3  -9        365.41        364.65        29.86 o                         
  -3  -3  -9        177.60        164.79         6.49 o                         
   3   3   9        417.21        416.61        20.84 o                         
   3   3   9        202.78        202.45         7.31 o                         
   3   3   9        214.43        207.90         7.43 o                         
  -4  -3  -9        102.93        111.33         6.84 o                         
  -4  -3  -9         97.34        106.35         7.45 o                         
  -4  -3  -9        200.27        187.62        16.56 o                         
   4   3   9        110.44        102.11         4.89 o                         
   4   3   9        227.23        234.03        10.56 o                         
   4   3   9        116.79        107.10         4.64 o                         
  -5  -3  -9         42.83         40.66         7.06 o                         
  -5  -3  -9         45.29         42.46         6.59 o                         
  -5  -3  -9         88.12         71.88        11.04 o                         
   5   3   9         45.99         40.52         4.07 o                         
   5   3   9         43.49         45.44         4.44 o                         
   5   3   9         89.48         95.15         8.53 o                         
  -6  -3  -9         64.53         66.27         7.06 o                         
  -6  -3  -9         68.24         64.72         7.12 o                         
  -6  -3  -9        132.77        124.72        18.89 o                         
   6   3   9         63.56         65.96         5.70 o                         
   6   3   9         60.11         57.89         4.71 o                         
   6   3   9        123.66        141.76         9.92 o                         
  -7  -3  -9         11.35         21.01         7.22 o                         
  -7  -3  -9         10.73          4.10         7.12 o                         
   7   3   9         14.74          4.42        10.42 o                         
   7   3   9         28.69         27.07        10.67 o                         
   7   3   9         13.94         14.07        10.38 o                         
   7  -4  -9        247.27        247.78         8.99 o                         
   7  -4  -9        261.47        247.82         9.55 o                         
  -7   4   9        258.74        259.67        10.30 o                         
  -7   4   9        244.68        258.90        10.46 o                         
   6  -4  -9        184.02        184.87         6.80 o                         
   6  -4  -9        194.59        194.28         7.43 o                         
  -6   4   9        225.81        222.85         9.44 o                         
  -6   4   9        213.54        213.62         8.57 o                         
   5  -4  -9        148.74        156.66         5.64 o                         
   5  -4  -9        157.29        158.40         6.00 o                         
  -5   4   9        155.24        163.39         8.23 o                         
  -5   4   9        164.16        161.25         7.37 o                         
   4  -4  -9         69.64         76.08         3.37 o                         
   4  -4  -9         73.64         78.71         3.68 o                         
  -4   4   9         61.54         63.55         4.44 o                         
  -4   4   9         58.20         56.65         4.60 o                         
   3  -4  -9        123.63        119.76         3.49 o                         
   3  -4  -9        130.73        124.61         3.78 o                         
  -3   4   9        128.31        111.54         5.01 o                         
  -3   4   9        135.69        122.17         5.30 o                         
   2  -4  -9        107.97        112.45         3.31 o                         
   2  -4  -9        102.11        102.94         3.12 o                         
  -2   4   9         70.77         73.12         3.76 o                         
  -2   4   9         74.84         73.29         3.67 o                         
   1  -4  -9        410.47        403.30         7.74 o                         
   1  -4  -9        434.05        425.92         8.16 o                         
  -1   4   9        400.33        404.55        10.83 o                         
  -1   4   9        423.33        412.22        14.62 o                         
   0  -4  -9        422.76        428.98         8.58 o                         
   0  -4  -9        399.79        394.05         8.22 o                         
   0   4   9        463.08        466.08        13.77 o                         
   0   4   9        437.92        447.97        13.26 o                         
  -1  -4  -9        198.67        192.38         5.33 o                         
  -1  -4  -9        210.08        203.93         5.37 o                         
   1   4   9        181.43        174.64         7.64 o                         
   1   4   9        191.85        205.01         7.36 o                         
  -2  -4  -9         13.26          9.16         2.75 o                         
  -2  -4  -9         12.54         13.79         2.38 o                         
   2   4   9         12.71         16.38         3.69 o                         
   2   4   9         13.44         10.61         2.90 o                         
  -3  -4  -9        155.43        154.12         6.66 o                         
  -3  -4  -9        164.36        162.43         6.36 o                         
   3   4   9        163.27        162.22         5.84 o                         
   3   4   9        154.39        156.30         5.35 o                         
  -4  -4  -9         68.66         63.17         5.00 o                         
  -4  -4  -9         64.93         63.73         4.75 o                         
   4   4   9        102.13         98.93         5.50 o                         
   4   4   9         96.58         93.41         5.43 o                         
  -5  -4  -9        127.12        128.67         6.32 o                         
  -5  -4  -9        134.43        150.54         6.91 o                         
   5   4   9        216.09        212.55        14.54 o                         
   5   4   9        105.03        100.54        14.00 o                         
   5   4   9        111.06        117.67         9.03 o                         
  -6  -4  -9         75.03         67.26         6.79 o                         
  -6  -4  -9         79.34         84.65         7.35 o                         
   6   4   9         62.40         61.22         5.81 o                         
   6   4   9         59.01         65.86         7.42 o                         
   6   4   9        121.41        147.79        16.36 o                         
   6  -5  -9          6.15          3.83         3.79 o                         
   6  -5  -9          6.50          5.06         4.62 o                         
  -6   5   9          5.90          2.73         4.73 o                         
  -6   5   9          6.24          0.44         6.18 o                         
   5  -5  -9         85.88         97.58         5.22 o                         
   5  -5  -9         81.22         94.06         4.35 o                         
  -5   5   9         96.84         85.17         5.20 o                         
  -5   5   9         91.58         86.43         5.90 o                         
   4  -5  -9        123.78        123.81         4.23 o                         
   4  -5  -9        130.89        137.14         5.16 o                         
  -4   5   9        127.98        137.92         5.76 o                         
  -4   5   9        135.34        132.88         7.05 o                         
   3  -5  -9        448.55        463.09         9.75 o                         
   3  -5  -9        474.32        465.64        10.23 o                         
  -3   5   9        477.22        513.08        16.47 o                         
  -3   5   9        451.29        446.74        17.08 o                         
   2  -5  -9        153.43        147.09         3.91 o                         
   2  -5  -9        162.24        147.43         4.26 o                         
  -2   5   9        115.82        109.61         6.92 o                         
  -2   5   9        109.53        112.81         9.44 o                         
   1  -5  -9          0.55          1.86         1.95 o                         
   1  -5  -9          0.58          2.49         1.60 o                         
  -1   5   9          3.32          9.51         3.74 o                         
  -1   5   9          3.51          7.38         3.74 o                         
   0  -5  -9         19.42         16.40         2.51 o                         
   0  -5  -9         18.36         16.68         2.48 o                         
   0   5   9         19.19         14.10         4.32 o                         
   0   5   9         20.29         13.76         3.84 o                         
  -1  -5  -9         74.30         83.03         4.07 o                         
  -1  -5  -9         70.26         75.69         3.71 o                         
   1   5   9         68.55         70.74         5.20 o                         
   1   5   9         72.49         67.27         4.99 o                         
  -2  -5  -9        468.40        445.86        11.05 o                         
  -2  -5  -9        495.31        467.10        10.97 o                         
   2   5   9        461.99        431.05        13.21 o                         
   2   5   9        488.53        474.98        12.72 o                         
  -3  -5  -9         69.94         72.21         5.66 o                         
  -3  -5  -9         73.96         66.33         5.14 o                         
   3   5   9         83.22         76.61         4.98 o                         
   3   5   9         78.70         78.18         5.95 o                         
  -4  -5  -9         18.89         18.35         4.38 o                         
  -4  -5  -9         17.87         17.51         4.23 o                         
   4   5   9         16.30          8.15         5.24 o                         
   4   5   9         15.42         19.72         5.35 o                         
  -5  -5  -9         43.96         35.11         5.40 o                         
  -5  -5  -9         46.49         42.58         5.53 o                         
   5   5   9         46.23         38.30         7.24 o                         
   5   5   9         48.89         36.56         7.02 o                         
   5  -6  -9         68.80         60.56         5.39 o                         
   5  -6  -9         65.06         64.42         7.36 o                         
  -5   6   9         64.26         60.10        16.41 o                         
  -5   6   9         60.77         71.59        13.39 o                         
   4  -6  -9         77.08         71.18         4.21 o                         
   4  -6  -9         72.89         79.42         4.61 o                         
  -4   6   9         77.92         75.30        10.06 o                         
  -4   6   9         82.40        100.04        13.24 o                         
   3  -6  -9         45.63         45.44         3.16 o                         
   3  -6  -9         48.25         37.45         3.12 o                         
  -3   6   9         54.39         53.67        10.53 o                         
  -3   6   9         51.44         74.49         9.16 o                         
   2  -6  -9        105.93        104.25         3.49 o                         
   2  -6  -9        100.17        103.77         4.85 o                         
  -2   6   9         95.04         99.08         9.84 o                         
  -2   6   9        100.50        122.32        10.05 o                         
   1  -6  -9        209.09        204.55         6.13 o                         
   1  -6  -9        197.73        188.05         5.19 o                         
  -1   6   9        204.03        201.95        11.16 o                         
  -1   6   9        215.75        223.50        11.00 o                         
   0  -6  -9        176.80        186.91         5.80 o                         
   0  -6  -9        167.20        173.43         5.74 o                         
   0   6   9        125.60        138.56        10.66 o                         
   0   6   9        118.77        133.62         8.77 o                         
  -1  -6  -9         88.23        102.19         4.98 o                         
  -1  -6  -9         93.30        110.31         4.79 o                         
   1   6   9         97.54        114.50         6.26 o                         
   1   6   9         92.24         96.57         6.59 o                         
  -2  -6  -9         34.29         27.00         3.81 o                         
  -2  -6  -9         36.26         30.25         4.04 o                         
   2   6   9         40.88         28.17         5.04 o                         
   2   6   9         38.66         35.95         5.72 o                         
  -3  -6  -9         97.79         99.08         5.99 o                         
  -3  -6  -9         92.48         88.78         5.83 o                         
   3   6   9         96.75         90.35         7.60 o                         
   3   6   9        102.31        108.36         7.77 o                         
  -4  -6  -9         43.27         36.02         5.98 o                         
  -4  -6  -9         45.76         43.55         5.62 o                         
   4   6   9         60.09         46.38         7.65 o                         
   4   6   9         56.82         66.09         8.71 o                         
   2  -7  -9         59.14         53.41         5.42 o                         
   2  -7  -9         62.54         56.67         6.18 o                         
  -2   7   9         49.75         32.13        12.19 o                         
  -2   7   9         52.61         67.25        17.19 o                         
   1  -7  -9          1.88         -0.01         4.58 o                         
   1  -7  -9          1.99          2.55         5.43 o                         
  -1   7   9          1.31         -0.65         8.75 o                         
  -1   7   9          1.39          5.88         9.94 o                         
   0  -7  -9          6.83          6.31         3.06 o                         
   0  -7  -9          7.22         10.33         3.83 o                         
   0   7   9          4.44          5.36         7.99 o                         
   0   7   9          4.70         -6.59        10.23 o                         
   1   7   9         23.37         19.28        12.50 o                         
   1   7   9         22.10          0.06         8.91 o                         
  -9   0  10         35.96         22.95         7.54 o                         
  -9   0  10         38.02         34.46         7.17 o                         
  -8   0  10         27.36         31.09         4.36 o                         
  -8   0  10         28.94         33.39         4.62 o                         
  -7   0  10        266.24        276.09         8.24 o                         
  -7   0  10        281.54        291.27         8.95 o                         
  -6   0  10        148.23        143.62         5.42 o                         
  -6   0  10        140.18        133.81         5.63 o                         
  -5   0  10       1128.25       1149.17        22.15 o                         
  -5   0  10       1193.08       1181.57        23.07 o                         
  -4   0  10         84.88         82.43         3.44 o                         
  -4   0  10         80.27         75.04         2.92 o                         
  -3   0  10          1.10          0.71         1.62 o                         
  -3   0  10          1.16          1.00         1.85 o                         
  -2   0  10        104.46         98.16         3.11 o                         
  -2   0  10         98.78         92.94         3.17 o                         
  -1   0  10        612.53        604.53        11.73 o                         
  -1   0  10        647.73        657.61        12.14 o                         
   0   0  10       1407.56       1500.61        26.71 o                         
   0   0  10       1331.09       1373.86        25.37 o                         
   1   0  10        179.05        170.15         4.36 o                         
   1   0  10        189.34        177.85         4.93 o                         
   2   0  10        135.94        132.96         4.50 o                         
   2   0  10        128.55        130.30         4.56 o                         
   3   0  10          0.43          1.48         3.16 o                         
   3   0  10          0.84         -0.98         5.93 o                         
   3   0  10          0.41          0.41         2.97 o                         
   4   0  10        938.18       1187.00        82.87 o                         
   4   0  10        887.20       1132.79        72.33 o                         
   4   0  10       1825.38       1822.52        40.27 o                         
   5   0  10        387.98        410.64        15.87 o                         
   6   0  10         14.83         21.41         8.97 o                         
   6   0  10          7.62         -3.97        10.13 o                         
   6   0  10          7.21         -1.77         9.58 o                         
   7   0  10         74.96        102.17        11.36 o                         
   7   0  10        154.22        185.95        15.52 o                         
   7   0  10         79.26         88.12        10.24 o                         
   9  -1 -10        107.37        108.69        10.65 o                         
   9  -1 -10        113.54        123.63        10.59 o                         
  -9   1  10        149.73        151.99         8.18 o                         
  -9   1  10        158.33        155.98        10.79 o                         
   8  -1 -10        277.77        289.45         9.83 o                         
   8  -1 -10        262.68        265.56        10.88 o                         
  -8   1  10        243.17        250.31         8.67 o                         
  -8   1  10        257.15        253.50         9.02 o                         
   7  -1 -10        256.31        251.63         8.27 o                         
   7  -1 -10        242.39        243.08         7.79 o                         
  -7   1  10        220.25        214.04         7.50 o                         
  -7   1  10        232.90        228.20         9.40 o                         
   6  -1 -10        104.86        104.78         4.69 o                         
   6  -1 -10        110.89        106.95         4.77 o                         
  -6   1  10        114.59        107.91         5.54 o                         
  -6   1  10        108.36        108.20         4.84 o                         
   5  -1 -10        283.86        289.13         7.95 o                         
   5  -1 -10        268.44        264.47         6.38 o                         
  -5   1  10        276.83        264.70         7.73 o                         
  -5   1  10        261.79        258.71         7.45 o                         
   4  -1 -10        496.04        493.76         9.79 o                         
   4  -1 -10        469.09        469.06         9.38 o                         
  -4   1  10        474.03        469.74         9.35 o                         
  -4   1  10        501.26        497.42        10.07 o                         
   3  -1 -10        395.22        382.66         8.65 o                         
   3  -1 -10        417.93        392.30         9.12 o                         
  -3   1  10        431.43        416.01         8.48 o                         
  -3   1  10        407.99        393.18         8.24 o                         
   2  -1 -10        545.60        524.92         9.95 o                         
   2  -1 -10        576.95        573.26        10.26 o                         
  -2   1  10        558.94        539.99        10.17 o                         
  -2   1  10        591.06        577.06        10.88 o                         
   1  -1 -10        109.73        106.63         3.41 o                         
   1  -1 -10        116.03        119.42         3.75 o                         
  -1   1  10        125.34        123.17         3.57 o                         
  -1   1  10        118.53        116.55         3.35 o                         
   0  -1 -10         27.36         27.87         2.15 o                         
   0  -1 -10         25.87         32.94         2.07 o                         
   0   1  10         28.31         34.57         2.18 o                         
   0   1  10         26.77         28.83         2.04 o                         
  -1  -1 -10        207.00        211.63         5.13 o                         
  -1  -1 -10        218.90        223.73         5.46 o                         
   1   1  10        239.16        247.32         5.79 o                         
   1   1  10        226.16        227.56         5.66 o                         
  -2  -1 -10        655.37        637.32        16.21 o                         
  -2  -1 -10       1348.39       1398.47        39.91 o                         
  -2  -1 -10        693.02        688.55        18.35 o                         
   2   1  10        770.64        761.88        18.30 o                         
   2   1  10        728.77        738.04        17.33 o                         
   2   1  10       1499.41       1502.47        61.75 o                         
  -3  -1 -10       1807.98       1869.42        46.83 o                         
  -3  -1 -10        929.24        941.69        27.89 o                         
  -3  -1 -10        878.75        833.29        25.95 o                         
   3   1  10        953.77        969.70        25.50 o                         
   3   1  10       1855.72       1849.98        56.40 o                         
   3   1  10        901.95        898.48        23.10 o                         
  -4  -1 -10        252.17        248.75        10.95 o                         
  -4  -1 -10        490.63        490.57        16.93 o                         
  -4  -1 -10        238.47        204.98        22.32 o                         
   4   1  10        153.81        149.28         8.07 o                         
   4   1  10        162.64        174.09         9.05 o                         
  -5  -1 -10          3.04         12.05         7.16 o                         
  -5  -1 -10          6.26          6.64         6.37 o                         
  -5  -1 -10          3.22          0.21         5.74 o                         
   5   1  10          1.57         -1.17         4.24 o                         
   5   1  10          1.66          3.32         5.14 o                         
   5   1  10          3.22         -0.67         8.72 o                         
  -6  -1 -10         97.14        100.78        11.13 o                         
  -6  -1 -10         49.93         53.99         7.78 o                         
  -6  -1 -10         47.21         52.26         8.63 o                         
   6   1  10         38.56         36.96         7.16 o                         
   6   1  10         36.46         51.81         6.62 o                         
   6   1  10         75.02         69.66        12.58 o                         
  -7  -1 -10         23.59         39.28        11.88 o                         
  -7  -1 -10         11.46         19.77         9.96 o                         
  -7  -1 -10         12.12         19.15         9.70 o                         
   7   1  10         23.97         31.96         8.63 o                         
   7   1  10         22.67          3.11         7.20 o                         
   7   1  10         46.64         65.10        14.90 o                         
   8  -2 -10         14.99         20.74         4.95 o                         
   8  -2 -10         15.86         14.76         5.88 o                         
  -8   2  10         18.09         17.06         4.18 o                         
  -8   2  10         19.13         16.62         4.81 o                         
   7  -2 -10        118.18        133.90         5.96 o                         
   7  -2 -10        124.97        131.50         6.61 o                         
  -7   2  10        145.11        159.93         7.31 o                         
  -7   2  10        137.23        136.19         4.65 o                         
   6  -2 -10        636.91        628.83        14.83 o                         
   6  -2 -10        602.31        604.17        14.14 o                         
  -6   2  10        606.98        603.18        14.09 o                         
  -6   2  10        641.86        633.82        18.75 o                         
   5  -2 -10        408.23        396.86         9.05 o                         
   5  -2 -10        431.68        423.31        10.56 o                         
  -5   2  10        403.67        402.68        10.29 o                         
  -5   2  10        426.86        431.28        11.56 o                         
   4  -2 -10        162.42        168.67         4.99 o                         
   4  -2 -10        153.59        153.23         4.14 o                         
  -4   2  10        137.62        136.84         4.45 o                         
  -4   2  10        145.53        158.16         6.01 o                         
   3  -2 -10          3.63          2.87         1.88 o                         
   3  -2 -10          3.43          3.94         1.69 o                         
  -3   2  10          6.55          4.84         2.03 o                         
  -3   2  10          6.19          3.30         1.72 o                         
   2  -2 -10        352.99        355.01         7.87 o                         
   2  -2 -10        373.27        370.26         7.57 o                         
  -2   2  10        350.11        353.67         7.00 o                         
  -2   2  10        370.22        367.30         8.03 o                         
   1  -2 -10        170.04        156.79         4.26 o                         
   1  -2 -10        179.81        169.33         4.66 o                         
  -1   2  10        227.75        217.82         5.08 o                         
  -1   2  10        215.38        203.40         5.24 o                         
   0  -2 -10        289.96        294.33         6.26 o                         
   0  -2 -10        306.62        301.03         6.57 o                         
   0   2  10        303.96        285.67         6.21 o                         
   0   2  10        321.42        302.05         6.76 o                         
  -1  -2 -10        425.27        410.00         9.64 o                         
  -1  -2 -10        449.71        434.55        11.23 o                         
   1   2  10        551.40        530.96        10.89 o                         
   1   2  10        521.44        496.22        10.26 o                         
  -2  -2 -10        625.89        634.82        13.61 o                         
  -2  -2 -10        591.89        573.45        12.05 o                         
  -2  -2 -10       1217.78       1258.18        73.91 o                         
   2   2  10        563.90        560.94        12.22 o                         
   2   2  10        596.30        601.64        13.91 o                         
   2   2  10       1160.21       1172.41        73.89 o                         
  -3  -2 -10        181.49        187.24         8.86 o                         
  -3  -2 -10        353.12        370.05        12.63 o                         
  -3  -2 -10        171.63        170.71         9.81 o                         
   3   2  10        388.30        387.51        13.49 o                         
   3   2  10        199.57        200.39         8.30 o                         
   3   2  10        188.73        193.37         7.83 o                         
  -4  -2 -10        283.05        282.81        15.73 o                         
  -4  -2 -10        299.32        322.68        18.21 o                         
  -4  -2 -10        582.37        629.32        23.06 o                         
   4   2  10        295.66        296.80        10.95 o                         
   4   2  10        312.65        325.98        12.27 o                         
   4   2  10        608.31        636.15        43.48 o                         
  -5  -2 -10        313.56        321.17        14.59 o                         
  -5  -2 -10        645.15        634.42        25.86 o                         
  -5  -2 -10        331.58        322.25        19.97 o                         
   5   2  10        457.06        493.35        28.80 o                         
   5   2  10        222.15        259.32        12.24 o                         
   5   2  10        234.91        239.85        10.78 o                         
  -6  -2 -10        219.95        225.98        12.82 o                         
  -6  -2 -10        208.00        204.65        12.89 o                         
  -6  -2 -10        427.94        449.70        22.61 o                         
   6   2  10        221.15        222.29        11.30 o                         
   6   2  10        455.00        485.92        26.75 o                         
   6   2  10        233.85        262.02        12.59 o                         
  -7  -2 -10         30.17         16.83        15.07 o                         
  -7  -2 -10         28.53         24.53        11.21 o                         
  -7  -2 -10         58.69         63.06        23.37 o                         
   7   2  10         39.34         34.93         7.86 o                         
   7   2  10         80.93         86.82        14.01 o                         
   7   2  10         41.60         63.81         8.89 o                         
   8  -3 -10        118.37        132.49         8.15 o                         
   8  -3 -10        125.17        133.13         9.02 o                         
  -8   3  10        134.60        144.78        11.13 o                         
  -8   3  10        127.29        126.44         7.81 o                         
   7  -3 -10        258.96        275.76        10.42 o                         
   7  -3 -10        273.84        269.20        10.03 o                         
  -7   3  10        245.77        258.10        10.36 o                         
  -7   3  10        259.90        257.98        12.51 o                         
   6  -3 -10         77.73         77.81         4.62 o                         
   6  -3 -10         82.20         71.84         5.07 o                         
  -6   3  10         74.06         68.23         6.58 o                         
  -6   3  10         78.32         79.06         7.70 o                         
   5  -3 -10        118.85        121.39         4.89 o                         
   5  -3 -10        125.68        124.71         5.37 o                         
  -5   3  10        114.87        123.64         6.62 o                         
  -5   3  10        121.47        118.33         7.81 o                         
   4  -3 -10        272.48        266.78         7.22 o                         
   4  -3 -10        257.68        263.98         6.06 o                         
  -4   3  10        257.40        280.22        11.18 o                         
  -4   3  10        243.41        254.16         8.61 o                         
   3  -3 -10        467.44        471.95         8.98 o                         
   3  -3 -10        442.04        451.48         8.99 o                         
  -3   3  10        437.46        443.37        13.94 o                         
  -3   3  10        413.69        430.04        12.36 o                         
   2  -3 -10        455.28        456.21         8.97 o                         
   2  -3 -10        481.44        488.03         9.70 o                         
  -2   3  10        602.40        602.49        12.66 o                         
  -2   3  10        569.67        551.05        12.12 o                         
   1  -3 -10         58.80         58.55         2.73 o                         
   1  -3 -10         55.61         53.81         2.51 o                         
  -1   3  10         24.85         30.75         3.78 o                         
  -1   3  10         23.50         23.93         2.48 o                         
   0  -3 -10         50.37         49.05         2.60 o                         
   0  -3 -10         47.63         49.63         2.89 o                         
   0   3  10         50.11         47.69         3.38 o                         
   0   3  10         52.99         51.81         2.55 o                         
  -1  -3 -10         11.48         11.02         2.25 o                         
  -1  -3 -10         12.14          9.66         2.58 o                         
   1   3  10         31.25         30.30         2.65 o                         
   1   3  10         29.56         26.56         2.52 o                         
  -2  -3 -10        327.31        306.44         7.20 o                         
  -2  -3 -10        346.11        340.96         8.05 o                         
   2   3  10        308.01        301.97         8.01 o                         
   2   3  10        325.71        318.12         9.14 o                         
  -3  -3 -10        575.89        597.75        15.19 o                         
  -3  -3 -10        544.60        538.17        17.76 o                         
   3   3  10        542.31        573.79        14.31 o                         
   3   3  10        512.84        501.98        13.52 o                         
  -4  -3 -10        515.15        562.47        21.60 o                         
  -4  -3 -10        250.38        255.07        12.98 o                         
  -4  -3 -10        264.77        268.46        12.56 o                         
   4   3  10        297.53        276.98         9.22 o                         
   4   3  10        281.37        267.31         9.34 o                         
   4   3  10        578.90        583.07        28.11 o                         
  -5  -3 -10         40.69         40.11         7.54 o                         
  -5  -3 -10         43.03         47.39         6.87 o                         
  -5  -3 -10         83.73        106.06        12.24 o                         
   5   3  10         35.16         32.89         4.19 o                         
   5   3  10         37.18         35.74         5.00 o                         
   5   3  10         72.33         81.78         9.96 o                         
  -6  -3 -10         47.72         43.12         8.01 o                         
  -6  -3 -10         92.84         89.03        13.28 o                         
  -6  -3 -10         45.12         52.23         8.74 o                         
   6   3  10         46.07         49.03         6.00 o                         
   6   3  10         89.64         88.32        10.17 o                         
   6   3  10         43.57         42.92         5.66 o                         
   7  -4 -10         78.67         73.68         6.16 o                         
   7  -4 -10         83.20         85.85         6.96 o                         
  -7   4  10         70.05         80.56         8.25 o                         
  -7   4  10         74.08         90.22         9.29 o                         
   6  -4 -10        263.90        258.53         8.85 o                         
   6  -4 -10        249.56        256.96         9.05 o                         
  -6   4  10        253.02        261.44        10.91 o                         
  -6   4  10        267.56        269.78        10.98 o                         
   5  -4 -10        315.87        314.53         8.82 o                         
   5  -4 -10        334.01        333.91         9.73 o                         
  -5   4  10        338.97        340.25        10.88 o                         
  -5   4  10        320.56        323.68        12.69 o                         
   4  -4 -10        111.60        119.68         4.37 o                         
   4  -4 -10        105.53        110.30         3.87 o                         
  -4   4  10         91.17         93.97         5.60 o                         
  -4   4  10         96.41        106.43         5.67 o                         
   3  -4 -10         18.22         16.58         2.12 o                         
   3  -4 -10         19.27         19.78         2.35 o                         
  -3   4  10         14.61         15.61         3.41 o                         
  -3   4  10         13.81         15.10         3.23 o                         
   2  -4 -10         83.17         83.15         3.32 o                         
   2  -4 -10         78.65         78.93         3.33 o                         
  -2   4  10         45.58         45.91         3.56 o                         
  -2   4  10         48.20         53.48         5.55 o                         
   1  -4 -10        206.30        199.20         5.22 o                         
   1  -4 -10        218.15        223.85         5.58 o                         
  -1   4  10        263.17        263.03        10.72 o                         
  -1   4  10        278.29        280.95         8.77 o                         
   0  -4 -10        285.00        284.22         6.89 o                         
   0  -4 -10        301.38        307.78         7.42 o                         
   0   4  10        341.03        342.64        12.33 o                         
   0   4  10        322.50        317.53         8.30 o                         
  -1  -4 -10        338.20        314.39         7.29 o                         
  -1  -4 -10        357.63        332.30         7.48 o                         
   1   4  10        273.93        273.49        13.33 o                         
   1   4  10        259.05        255.71         9.51 o                         
  -2  -4 -10        146.57        151.68         5.71 o                         
  -2  -4 -10        138.61        134.40         5.56 o                         
   2   4  10        136.27        126.38         6.85 o                         
   2   4  10        144.10        157.57         7.46 o                         
  -3  -4 -10        153.87        144.45         5.92 o                         
  -3  -4 -10        145.51        140.28         5.93 o                         
   3   4  10        138.20        132.26         5.54 o                         
   3   4  10        130.69        120.26         5.60 o                         
  -4  -4 -10        150.08        142.25         6.47 o                         
  -4  -4 -10        158.71        156.19         6.65 o                         
   4   4  10        162.32        158.87         8.38 o                         
   4   4  10        171.64        171.51         7.55 o                         
  -5  -4 -10        213.56        222.21         8.84 o                         
  -5  -4 -10        201.96        222.39         8.71 o                         
   5   4  10        230.32        259.18        14.84 o                         
   5   4  10        217.81        191.73        22.17 o                         
   5   4  10        448.13        433.03        33.29 o                         
  -6  -4 -10         30.12         27.95         6.35 o                         
  -6  -4 -10         31.85         39.91         6.66 o                         
   6   4  10         43.30         37.40        13.71 o                         
   6   4  10         40.95         21.11        13.98 o                         
   6  -5 -10          5.77          9.01         4.50 o                         
   6  -5 -10          6.10          0.89         6.46 o                         
  -6   5  10          8.53         12.37         7.10 o                         
  -6   5  10          8.07         14.06         6.02 o                         
   5  -5 -10         12.08          9.31         3.23 o                         
   5  -5 -10         12.77          8.28         4.21 o                         
  -5   5  10         12.44         12.22         4.36 o                         
  -5   5  10         11.76         11.35         5.09 o                         
   4  -5 -10         82.36         85.59         3.80 o                         
   4  -5 -10         87.09         79.31         3.83 o                         
  -4   5  10         87.40         73.32         4.75 o                         
  -4   5  10         92.42         97.19         7.54 o                         
   3  -5 -10        376.12        384.64         8.46 o                         
   3  -5 -10        397.73        398.42         8.46 o                         
  -3   5  10        348.08        350.45        10.93 o                         
  -3   5  10        368.08        379.87        14.86 o                         
   2  -5 -10        150.10        156.68         4.32 o                         
   2  -5 -10        158.72        164.43         5.49 o                         
  -2   5  10        147.19        162.76         7.88 o                         
  -2   5  10        139.19        157.80         7.66 o                         
   1  -5 -10         94.39         97.57         3.76 o                         
   1  -5 -10         99.81        112.23         4.22 o                         
  -1   5  10        120.60        133.11         7.90 o                         
  -1   5  10        114.04        112.50         7.59 o                         
   0  -5 -10         19.12         12.97         2.75 o                         
   0  -5 -10         20.22         15.94         2.86 o                         
   0   5  10         19.84         17.45         4.20 o                         
   0   5  10         20.98         13.63         4.39 o                         
  -1  -5 -10         32.38         24.55         2.92 o                         
  -1  -5 -10         30.62         34.55         3.23 o                         
   1   5  10         25.69         21.11         4.34 o                         
   1   5  10         27.17         26.82         4.18 o                         
  -2  -5 -10        282.96        281.29         8.76 o                         
  -2  -5 -10        267.59        259.15         8.20 o                         
   2   5  10        230.39        230.66         9.85 o                         
   2   5  10        243.62        242.39        10.63 o                         
  -3  -5 -10        167.42        162.83         6.78 o                         
  -3  -5 -10        177.04        190.36         7.38 o                         
   3   5  10        169.79        176.55         8.95 o                         
   3   5  10        160.57        158.20         8.63 o                         
  -4  -5 -10        121.88        120.23         6.36 o                         
  -4  -5 -10        128.89        130.48         6.75 o                         
   4   5  10        148.79        143.71         7.90 o                         
   4   5  10        140.70        144.10         9.27 o                         
  -5  -5 -10          1.20         -1.81         5.96 o                         
  -5  -5 -10          1.27          0.00         5.82 o                         
   5   5  10          4.08         25.48        12.42 o                         
   5   5  10          4.32          5.03         7.96 o                         
   4  -6 -10        158.62        151.51         6.26 o                         
   4  -6 -10        150.00        156.02         7.79 o                         
  -4   6  10        184.19        209.19        22.83 o                         
  -4   6  10        174.18        160.64        16.06 o                         
   3  -6 -10         17.09         12.82         2.96 o                         
   3  -6 -10         16.16         10.88         3.05 o                         
  -3   6  10         14.19         22.74        10.48 o                         
  -3   6  10         15.00         12.71        10.20 o                         
   2  -6 -10         10.37         10.49         2.63 o                         
   2  -6 -10          9.81         12.03         2.04 o                         
  -2   6  10         12.66         16.89         7.65 o                         
  -2   6  10         11.97         10.85         7.42 o                         
   1  -6 -10         77.74         69.50         4.02 o                         
   1  -6 -10         73.51         73.87         3.82 o                         
  -1   6  10         88.13         93.74         9.32 o                         
  -1   6  10         83.34         80.91         8.29 o                         
   0  -6 -10        302.58        299.48         8.67 o                         
   0  -6 -10        319.96        324.18         8.65 o                         
   0   6  10        292.27        271.29        12.87 o                         
   0   6  10        276.39        298.46        11.28 o                         
  -1  -6 -10        189.73        187.43         6.97 o                         
  -1  -6 -10        200.64        206.85         8.02 o                         
   1   6  10        223.28        244.50        10.29 o                         
   1   6  10        211.15        231.60        10.69 o                         
  -2  -6 -10         17.44         19.65         4.20 o                         
  -2  -6 -10         16.49         12.92         3.83 o                         
   2   6  10         14.41         12.81         5.40 o                         
   2   6  10         13.62         12.85         6.75 o                         
  -3  -6 -10         52.76         42.96         4.75 o                         
  -3  -6 -10         55.79         53.91         5.64 o                         
   3   6  10         56.06         55.96         6.83 o                         
   3   6  10         53.01         40.74         6.91 o                         
  -8   0  11          2.14          7.50         5.12 o                         
  -8   0  11          2.27          4.26         3.29 o                         
  -7   0  11        158.59        140.93         6.72 o                         
  -7   0  11        149.97        143.66         6.73 o                         
  -6   0  11        302.86        311.68         9.75 o                         
  -6   0  11        286.40        307.54         9.12 o                         
  -5   0  11        297.43        303.12         7.71 o                         
  -5   0  11        314.52        300.60         8.58 o                         
  -4   0  11        156.87        149.92         4.47 o                         
  -4   0  11        165.89        160.40         4.93 o                         
  -3   0  11        374.74        394.08         8.48 o                         
  -3   0  11        396.27        419.04         9.63 o                         
  -2   0  11        208.01        215.83         5.08 o                         
  -2   0  11        219.96        223.24         5.42 o                         
  -1   0  11        262.17        258.85         6.11 o                         
  -1   0  11        277.23        279.97         6.19 o                         
   0   0  11        169.86        167.62         4.62 o                         
   0   0  11        179.62        180.48         4.97 o                         
   1   0  11        488.07        476.00         9.53 o                         
   1   0  11        461.55        456.34         9.17 o                         
   2   0  11        159.41        146.53         4.68 o                         
   2   0  11        150.75        132.17         4.57 o                         
   3   0  11          7.96          5.05         3.19 o                         
   3   0  11         15.49         26.13        14.55 o                         
   3   0  11          7.53          4.87         2.95 o                         
   4   0  11          3.65          3.06         4.69 o                         
   4   0  11          3.86          4.24         5.62 o                         
   4   0  11          7.50          9.31         7.94 o                         
   5   0  11         58.25        116.29        21.74 o                         
   5   0  11        113.34        121.25         7.99 o                         
   5   0  11         55.09         86.64        14.85 o                         
   6   0  11        805.54        815.44        26.53 o                         
   7   0  11        323.59        303.86        20.20 o                         
   7   0  11        157.28        171.70        14.32 o                         
   7   0  11        166.31        204.95        16.70 o                         
   8  -1 -11        283.91        286.02        11.72 o                         
   8  -1 -11        300.22        284.15        11.12 o                         
  -8   1  11        273.01        288.88        11.39 o                         
  -8   1  11        258.17        244.77        11.00 o                         
   7  -1 -11        242.73        226.50         7.96 o                         
   7  -1 -11        256.67        250.72         8.05 o                         
  -7   1  11        247.16        245.03         7.82 o                         
  -7   1  11        261.36        263.72        11.64 o                         
   6  -1 -11         92.13         95.26         5.15 o                         
   6  -1 -11         87.12        101.03         4.19 o                         
  -6   1  11        102.65        106.32         5.14 o                         
  -6   1  11        108.54        111.72         5.54 o                         
   5  -1 -11         76.25         74.47         3.84 o                         
   5  -1 -11         72.11         80.73         4.04 o                         
  -5   1  11         70.58         68.65         3.71 o                         
  -5   1  11         74.63         70.42         4.22 o                         
   4  -1 -11        145.08        149.64         5.18 o                         
   4  -1 -11        137.20        145.34         4.54 o                         
  -4   1  11        209.64        213.92         5.87 o                         
  -4   1  11        198.25        203.48         5.12 o
[truncated: 162,811 more chars]
